# Supplementary material for: Refined spatial temporal epigenomic profiling reveals intrinsic connection between PRDM9-mediated H3K4me3 and the fate of double-stranded breaks
Source: Cell Res. 2020 Feb 11;30(3):256–68. doi: 10.1038/s41422-020-0281-1 (PMC7054334; doi:10.1038/s41422-020-0281-1)
Supplement: Supplementary file 16 — Supplementary information, Table S1 [file 41422_2020_281_MOESM16_ESM.xlsx]

## Sheet: ChIP-seq
Suppplementary information, Table S1 Summary of quality information of ChIP and NOMe-seq data.
Summary of quality information of ChIP-seq data in each stage
Analysis ID	Total Reads Pairs	Mapped Reads Pairs
H3K4me3.Undiff.1	27533146	8282083
H3K4me3.Undiff.2	40002918	24250092
H3K4me3.A1.1	23637958	8849855
H3K4me3.A1.2	44741732	27880447
H3K4me3.B.1	29139133	13573064
H3K4me3.B.2	37703801	22998867
H3K4me3.mpL.1	30173786	14545757
H3K4me3.mpL.2	15615429	10691480
H3K4me3.L.1	30789688	16342347
H3K4me3.L.2	41431536	28626022
H3K4me3.Z.1	24291926	10671358
H3K4me3.Late-Z.1	39015488	26691063
H3K4me3.early P.1	38246655	25036582
H3K4me3.mP.1	18101946	10051999
H3K4me3.mP.2	37769860	24139689
H3K4me3.D.1	28540431	11119849
H3K4me3.D.2	38600761	24134910
H3K4me3.Ctrl.L	13721142	11934165
H3K4me3.Ctrl.Z	36682313	30640921
H3K4me3.Dmc1KO.L	18677151	14935779
H3K4me3.Dmc1KO.Z	22871990	19315819
H3K4me3.Spo11KO.L	36354915	29671470
H3K4me3.Spo11KO.Z	32673302	26716909
H3K27ac.Undiff.1	18668103	15150278
H3K27ac.Undiff.2	35269465	22274397
H3K27ac.A1.1	17631618	14796318
H3K27ac.A1.2	32450379	20875794
H3K27ac.B.1	15280837	12843284
H3K27ac.B.2	28346851	18800245
H3K27ac.mpL.1	14500368	12201725
H3K27ac.mpL.2	31398668	21434230
H3K27ac.L.1	17424526	14400887
H3K27ac.L.2	28538621	17069112
H3K27ac.Z.1	24151195	19211837
H3K27ac.Late-Z.1	28038747	19894783
H3K27ac.mP.1	26595780	21302949
H3K27ac.mP.2	30585657	20802784
H3K27ac.D.1	25633642	20814730
H3K27ac.D.2	38364057	24766846
H3K27ac.Ctrl.L	20876975	15952737
H3K27ac.Ctrl.Z	21502443	16000881
H3K27ac.Prdm9KO.L	22534016	17490140
H3K27ac.Prdm9KO.Z	22515021	17542692
H3K27ac.Dmc1KO.L	20901247	15159718
H3K27ac.Dmc1KO.Z	20662899	15414599
H3K27ac.Spo11KO.L	19090599	15508133
H3K27ac.Spo11KO.Z	18543373	13696795
H3K36me3.Undiff.1	28035424	21833921
H3K36me3.Undiff.2	26499007	17606181
H3K36me3.A1.1	20505071	17343011
H3K36me3.A1.2	31486317	21460526
H3K36me3.B.1	27722624	22945215
H3K36me3.B.2	27642909	18955494
H3K36me3.mpL.1	29221716	25496429
H3K36me3.mpL.2	30461747	21234647
H3K36me3.L.1	16842157	14718883
H3K36me3.L.2	31234086	22183489
H3K36me3.Z.1	28145663	23084994
H3K36me3.Late-Z.1	32673328	23330105
H3K36me3.mP.1	20549445	17288864
H3K36me3.mP.2	26356277	18533996
H3K36me3.D.1	19362293	17174292
H3K36me3.D.2	27838407	20169060
H3K36me3.Ctrl.L	29683049	24177968
H3K36me3.Ctrl.Z	26822409	23706711
H3K36me3.Prdm9KO.L	32070255	24507915
H3K36me3.Prdm9KO.Z	36361638	29985790
H3K36me3.Dmc1KO.L	31254473	26821534
H3K36me3.Dmc1KO.Z	26627353	23386024
H3K36me3.Spo11KO.L	50927353	44408939
H3K36me3.Spo11KO.Z	26045800	22966758
H3K27me3.Undiff.1	22700661	13299426
H3K27me3.Undiff.2	33126355	20236405
H3K27me3.A1.1	26373936	13899166
H3K27me3.A1.2	32002592	19623995
H3K27me3.B.1	27429265	20252792
H3K27me3.B.2	28747539	17019134
H3K27me3.mpL.1	30182547	18103918
H3K27me3.mpL.2	21597760	13862566
H3K27me3.L.1	27558769	14369242
H3K27me3.L.2	20755060	12747498
H3K27me3.Z.1	27833483	22380261
H3K27me3.Late-Z.1	21466810	14212209
H3K27me3.mP.1	25770225	21101167
H3K27me3.mP.2	27982185	18151732
H3K27me3.D.1	26729655	20806002
H3K27me3.D.2	26416840	17561859
H3K9me3.Undiff.1	22049087	10863793
H3K9me3.Undiff.2	29305837	12481094
H3K9me3.A1.1	21973834	11744391
H3K9me3.A1.2	29724745	13292864
H3K9me3.B.1	16409719	9626105
H3K9me3.B.2	25517671	13048665
H3K9me3.mpL.1	26281811	17385143
H3K9me3.mpL.2	31334398	17153080
H3K9me3.L.1	22865068	15862303
H3K9me3.L.2	26174765	17812582
H3K9me3.Z.1	22002149	17527872
H3K9me3.Late-Z.1	31242917	22323323
H3K9me3.mP.1	29780866	18040688
H3K9me3.mP.2	37476819	21455138
H3K9me3.D.1	34810663	17723359
H3K9me3.D.2	36527835	23484843
H3K9me2.Undiff.1	17639911	13473566
H3K9me2.Undiff.2	26747144	10444032
H3K9me2.A1.1	29519685	21980346
H3K9me2.A1.2	23680619	11243483
H3K9me2.B.1	16247441	13647751
H3K9me2.B.2	26287742	16362804
H3K9me2.mpL.1	23839058	21167464
H3K9me2.mpL.2	23009840	14554971
H3K9me2.L.1	22050003	19348332
H3K9me2.L.2	27684637	18342867
H3K9me2.Z.1	23666641	21024748
H3K9me2.Late-Z.1	31321913	21471796
H3K9me2.mP.1	24153747	19153543
H3K9me2.mP.2	31267433	16620558
H3K9me2.D.1	20742374	16144909
H3K9me2.D.2	18004406	9708973
H3K9me2.Ctrl.L	32632657	27695253
H3K9me2.Ctrl.Z	30190728	25504399
H3K9me2.Prdm9KO.L	30107242	25802060
H3K9me2.Prdm9KO.Z	32081559	25808191
H3K9me2.Dmc1KO.Z	31752931	26802035
H3K9me2.Spo11KO.L	29228452	23250581
H3K9me2.Spo11KO.Z	31410204	26245410
Input.Undiff	30057612	23937636
Input.A1	27306750	16534805
Input.B	25399406	21403806
Input.mpL	23623619	14145456
Input.L	19538514	13005874
Input.Z	22239051	14034023
Input.mP	18877158	12376684
Input.D	23482349	15925709
Input.Ctrl.L	21396553	19596135
Input.Ctrl.Z	11982821	10937870
Input.Prdm9KO.L	11747370	10926648
Input.Prdm9KO.Z	12666637	11888792
Input.Dmc1KO.L	11275854	10094594
Input.Dmc1KO.Z	9816173	9080932
Input.Spo11KO.L	17445686	16255841
Input.Spo11KO.Z	13289419	12291838
H3K4me1.Undiff.1	28607755	19264246
H3K4me1.Undiff.2	30476123	16910156
H3K4me1.A1.1	40218838	23235372
H3K4me1.A1.2	21845601	13256751
H3K4me1.B.1	23820203	15973967
H3K4me1.B.2	26862984	13827406
H3K4me1.mpL.1	29012858	21015997
H3K4me1.mpL.2	22708998	9271030
H3K4me1.L.1	28899537	21069452
H3K4me1.L.2	27627358	16142037
H3K4me1.Z.1	27331915	21988942
H3K4me1.Late-Z.1	22238914	15422935
H3K4me1.mP.1	27141154	18978427
H3K4me1.mP.2	30627373	18716431
H3K4me1.D.1	29298858	19104667
H3K4me1.D.2	26943418	17889225

## Sheet: NOMe-seq
Summary of quality information of NOMe-seq data in each stage
	Sequence					Endogenous					Chromatin Accessibility
	Total Sequenced Reads	Total Sequenced Bases	Clean Reads	Uniquely Mapped Reads	Mapping Rate	Bisulfite Conversion Rate	chrM Methylation Level	1× coverage	3× coverage	5× coverage	in vitro Methylation Rate (GCH)	chrM Methylation Level	1× coverage	3× coverage	5× coverage
Undiff_1_combined	242373842	36356076300	234797838	92175186	0.393	0.971	0.4399	0.6929	0.3631	0.185	0.6897	0.8178	0.6925	0.3578	0.1801
Undiff_2_combined	278649774	41797466100	202261428	78746880	0.389	0.979	0.4573	0.6037	0.2829	0.1356	0.7033	0.8741	0.6072	0.2828	0.1341
A1_1_combined	266665734	39999860100	218385592	86204789	0.395	0.9932	0.414	0.637	0.3183	0.1611	0.2072	0.766	0.6391	0.3167	0.1586
A1_2_combined	258046200	38706930000	211129124	84631542	0.401	0.9935	0.4082	0.6355	0.3138	0.1564	0.2102	0.7769	0.6365	0.311	0.1533
B_1_combined	232323860	34848579000	186102386	71595612	0.385	0.9761	0.3854	0.5885	0.273	0.1308	0.7934	0.9574	0.5885	0.2696	0.1272
B_2_combined	289545744	43431861600	209469648	82834675	0.395	0.9793	0.3879	0.6015	0.2968	0.1518	0.9019	0.9562	0.6025	0.2937	0.148
mpL_1_combined	288089130	43213369500	207273390	80043060	0.386	0.9885	0.3985	0.5979	0.2914	0.1458	0.3648	0.9586	0.5963	0.286	0.141
mpL_2_combined	239223606	35883540900	172208550	68535114	0.398	0.9869	0.3747	0.5663	0.2526	0.1153	0.3103	0.9629	0.5642	0.2477	0.1113
L_1_combined	226551010	33982651500	158350744	58083946	0.367	0.9848	0.439	0.5226	0.2063	0.0843	0.6132	0.9287	0.5237	0.2035	0.0816
L_2_combined	208017990	31202698500	159841072	60635323	0.379	0.9831	0.4384	0.5495	0.2247	0.094	0.6903	0.9553	0.5501	0.2217	0.0912
Z_1_combined	350027656	52504148400	299125496	126202086	0.422	0.98892	0.380474	0.722375	0.414567	0.232713	0.203616	0.966127	0.723272	0.410524	0.227639
Z_2_combined	443205652	66480847800	376677204	159834971	0.424	0.993609	0.388874	0.759049	0.479653	0.29733	0.114632	0.96129	0.760866	0.476519	0.292514
P_1_combined	253026408	37953961200	194440718	75283660	0.387	0.986	0.4135	0.5792	0.2597	0.1209	0.6977	0.8566	0.5808	0.2575	0.118
P_2_combined	250792854	37618928100	191098560	75671260	0.396	0.9887	0.3246	0.5703	0.256	0.1205	0.5664	0.8872	0.5712	0.2529	0.1169
D_6_combined	209381904	31407285600	166060606	57862108	0.348	0.9918	0.3421	0.5438	0.2112	0.0839	0.3259	0.9177	0.5462	0.2094	0.0816
D_7_combined	284432242	42664836300	223817232	77363257	0.346	0.9899	0.3198	0.6081	0.2808	0.1315	0.3707	0.9265	0.6117	0.2796	0.1291
D_8_combined	178068296	26710244400	139404014	47293191	0.339	0.9924	0.3287	0.4917	0.1648	0.0571	0.3657	0.9213	0.4946	0.1634	0.0553
PRDM9KOL_1	240115668	36017350200	221474252	84988599	0.384	0.9868	0.3897	0.6554	0.3192	0.1548	0.2412	0.9555	0.6539	0.3136	0.1497
PRDM9KOL_2	236688478	35503271700	193108404	71462655	0.37	0.9905	0.4042	0.5715	0.2555	0.1182	0.4133	0.9364	0.5706	0.251	0.114
DMC1KOL_1	241749630	36262444500	198730590	77501542	0.39	0.994	0.3332	0.6303	0.293	0.1334	0.3854	0.9691	0.6323	0.2915	0.1315
DMC1KOL_2	281534094	42230114100	230295336	90176950	0.392	0.9954	0.3606	0.6572	0.3322	0.1649	0.3061	0.9417	0.6597	0.3312	0.1631
DMC1KOL_3	267318226	40097733900	219183256	85219100	0.389	0.9921	0.3246	0.6478	0.3174	0.1529	0.3412	0.9665	0.6509	0.3177	0.1521
DMC1KOZ_1	189400026	28410003900	152145554	62030630	0.408	0.9893	0.4074	0.5665	0.2295	0.0924	0.4361	0.9586	0.568	0.2278	0.0909
DMC1KOZ_2	223481024	33522153600	179200838	74499880	0.416	0.989	0.4055	0.6092	0.2766	0.125	0.4159	0.9541	0.6109	0.2749	0.123
DMC1KOZ_3	132059664	19808949600	105828328	42723173	0.404	0.9892	0.4032	0.4727	0.1479	0.0472	0.3604	0.9575	0.4724	0.1456	0.0457
PRDM9KOZ_1	199294830	29894224500	162370392	59126965	0.364	0.9895	0.3361	0.5534	0.2078	0.0775	0.4287	0.9667	0.5562	0.2073	0.0763
PRDM9KOZ_2	153287694	22993154100	126779542	47113607	0.372	0.9908	0.3018	0.6975	0.3921	0.2182	0.4882	0.9651	0.7023	0.394	0.2184
PRDM9KOZ_3	172392428	25858864200	141654874	52942674	0.374	0.9837	0.3418	0.6665	0.348	0.1795	0.5266	0.9652	0.6715	0.3499	0.1794
SPO11KOL_1	207517964	31127694600	168180966	63472956	0.377	0.9894	0.3133	0.5613	0.2175	0.0819	0.51	0.965	0.5657	0.2186	0.0819
SPO11KOL_2	264228070	39634210500	212491150	81216908	0.382	0.9926	0.265	0.5073	0.1682	0.0554	0.3942	0.972	0.509	0.1675	0.0547
SPO11KOL_3	251524648	37728697200	204816266	78868377	0.385	0.9937	0.3168	0.5376	0.1934	0.0679	0.4181	0.9647	0.5404	0.1932	0.0674
SPO11KOZ_1	209729820	31459473000	171071916	65051001	0.38	0.9869	0.3351	0.57	0.2311	0.0918	0.538	0.9567	0.574	0.2316	0.0915
SPO11KOZ_2	188255148	28238272200	152900062	58206577	0.381	0.9873	0.3283	0.6269	0.2956	0.1367	0.489	0.9648	0.6304	0.2961	0.1362
SPO11KOZ_3	215788102	32368215300	171508772	65109151	0.38	0.9836	0.3213	0.6254	0.291	0.1329	0.5292	0.964	0.6289	0.291	0.1321
