# Supplementary material for: Refined spatial temporal epigenomic profiling reveals intrinsic connection between PRDM9-mediated H3K4me3 and the fate of double-stranded breaks
Source: Cell Res. 2020 Feb 11;30(3):256–68. doi: 10.1038/s41422-020-0281-1 (PMC7054334; doi:10.1038/s41422-020-0281-1)
Supplement: Supplementary file 17 — Supplementary information, Table S2 [file 41422_2020_281_MOESM17_ESM.xlsx]

## Sheet: Sheet1
Supplementary information, Table S2 Pearson Correlation of the two ChIP-seq data replicates.
Pearson	Undiff	A1	B	mpL	L	Z	mP	D
H3K4me1	0.94	0.95	0.95	0.9	0.93	0.91	0.91	0.9
H3K4me3	0.9	0.82	0.95	0.88	0.91	0.93	0.87	0.93
H3K9me2	0.96	0.93	0.96	0.86	0.93	0.88	0.85	0.87
H3K9me3	0.66	0.97	0.97	0.97	0.97	0.96	0.97	0.87
H3K27ac	0.87	0.74	0.85	0.75	0.83	0.73	0.79	0.95
H3K27me3	0.94	0.98	0.91	0.94	0.89	0.83	0.97	0.97
H3K36me3	0.96	0.93	0.97	0.98	0.92	0.97	0.99	0.98
Pearson Correlation; Bin length:10kb
