# Supplementary material for: Refined spatial temporal epigenomic profiling reveals intrinsic connection between PRDM9-mediated H3K4me3 and the fate of double-stranded breaks
Source: Cell Res. 2020 Feb 11;30(3):256–68. doi: 10.1038/s41422-020-0281-1 (PMC7054334; doi:10.1038/s41422-020-0281-1)
Supplement: Supplementary file 18 — Supplementary information, Table S3 [file 41422_2020_281_MOESM18_ESM.xlsx]

## Sheet: Leptotene
Supplementary information, Table S3 Prdm9-mediated H3K4me3 peaks in leptotene, early-zygotene, mid-zygotene, late-zygotene and early 1-pachytene spermatocytes.
3,358 de novo H3K4me3 peaks in leptotene spermatocytes
Chr	Start	End	Macs	Pvalue	DSB hotspots
chr1	5027079	5028090	MACS_peak_1	101.67	Yes
chr1	5525033	5526202	MACS_peak_2	106.94	Yes
chr1	10088761	10089563	MACS_peak_3	53.15	Yes
chr1	11545994	11547135	MACS_peak_4	206.67	Yes
chr1	13129035	13129773	MACS_peak_5	64.71	Yes
chr1	18493928	18494723	MACS_peak_6	74.18	Yes
chr1	21539323	21539870	MACS_peak_7	55.75	No
chr1	21917777	21918620	MACS_peak_8	91.93	Yes
chr1	22061234	22062511	MACS_peak_9	205.9	Yes
chr1	22369920	22370621	MACS_peak_10	79.11	Yes
chr1	22844998	22845846	MACS_peak_11	81.01	Yes
chr1	24083296	24084083	MACS_peak_12	81.69	Yes
chr1	25239566	25240255	MACS_peak_13	62.06	Yes
chr1	25487351	25487890	MACS_peak_14	56.65	No
chr1	26397515	26398126	MACS_peak_15	54.52	No
chr1	29077478	29078209	MACS_peak_16	68.61	Yes
chr1	31405190	31406325	MACS_peak_17	171.35	Yes
chr1	31694809	31695802	MACS_peak_18	73.9	No
chr1	32311077	32312250	MACS_peak_19	222.59	Yes
chr1	33764227	33765692	MACS_peak_20	271.8	Yes
chr1	34143792	34144910	MACS_peak_21	343.36	Yes
chr1	35231124	35231991	MACS_peak_22	89.11	Yes
chr1	35722325	35723475	MACS_peak_23	93.86	Yes
chr1	36222209	36223347	MACS_peak_24	83.1	Yes
chr1	36885830	36888000	MACS_peak_25	818.22	Yes
chr1	37616399	37617557	MACS_peak_26	252.26	Yes
chr1	37671348	37672525	MACS_peak_27	147.57	Yes
chr1	38223393	38224294	MACS_peak_28	86.68	Yes
chr1	38311874	38312599	MACS_peak_29	56.86	Yes
chr1	39021693	39022582	MACS_peak_30	136.49	Yes
chr1	39230042	39230965	MACS_peak_31	185.71	Yes
chr1	40110171	40110850	MACS_peak_32	66.41	Yes
chr1	40295056	40296379	MACS_peak_33	216.89	Yes
chr1	40489007	40489797	MACS_peak_34	69.13	Yes
chr1	42020880	42022435	MACS_peak_35	477.39	Yes
chr1	43173158	43174267	MACS_peak_36	150.63	Yes
chr1	43685704	43686751	MACS_peak_37	92.39	Yes
chr1	45345625	45346384	MACS_peak_38	90.16	Yes
chr1	46907643	46908534	MACS_peak_39	98.07	Yes
chr1	46914408	46915501	MACS_peak_40	166.08	Yes
chr1	53907471	53908424	MACS_peak_41	74.43	Yes
chr1	54478944	54480207	MACS_peak_42	54.74	Yes
chr1	55308014	55309392	MACS_peak_43	352.7	Yes
chr1	56878766	56879350	MACS_peak_44	75.44	No
chr1	58097704	58098339	MACS_peak_45	55.31	Yes
chr1	58419201	58420944	MACS_peak_46	354.25	Yes
chr1	58437545	58439114	MACS_peak_47	405.25	Yes
chr1	58555924	58556715	MACS_peak_48	52.75	Yes
chr1	59248716	59250726	MACS_peak_49	559.81	Yes
chr1	59358519	59360435	MACS_peak_50	399.42	Yes
chr1	60105388	60106689	MACS_peak_51	193.25	Yes
chr1	60271570	60272641	MACS_peak_52	88.01	Yes
chr1	61795948	61797735	MACS_peak_53	634.14	Yes
chr1	61871702	61872971	MACS_peak_54	211.85	Yes
chr1	62122543	62123345	MACS_peak_55	101.29	Yes
chr1	62591041	62591911	MACS_peak_56	146.52	Yes
chr1	62775821	62777342	MACS_peak_57	410.06	Yes
chr1	62784846	62785634	MACS_peak_58	70.28	Yes
chr1	63151169	63152748	MACS_peak_59	275.31	Yes
chr1	63251284	63252108	MACS_peak_60	71.3	Yes
chr1	64336217	64337224	MACS_peak_61	87.64	Yes
chr1	64694017	64695655	MACS_peak_62	205.95	Yes
chr1	64803353	64804449	MACS_peak_63	108.32	Yes
chr1	66196327	66197816	MACS_peak_64	187.81	Yes
chr1	66341467	66342519	MACS_peak_65	268.48	Yes
chr1	66938131	66939345	MACS_peak_66	117.02	Yes
chr1	68488007	68490183	MACS_peak_67	370.74	Yes
chr1	68936235	68937581	MACS_peak_68	294.01	Yes
chr1	69308141	69309599	MACS_peak_69	139.73	Yes
chr1	69315325	69316334	MACS_peak_70	60.44	Yes
chr1	72183629	72184051	MACS_peak_71	97.8	Yes
chr1	72280265	72281022	MACS_peak_72	100.44	Yes
chr1	73219381	73220375	MACS_peak_73	189.01	Yes
chr1	73406547	73407807	MACS_peak_74	154.24	Yes
chr1	73979310	73980408	MACS_peak_75	191.49	Yes
chr1	74837270	74837944	MACS_peak_76	70.12	No
chr1	74927721	74928682	MACS_peak_77	84.46	Yes
chr1	74972908	74974394	MACS_peak_78	250.7	Yes
chr1	75011498	75012750	MACS_peak_79	393.63	Yes
chr1	75048102	75048967	MACS_peak_80	84.64	Yes
chr1	75139018	75140534	MACS_peak_81	188.64	Yes
chr1	75993989	75994754	MACS_peak_82	52.34	Yes
chr1	76974742	76975972	MACS_peak_83	234.24	Yes
chr1	79795114	79795598	MACS_peak_84	57.2	No
chr1	80237941	80238978	MACS_peak_85	147.85	Yes
chr1	80297487	80298794	MACS_peak_86	141.14	Yes
chr1	82054251	82055605	MACS_peak_87	220.66	Yes
chr1	83689527	83690673	MACS_peak_88	77.27	Yes
chr1	84217345	84218259	MACS_peak_89	83.87	Yes
chr1	84487110	84487783	MACS_peak_90	59.92	Yes
chr1	84810749	84812113	MACS_peak_91	187.3	Yes
chr1	84815157	84816023	MACS_peak_92	58.22	Yes
chr1	84842941	84844201	MACS_peak_93	185.78	Yes
chr1	85009295	85010542	MACS_peak_94	63.31	No
chr1	85089183	85091257	MACS_peak_95	343.36	No
chr1	85207910	85208567	MACS_peak_96	59.79	No
chr1	85246143	85248222	MACS_peak_97	52.26	No
chr1	85339577	85340879	MACS_peak_98	59.19	No
chr1	85346312	85347094	MACS_peak_99	56.14	No
chr1	85556086	85556998	MACS_peak_100	53.36	No
chr1	85620385	85622394	MACS_peak_101	186.36	No
chr1	85717652	85718269	MACS_peak_102	110.6	Yes
chr1	86087070	86089210	MACS_peak_103	387.33	Yes
chr1	86216930	86219299	MACS_peak_104	950.09	Yes
chr1	86764400	86766051	MACS_peak_105	331.5	Yes
chr1	86983109	86984781	MACS_peak_106	558.96	Yes
chr1	87096189	87097340	MACS_peak_107	94.85	Yes
chr1	87285918	87287444	MACS_peak_108	388.51	Yes
chr1	87339710	87340666	MACS_peak_109	114.52	Yes
chr1	87437633	87439711	MACS_peak_110	291.3	Yes
chr1	88498771	88499958	MACS_peak_111	137.17	Yes
chr1	88620164	88621409	MACS_peak_112	141.28	Yes
chr1	90090264	90091120	MACS_peak_113	59.17	Yes
chr1	90130483	90131408	MACS_peak_114	127.98	Yes
chr1	90591861	90593028	MACS_peak_115	145.1	Yes
chr1	90905494	90906911	MACS_peak_116	349.48	Yes
chr1	91269422	91270208	MACS_peak_117	56.23	No
chr1	91341634	91342877	MACS_peak_118	203.93	Yes
chr1	91529925	91530659	MACS_peak_119	113.39	Yes
chr1	92282493	92283308	MACS_peak_120	52.36	Yes
chr1	92345137	92346593	MACS_peak_121	137.52	Yes
chr1	93673315	93674168	MACS_peak_122	71.16	Yes
chr1	94393047	94394216	MACS_peak_123	83.38	No
chr1	96140471	96141053	MACS_peak_124	51.99	Yes
chr1	98726936	98727821	MACS_peak_125	81.37	Yes
chr1	99345672	99346094	MACS_peak_126	56.39	No
chr1	99883138	99884354	MACS_peak_127	103.54	Yes
chr1	103966996	103967470	MACS_peak_128	58.37	Yes
chr1	104668131	104669338	MACS_peak_129	115.17	Yes
chr1	105417255	105418195	MACS_peak_130	100.63	Yes
chr1	106315119	106316857	MACS_peak_131	626.99	Yes
chr1	106587375	106588522	MACS_peak_132	114.94	Yes
chr1	106740858	106742107	MACS_peak_133	159.71	Yes
chr1	108379216	108380130	MACS_peak_134	89.55	Yes
chr1	108976999	108978432	MACS_peak_135	324.04	Yes
chr1	109537110	109538752	MACS_peak_136	177.32	Yes
chr1	111450898	111451604	MACS_peak_137	84.57	Yes
chr1	116521297	116521972	MACS_peak_138	58.96	Yes
chr1	117372389	117373141	MACS_peak_139	55.23	No
chr1	118597016	118598596	MACS_peak_140	239.45	Yes
chr1	118986112	118987030	MACS_peak_141	169.52	Yes
chr1	119768683	119770327	MACS_peak_142	364.76	Yes
chr1	120190270	120191406	MACS_peak_143	109.03	Yes
chr1	120994013	120994499	MACS_peak_144	51	No
chr1	121809072	121809618	MACS_peak_145	79.24	Yes
chr1	123318708	123319343	MACS_peak_146	54.63	No
chr1	123595148	123595835	MACS_peak_147	68.95	No
chr1	124745789	124747133	MACS_peak_148	201.9	Yes
chr1	125144233	125144802	MACS_peak_149	65.01	No
chr1	126654868	126656517	MACS_peak_150	402.14	Yes
chr1	127046438	127047397	MACS_peak_151	108.84	Yes
chr1	127726574	127727072	MACS_peak_152	55.51	No
chr1	127987133	127988362	MACS_peak_153	275.58	Yes
chr1	128178181	128179188	MACS_peak_154	65.45	Yes
chr1	128516703	128517860	MACS_peak_155	143.42	Yes
chr1	128520283	128521216	MACS_peak_156	76.01	Yes
chr1	128543129	128544437	MACS_peak_157	291.85	Yes
chr1	129705705	129706370	MACS_peak_158	65.65	Yes
chr1	131357930	131359020	MACS_peak_159	111.06	Yes
chr1	131408749	131410582	MACS_peak_160	252.74	Yes
chr1	131593958	131595082	MACS_peak_161	137.17	Yes
chr1	131829146	131830101	MACS_peak_162	115.29	Yes
chr1	132019924	132021410	MACS_peak_163	292.94	Yes
chr1	132380595	132382514	MACS_peak_164	431.22	Yes
chr1	132523176	132524393	MACS_peak_165	339.3	Yes
chr1	132623383	132624044	MACS_peak_166	60.58	No
chr1	132921102	132922069	MACS_peak_167	91.51	No
chr1	133464350	133465511	MACS_peak_168	188.65	Yes
chr1	133487532	133488609	MACS_peak_169	113.38	Yes
chr1	134534143	134536073	MACS_peak_170	773.49	Yes
chr1	134670597	134672425	MACS_peak_171	514.39	Yes
chr1	134814807	134815805	MACS_peak_172	97.78	Yes
chr1	134903417	134905042	MACS_peak_173	618.74	Yes
chr1	135168861	135170041	MACS_peak_174	193.95	Yes
chr1	135357259	135358129	MACS_peak_175	88.76	Yes
chr1	135481562	135482598	MACS_peak_176	218	Yes
chr1	135496383	135497726	MACS_peak_177	173.92	Yes
chr1	135560928	135562096	MACS_peak_178	115.22	Yes
chr1	136330172	136331575	MACS_peak_179	175.57	Yes
chr1	137520853	137521789	MACS_peak_180	69.8	Yes
chr1	137856250	137857077	MACS_peak_181	73.3	Yes
chr1	139243454	139244313	MACS_peak_182	98.07	Yes
chr1	142042987	142043626	MACS_peak_183	62.79	No
chr1	142269859	142270498	MACS_peak_184	55.18	Yes
chr1	143653856	143654861	MACS_peak_185	103.58	Yes
chr1	144435324	144436301	MACS_peak_186	117.8	Yes
chr1	144775011	144776001	MACS_peak_187	103.46	Yes
chr1	144970623	144972508	MACS_peak_188	178.47	Yes
chr1	146076821	146077366	MACS_peak_189	50.28	No
chr1	146185265	146185811	MACS_peak_190	50.17	No
chr1	147728410	147728915	MACS_peak_191	60.71	No
chr1	149215858	149216698	MACS_peak_192	67	Yes
chr1	152432517	152434067	MACS_peak_193	209.26	Yes
chr1	152754589	152756160	MACS_peak_194	375.58	Yes
chr1	153195459	153196196	MACS_peak_195	126.92	Yes
chr1	153301939	153302549	MACS_peak_196	54.44	No
chr1	153430481	153432758	MACS_peak_197	708.82	Yes
chr1	153717498	153718548	MACS_peak_198	155.55	Yes
chr1	153914089	153915879	MACS_peak_199	264.25	Yes
chr1	154102792	154105107	MACS_peak_200	1512.23	Yes
chr1	154652459	154653972	MACS_peak_201	438.67	Yes
chr1	155051638	155053005	MACS_peak_202	275.24	Yes
chr1	155230918	155232207	MACS_peak_203	139.63	Yes
chr1	155598505	155599195	MACS_peak_204	62.94	Yes
chr1	155693500	155694980	MACS_peak_205	468.86	Yes
chr1	155699502	155700548	MACS_peak_206	208.81	Yes
chr1	155984084	155984872	MACS_peak_207	87.07	Yes
chr1	156486070	156486924	MACS_peak_208	76.82	Yes
chr1	156949071	156950638	MACS_peak_209	223.28	Yes
chr1	157149952	157151245	MACS_peak_210	181.38	Yes
chr1	158025906	158026428	MACS_peak_211	52.76	No
chr1	158222863	158223869	MACS_peak_212	159.12	Yes
chr1	159306992	159307593	MACS_peak_213	57.32	Yes
chr1	160025042	160026520	MACS_peak_214	218.68	Yes
chr1	160240251	160241493	MACS_peak_215	191.09	Yes
chr1	162708492	162709917	MACS_peak_216	330.99	Yes
chr1	163806106	163807224	MACS_peak_217	137.97	Yes
chr1	163848727	163849582	MACS_peak_218	73.42	Yes
chr1	164443037	164444872	MACS_peak_219	709.13	Yes
chr1	164857114	164858267	MACS_peak_220	94.55	Yes
chr1	165015548	165016633	MACS_peak_221	133.55	Yes
chr1	165866665	165868359	MACS_peak_222	195.37	Yes
chr1	166710173	166712240	MACS_peak_223	643.7	Yes
chr1	167195232	167196887	MACS_peak_224	178.31	Yes
chr1	167788689	167789830	MACS_peak_225	104.35	Yes
chr1	168101123	168102466	MACS_peak_226	193.23	Yes
chr1	168157667	168159806	MACS_peak_227	1319.58	Yes
chr1	168598837	168599389	MACS_peak_228	55.19	No
chr1	168729209	168730481	MACS_peak_229	162.28	Yes
chr1	168783025	168783782	MACS_peak_230	56.3	Yes
chr1	169330406	169331277	MACS_peak_231	84.21	Yes
chr1	169656602	169657132	MACS_peak_232	51.88	No
chr1	170578115	170579748	MACS_peak_233	365.33	Yes
chr1	170646368	170647342	MACS_peak_234	97.35	Yes
chr1	170816582	170818027	MACS_peak_235	288.09	Yes
chr1	170829288	170830180	MACS_peak_236	100.49	Yes
chr1	171002524	171003820	MACS_peak_237	332.8	Yes
chr1	171226500	171227651	MACS_peak_238	343.21	Yes
chr1	171468717	171469547	MACS_peak_239	133.77	Yes
chr1	172174561	172176604	MACS_peak_240	791.75	Yes
chr1	172360682	172362062	MACS_peak_241	194.08	Yes
chr1	172567686	172569232	MACS_peak_242	355.68	Yes
chr1	172575327	172576454	MACS_peak_243	97.85	No
chr1	173370851	173371861	MACS_peak_244	145.11	Yes
chr1	173531535	173533054	MACS_peak_245	321.07	Yes
chr1	176080691	176081990	MACS_peak_246	200.38	Yes
chr1	176658983	176659712	MACS_peak_247	64.41	Yes
chr1	176977166	176978632	MACS_peak_248	312.07	Yes
chr1	177024452	177025673	MACS_peak_249	221.49	Yes
chr1	177078417	177079896	MACS_peak_250	184.26	Yes
chr1	177110484	177111620	MACS_peak_251	109.01	Yes
chr1	177355079	177356262	MACS_peak_252	282.14	Yes
chr1	177881743	177882735	MACS_peak_253	99.56	No
chr1	178113420	178114223	MACS_peak_254	54.4	No
chr1	180132739	180134022	MACS_peak_255	199.16	Yes
chr1	180244235	180245599	MACS_peak_256	122.43	Yes
chr1	180321627	180322790	MACS_peak_257	106.65	Yes
chr1	180454665	180455512	MACS_peak_258	69.27	Yes
chr1	180743581	180744332	MACS_peak_259	62.18	No
chr1	182554293	182555520	MACS_peak_260	109.53	Yes
chr1	183173019	183173908	MACS_peak_261	64.57	Yes
chr1	183179643	183180336	MACS_peak_262	50.88	Yes
chr1	185266514	185267915	MACS_peak_263	171.5	Yes
chr1	186530600	186531038	MACS_peak_264	60.5	No
chr1	187068802	187069301	MACS_peak_265	80.32	No
chr1	188301970	188302745	MACS_peak_266	76.04	Yes
chr1	188713909	188714466	MACS_peak_267	60.73	No
chr1	190896622	190897473	MACS_peak_268	63.08	Yes
chr1	191237379	191238231	MACS_peak_269	64.86	Yes
chr1	192905850	192906486	MACS_peak_270	57.41	No
chr1	192936101	192937343	MACS_peak_271	243.82	Yes
chr1	193753824	193754677	MACS_peak_272	67.19	Yes
chr1	194034703	194035573	MACS_peak_273	58.24	Yes
chr1	194059732	194060227	MACS_peak_274	61.97	No
chr1	194505335	194507053	MACS_peak_275	469.34	Yes
chr1	194639948	194641848	MACS_peak_276	548.95	Yes
chr10	10362321	10362956	MACS_peak_277	52.11	No
chr10	12451767	12452231	MACS_peak_278	51.47	No
chr10	12952424	12953491	MACS_peak_279	76.17	Yes
chr10	17358745	17359309	MACS_peak_280	50.02	No
chr10	19823113	19823787	MACS_peak_281	61.4	Yes
chr10	21333297	21334221	MACS_peak_282	114.37	Yes
chr10	26553015	26554346	MACS_peak_283	96	Yes
chr10	28196349	28196949	MACS_peak_284	55.67	No
chr10	30682649	30684118	MACS_peak_285	286.09	Yes
chr10	33628070	33629111	MACS_peak_286	153.85	Yes
chr10	33640833	33641416	MACS_peak_287	75.57	No
chr10	35606954	35607730	MACS_peak_288	76.26	Yes
chr10	37285874	37286326	MACS_peak_289	61.3	No
chr10	38259699	38260164	MACS_peak_290	52.95	No
chr10	39401154	39402257	MACS_peak_291	171.82	Yes
chr10	39624520	39625979	MACS_peak_292	254.92	Yes
chr10	39636783	39637973	MACS_peak_293	53.94	Yes
chr10	39894871	39895815	MACS_peak_294	79.68	Yes
chr10	40289036	40289956	MACS_peak_295	69.58	Yes
chr10	40758695	40759751	MACS_peak_296	118.83	Yes
chr10	41101104	41102173	MACS_peak_297	176.21	Yes
chr10	41255511	41256584	MACS_peak_298	79.68	Yes
chr10	41360139	41361551	MACS_peak_299	374.21	Yes
chr10	43226902	43227856	MACS_peak_300	83.27	Yes
chr10	43296370	43298028	MACS_peak_301	353.68	Yes
chr10	43639818	43641269	MACS_peak_302	324.04	Yes
chr10	44224094	44224668	MACS_peak_303	60.68	No
chr10	46678053	46678812	MACS_peak_304	78.19	Yes
chr10	47808421	47809660	MACS_peak_305	196.97	Yes
chr10	48721931	48722587	MACS_peak_306	53.79	Yes
chr10	50673174	50673939	MACS_peak_307	84.09	No
chr10	50676591	50677424	MACS_peak_308	53.26	No
chr10	51396040	51397481	MACS_peak_309	195.84	Yes
chr10	51959983	51961305	MACS_peak_310	160.75	Yes
chr10	52018871	52019912	MACS_peak_311	140.79	Yes
chr10	52064419	52065125	MACS_peak_312	73.92	Yes
chr10	52369129	52369893	MACS_peak_313	63.6	No
chr10	53174987	53176393	MACS_peak_314	122.66	Yes
chr10	53850431	53851398	MACS_peak_315	131.78	Yes
chr10	54358053	54359223	MACS_peak_316	66.4	Yes
chr10	55512566	55513707	MACS_peak_317	54.04	Yes
chr10	55698563	55699738	MACS_peak_318	244.31	Yes
chr10	56369654	56370622	MACS_peak_319	172.09	Yes
chr10	56566574	56568001	MACS_peak_320	308.58	Yes
chr10	57784265	57785708	MACS_peak_321	280.46	Yes
chr10	58359266	58360291	MACS_peak_322	71.52	Yes
chr10	58370713	58371803	MACS_peak_323	112.06	Yes
chr10	58429415	58430576	MACS_peak_324	292.29	Yes
chr10	58563805	58564842	MACS_peak_325	88.51	Yes
chr10	58799761	58800531	MACS_peak_326	82.79	Yes
chr10	59091460	59092358	MACS_peak_327	85.61	Yes
chr10	59158463	59159175	MACS_peak_328	64.94	Yes
chr10	59659058	59660619	MACS_peak_329	89.28	Yes
chr10	59709693	59710655	MACS_peak_330	62.27	Yes
chr10	60618471	60620061	MACS_peak_331	668.46	Yes
chr10	60662263	60664016	MACS_peak_332	791.9	Yes
chr10	60696643	60697370	MACS_peak_333	81.97	No
chr10	60845782	60847507	MACS_peak_334	516.06	Yes
chr10	60966052	60967805	MACS_peak_335	1111.93	Yes
chr10	61239149	61240716	MACS_peak_336	387.05	Yes
chr10	62760489	62762291	MACS_peak_337	554.28	Yes
chr10	63325127	63326871	MACS_peak_338	515.82	Yes
chr10	63333323	63334287	MACS_peak_339	104.61	Yes
chr10	64237225	64238784	MACS_peak_340	653.43	Yes
chr10	64457019	64457856	MACS_peak_341	54.98	Yes
chr10	64468600	64469778	MACS_peak_342	146.56	Yes
chr10	64491943	64493893	MACS_peak_343	994.79	Yes
chr10	65927204	65928611	MACS_peak_344	219.2	Yes
chr10	67232465	67233409	MACS_peak_345	87.83	Yes
chr10	67683943	67684687	MACS_peak_346	54.4	Yes
chr10	67862056	67862983	MACS_peak_347	86.15	Yes
chr10	68285157	68286111	MACS_peak_348	62.18	Yes
chr10	68420231	68421119	MACS_peak_349	113.06	No
chr10	68821569	68822392	MACS_peak_350	64.78	Yes
chr10	69227803	69229031	MACS_peak_351	263.97	Yes
chr10	70902678	70903830	MACS_peak_352	97.63	Yes
chr10	71758145	71758902	MACS_peak_353	72.65	Yes
chr10	72669726	72670148	MACS_peak_354	51.88	No
chr10	73158102	73159562	MACS_peak_355	238.41	Yes
chr10	73517804	73519045	MACS_peak_356	177.38	Yes
chr10	73860955	73861759	MACS_peak_357	84.7	No
chr10	75002060	75003160	MACS_peak_358	114.74	Yes
chr10	75653604	75654721	MACS_peak_359	79.94	Yes
chr10	75680522	75682338	MACS_peak_360	724.08	Yes
chr10	75746145	75747223	MACS_peak_361	154.08	Yes
chr10	75847772	75849017	MACS_peak_362	115.77	Yes
chr10	76670348	76672004	MACS_peak_363	530.31	Yes
chr10	76874725	76876255	MACS_peak_364	462.92	Yes
chr10	76908918	76909966	MACS_peak_365	80.46	Yes
chr10	77174208	77174686	MACS_peak_366	50.19	No
chr10	77612369	77613653	MACS_peak_367	208.75	Yes
chr10	78165533	78166327	MACS_peak_368	100.45	Yes
chr10	78440760	78442264	MACS_peak_369	570.27	Yes
chr10	80023393	80024662	MACS_peak_370	375.47	Yes
chr10	80706367	80708643	MACS_peak_371	1751.09	Yes
chr10	82705578	82707367	MACS_peak_372	524.77	Yes
chr10	83048973	83050507	MACS_peak_373	294.67	Yes
chr10	83246494	83247324	MACS_peak_374	112.18	Yes
chr10	83442795	83444270	MACS_peak_375	253.17	Yes
chr10	84314878	84315384	MACS_peak_376	57.18	Yes
chr10	84568930	84569911	MACS_peak_377	55.38	Yes
chr10	85519983	85521087	MACS_peak_378	138.59	Yes
chr10	85952141	85953328	MACS_peak_379	166.63	Yes
chr10	86063032	86064093	MACS_peak_380	82	Yes
chr10	86192355	86193988	MACS_peak_381	484.89	Yes
chr10	86247971	86249245	MACS_peak_382	123.04	Yes
chr10	86791576	86792487	MACS_peak_383	89.15	Yes
chr10	87093876	87094750	MACS_peak_384	73.51	Yes
chr10	87349961	87350925	MACS_peak_385	52.94	Yes
chr10	90692144	90693097	MACS_peak_386	128.72	Yes
chr10	91107834	91108483	MACS_peak_387	61.7	Yes
chr10	92000516	92001583	MACS_peak_388	131.12	Yes
chr10	92576160	92577228	MACS_peak_389	91.21	Yes
chr10	92645709	92647723	MACS_peak_390	342.03	Yes
chr10	93451080	93452564	MACS_peak_391	126.6	Yes
chr10	93473255	93474444	MACS_peak_392	120.5	Yes
chr10	93744482	93746391	MACS_peak_393	948.45	Yes
chr10	93934688	93935580	MACS_peak_394	54.72	Yes
chr10	94677607	94679357	MACS_peak_395	306.25	Yes
chr10	95374140	95375258	MACS_peak_396	148.77	Yes
chr10	95854400	95855088	MACS_peak_397	52.33	No
chr10	97805032	97805382	MACS_peak_398	62.86	Yes
chr10	99001772	99002616	MACS_peak_399	75.16	Yes
chr10	99190833	99191239	MACS_peak_400	54.71	No
chr10	100963128	100963813	MACS_peak_401	63.19	No
chr10	101637543	101638644	MACS_peak_402	109.96	Yes
chr10	103205309	103205783	MACS_peak_403	51.3	No
chr10	105694539	105695339	MACS_peak_404	116.42	Yes
chr10	106726356	106726989	MACS_peak_405	69.32	Yes
chr10	107045026	107045871	MACS_peak_406	52.76	No
chr10	109315205	109315759	MACS_peak_407	54.73	No
chr10	111545421	111546576	MACS_peak_408	150.68	Yes
chr10	114224887	114225457	MACS_peak_409	53.24	Yes
chr10	115870741	115871435	MACS_peak_410	73.82	Yes
chr10	116052043	116052887	MACS_peak_411	91.41	Yes
chr10	122658895	122660208	MACS_peak_412	202.41	Yes
chr10	125434219	125434579	MACS_peak_413	54.35	No
chr10	125707089	125707638	MACS_peak_414	54.65	No
chr10	127626389	127627370	MACS_peak_415	187.05	Yes
chr10	127825099	127825893	MACS_peak_416	68.48	Yes
chr10	128455107	128456664	MACS_peak_417	286.43	Yes
chr10	129674361	129676017	MACS_peak_418	689.53	Yes
chr10	130141930	130142763	MACS_peak_419	71.02	Yes
chr10	130315227	130315745	MACS_peak_420	52.38	No
chr11	3681498	3682964	MACS_peak_421	164.46	Yes
chr11	3899586	3900796	MACS_peak_422	237.77	Yes
chr11	4543690	4544267	MACS_peak_423	56.01	Yes
chr11	4973192	4974085	MACS_peak_424	91.46	Yes
chr11	5041157	5042651	MACS_peak_425	212.86	Yes
chr11	6156409	6157721	MACS_peak_426	166.99	Yes
chr11	6181850	6183334	MACS_peak_427	143.91	Yes
chr11	6464148	6465093	MACS_peak_428	135.54	Yes
chr11	8656599	8657933	MACS_peak_429	270.08	Yes
chr11	8933259	8934035	MACS_peak_430	82.08	Yes
chr11	9259928	9260453	MACS_peak_431	52.43	Yes
chr11	11560321	11561225	MACS_peak_432	84.95	Yes
chr11	13431662	13432963	MACS_peak_433	188.66	Yes
chr11	14951247	14951670	MACS_peak_434	52.51	No
chr11	15778280	15778853	MACS_peak_435	64.52	No
chr11	19701217	19702254	MACS_peak_436	159.29	Yes
chr11	20646610	20647761	MACS_peak_437	199.4	Yes
chr11	23044974	23045502	MACS_peak_438	58.54	No
chr11	24638903	24639786	MACS_peak_439	89.79	Yes
chr11	26368455	26369749	MACS_peak_440	88.87	Yes
chr11	27334872	27335783	MACS_peak_441	84.19	Yes
chr11	27359196	27359725	MACS_peak_442	51.99	No
chr11	28053373	28054885	MACS_peak_443	352.69	Yes
chr11	28882642	28883697	MACS_peak_444	112.29	Yes
chr11	28983172	28984405	MACS_peak_445	139.68	Yes
chr11	29319827	29321413	MACS_peak_446	232.1	Yes
chr11	29534560	29535736	MACS_peak_447	210.04	Yes
chr11	29745653	29746368	MACS_peak_448	65.86	Yes
chr11	29917990	29918675	MACS_peak_449	58.82	No
chr11	30142861	30144192	MACS_peak_450	78.14	Yes
chr11	30429743	30431509	MACS_peak_451	332.45	Yes
chr11	31271023	31272882	MACS_peak_452	421.07	Yes
chr11	31388306	31388895	MACS_peak_453	62.64	Yes
chr11	31503930	31505666	MACS_peak_454	347.07	Yes
chr11	31613325	31614921	MACS_peak_455	296.46	Yes
chr11	32717794	32719401	MACS_peak_456	339.57	Yes
chr11	32767297	32767949	MACS_peak_457	105.04	No
chr11	33384979	33386374	MACS_peak_458	97.26	Yes
chr11	33585855	33586669	MACS_peak_459	85.09	Yes
chr11	33954388	33954986	MACS_peak_460	66.58	Yes
chr11	34520224	34521568	MACS_peak_461	157.02	Yes
chr11	34823774	34824279	MACS_peak_462	60.71	Yes
chr11	35587692	35588862	MACS_peak_463	118.24	Yes
chr11	36457905	36458615	MACS_peak_464	54.58	Yes
chr11	37814465	37815282	MACS_peak_465	78.54	Yes
chr11	38579608	38580196	MACS_peak_466	50.53	No
chr11	39560253	39561254	MACS_peak_467	102.83	Yes
chr11	42439387	42440349	MACS_peak_468	115.39	Yes
chr11	44315549	44316072	MACS_peak_469	52.42	No
chr11	44530525	44531228	MACS_peak_470	97.59	Yes
chr11	46761523	46762422	MACS_peak_471	64.04	No
chr11	47640901	47641538	MACS_peak_472	67.78	No
chr11	49799349	49800332	MACS_peak_473	190.7	Yes
chr11	49873053	49874540	MACS_peak_474	197.5	Yes
chr11	50038693	50040175	MACS_peak_475	190.39	Yes
chr11	50262592	50263857	MACS_peak_476	105.4	Yes
chr11	50486795	50487723	MACS_peak_477	122.51	Yes
chr11	50575391	50576364	MACS_peak_478	113.77	Yes
chr11	51795132	51796785	MACS_peak_479	268.65	Yes
chr11	51813018	51813962	MACS_peak_480	52.86	Yes
chr11	52125516	52126324	MACS_peak_481	74.35	Yes
chr11	52238487	52240524	MACS_peak_482	467.67	Yes
chr11	54253148	54254409	MACS_peak_483	183.92	Yes
chr11	54378885	54380001	MACS_peak_484	76.16	Yes
chr11	54552450	54553293	MACS_peak_485	54.26	Yes
chr11	54599167	54601540	MACS_peak_486	735.25	Yes
chr11	55273663	55275150	MACS_peak_487	317.9	Yes
chr11	55518172	55519314	MACS_peak_488	68.49	Yes
chr11	55655905	55656553	MACS_peak_489	66.99	Yes
chr11	56114305	56114795	MACS_peak_490	50.55	No
chr11	56516165	56516925	MACS_peak_491	69.84	Yes
chr11	56892857	56894200	MACS_peak_492	139.27	Yes
chr11	57256873	57258859	MACS_peak_493	747.15	Yes
chr11	57534806	57537245	MACS_peak_494	1817.93	Yes
chr11	57874813	57876207	MACS_peak_495	536.79	Yes
chr11	57894257	57895465	MACS_peak_496	322.19	Yes
chr11	58031563	58032483	MACS_peak_497	79.64	Yes
chr11	58033363	58034040	MACS_peak_498	71.41	Yes
chr11	58091022	58092452	MACS_peak_499	323.1	Yes
chr11	58213085	58214316	MACS_peak_500	158.61	Yes
chr11	58275848	58276987	MACS_peak_501	167.4	Yes
chr11	58996947	58998230	MACS_peak_502	377.9	Yes
chr11	59089464	59091076	MACS_peak_503	428.16	Yes
chr11	59160470	59162727	MACS_peak_504	612.03	Yes
chr11	59262302	59263448	MACS_peak_505	89.22	Yes
chr11	59491596	59493226	MACS_peak_506	246.54	Yes
chr11	60075989	60076970	MACS_peak_507	153.09	Yes
chr11	60248759	60249615	MACS_peak_508	76.65	Yes
chr11	60326267	60327386	MACS_peak_509	209.88	Yes
chr11	60405437	60406874	MACS_peak_510	152.82	Yes
chr11	60702350	60702998	MACS_peak_511	52.84	Yes
chr11	60741260	60742344	MACS_peak_512	164.03	Yes
chr11	60894596	60896192	MACS_peak_513	346.89	Yes
chr11	61088602	61090002	MACS_peak_514	392.59	Yes
chr11	62259110	62260085	MACS_peak_515	64.38	Yes
chr11	62418604	62420374	MACS_peak_516	522.23	Yes
chr11	62659410	62660262	MACS_peak_517	87.39	Yes
chr11	63060065	63061340	MACS_peak_518	99.29	Yes
chr11	63228475	63229396	MACS_peak_519	151.91	Yes
chr11	63328078	63329468	MACS_peak_520	415.75	Yes
chr11	64366687	64367506	MACS_peak_521	65.82	Yes
chr11	68136109	68137176	MACS_peak_522	80.83	Yes
chr11	68747145	68748140	MACS_peak_523	76.71	Yes
chr11	68890448	68891520	MACS_peak_524	55.2	Yes
chr11	69105190	69105966	MACS_peak_525	59.75	Yes
chr11	69229048	69230006	MACS_peak_526	61.14	Yes
chr11	69251209	69252251	MACS_peak_527	56.63	No
chr11	69471213	69472479	MACS_peak_528	181.03	Yes
chr11	70386728	70387732	MACS_peak_529	139.52	Yes
chr11	70517036	70517889	MACS_peak_530	59.2	Yes
chr11	70608949	70610734	MACS_peak_531	584.55	Yes
chr11	70803171	70804117	MACS_peak_532	139.37	Yes
chr11	71334376	71335300	MACS_peak_533	68.1	Yes
chr11	71420486	71421388	MACS_peak_534	70.37	Yes
chr11	71983918	71984893	MACS_peak_535	117.97	Yes
chr11	72518158	72519231	MACS_peak_536	111.12	Yes
chr11	72714900	72715601	MACS_peak_537	80.78	Yes
chr11	72747150	72747937	MACS_peak_538	75.05	Yes
chr11	72952431	72953613	MACS_peak_539	248.32	Yes
chr11	72981280	72982545	MACS_peak_540	279.44	Yes
chr11	73089276	73090182	MACS_peak_541	119.18	Yes
chr11	73266153	73267502	MACS_peak_542	379.81	Yes
chr11	74060458	74061614	MACS_peak_543	204.15	Yes
chr11	75068258	75069167	MACS_peak_544	70.15	No
chr11	75332874	75334445	MACS_peak_545	414.09	Yes
chr11	75392974	75394227	MACS_peak_546	100.28	Yes
chr11	76469520	76470399	MACS_peak_547	125.54	Yes
chr11	76607831	76608847	MACS_peak_548	61.73	Yes
chr11	76782744	76783946	MACS_peak_549	172.92	Yes
chr11	78404446	78405193	MACS_peak_550	54.29	No
chr11	78972792	78973298	MACS_peak_551	57.79	Yes
chr11	79028156	79029347	MACS_peak_552	253.3	Yes
chr11	79545946	79548298	MACS_peak_553	1624.19	Yes
chr11	79620425	79621052	MACS_peak_554	75.06	Yes
chr11	79984529	79985821	MACS_peak_555	190.42	Yes
chr11	80236732	80238028	MACS_peak_556	319.73	Yes
chr11	80474380	80475395	MACS_peak_557	79.55	Yes
chr11	80604451	80606025	MACS_peak_558	456.62	Yes
chr11	80715645	80717327	MACS_peak_559	655.08	Yes
chr11	81423125	81424123	MACS_peak_560	110.94	Yes
chr11	81631636	81632362	MACS_peak_561	111.68	Yes
chr11	81656994	81658155	MACS_peak_562	132.85	Yes
chr11	82109576	82111197	MACS_peak_563	236.68	Yes
chr11	82611320	82612888	MACS_peak_564	331.71	Yes
chr11	82735277	82736359	MACS_peak_565	181.39	Yes
chr11	83362199	83363452	MACS_peak_566	310.29	Yes
chr11	83584772	83586724	MACS_peak_567	988.34	Yes
chr11	84501859	84503081	MACS_peak_568	177.57	Yes
chr11	85445726	85446891	MACS_peak_569	196.7	Yes
chr11	86150169	86151933	MACS_peak_570	304.96	Yes
chr11	87149659	87150556	MACS_peak_571	76.79	Yes
chr11	87419800	87421649	MACS_peak_572	449.25	Yes
chr11	87863097	87864017	MACS_peak_573	125.44	Yes
chr11	88483899	88484636	MACS_peak_574	69.84	Yes
chr11	88502179	88503464	MACS_peak_575	150.83	Yes
chr11	88512383	88513507	MACS_peak_576	154.78	Yes
chr11	88618384	88619152	MACS_peak_577	65.3	Yes
chr11	90138921	90140101	MACS_peak_578	273.12	Yes
chr11	90219604	90220798	MACS_peak_579	134.67	Yes
chr11	90544002	90544571	MACS_peak_580	53.72	Yes
chr11	90643756	90645342	MACS_peak_581	174.27	Yes
chr11	91071801	91073236	MACS_peak_582	234.44	Yes
chr11	91915295	91915912	MACS_peak_583	71.24	No
chr11	92589840	92590594	MACS_peak_584	61.63	No
chr11	93897188	93898831	MACS_peak_585	209.18	Yes
chr11	93910910	93913186	MACS_peak_586	923.62	Yes
chr11	94574052	94574871	MACS_peak_587	81.32	No
chr11	94911839	94912684	MACS_peak_588	92.38	Yes
chr11	95225528	95226308	MACS_peak_589	104.7	Yes
chr11	96502576	96503668	MACS_peak_590	75.91	Yes
chr11	97027695	97028687	MACS_peak_591	195.64	Yes
chr11	98592942	98593667	MACS_peak_592	50.79	Yes
chr11	98635084	98635774	MACS_peak_593	55.78	No
chr11	99640886	99641977	MACS_peak_594	81.49	Yes
chr11	99900378	99901099	MACS_peak_595	64.03	Yes
chr11	100854155	100855206	MACS_peak_596	145.85	Yes
chr11	101077629	101078900	MACS_peak_597	209.72	Yes
chr11	101276394	101277302	MACS_peak_598	181.13	Yes
chr11	101346468	101347268	MACS_peak_599	69.66	No
chr11	101462431	101463480	MACS_peak_600	226.44	Yes
chr11	101604472	101605158	MACS_peak_601	74.66	No
chr11	101974453	101975209	MACS_peak_602	120.93	No
chr11	102090580	102091234	MACS_peak_603	57.39	No
chr11	102250273	102251548	MACS_peak_604	206.42	Yes
chr11	102478282	102478928	MACS_peak_605	56.44	Yes
chr11	102939212	102940136	MACS_peak_606	79.44	Yes
chr11	103390590	103391611	MACS_peak_607	82.58	Yes
chr11	103420584	103421980	MACS_peak_608	494.15	Yes
chr11	103485272	103486274	MACS_peak_609	145.26	Yes
chr11	103857283	103858579	MACS_peak_610	96.69	Yes
chr11	104152123	104153107	MACS_peak_611	151.74	Yes
chr11	104394051	104395275	MACS_peak_612	174.43	Yes
chr11	104701219	104702426	MACS_peak_613	183.73	Yes
chr11	104836165	104836543	MACS_peak_614	59.62	No
chr11	104976657	104977878	MACS_peak_615	186.84	Yes
chr11	105274527	105276072	MACS_peak_616	497.93	Yes
chr11	105896574	105897724	MACS_peak_617	124.13	Yes
chr11	106165336	106166571	MACS_peak_618	116.54	Yes
chr11	106665021	106666188	MACS_peak_619	235.48	Yes
chr11	106818682	106819832	MACS_peak_620	86.67	Yes
chr11	107934783	107935582	MACS_peak_621	97.78	Yes
chr11	108583238	108583938	MACS_peak_622	89.62	Yes
chr11	108669339	108669976	MACS_peak_623	57.57	No
chr11	111001106	111001988	MACS_peak_624	54.25	Yes
chr11	112908172	112908713	MACS_peak_625	50.7	Yes
chr11	113016655	113017739	MACS_peak_626	193.58	Yes
chr11	113666321	113667693	MACS_peak_627	389.66	Yes
chr11	113704615	113705625	MACS_peak_628	67.13	Yes
chr11	114380090	114380840	MACS_peak_629	65.84	Yes
chr11	115676916	115677929	MACS_peak_630	122.56	Yes
chr11	116346316	116347321	MACS_peak_631	130.61	Yes
chr11	117099467	117100497	MACS_peak_632	145.21	Yes
chr11	117480904	117481819	MACS_peak_633	87.41	Yes
chr11	117657920	117658992	MACS_peak_634	55.71	Yes
chr11	117683723	117685405	MACS_peak_635	410.75	Yes
chr11	118276466	118277844	MACS_peak_636	248.14	Yes
chr11	119374382	119375200	MACS_peak_637	110.09	Yes
chr11	119409507	119410602	MACS_peak_638	152.6	Yes
chr11	119711994	119712723	MACS_peak_639	55.6	Yes
chr11	119819538	119820719	MACS_peak_640	178.93	Yes
chr11	119866967	119867851	MACS_peak_641	89.67	Yes
chr11	121157476	121158978	MACS_peak_642	127.53	Yes
chr11	121163181	121164536	MACS_peak_643	262.81	Yes
chr11	121496333	121497749	MACS_peak_644	333.53	Yes
chr12	3008900	3009633	MACS_peak_645	58.36	No
chr12	3251537	3252540	MACS_peak_646	77.59	Yes
chr12	3512602	3514420	MACS_peak_647	659.16	Yes
chr12	4100505	4101971	MACS_peak_648	335.38	Yes
chr12	4973471	4975029	MACS_peak_649	176.2	Yes
chr12	5306189	5306920	MACS_peak_650	69.4	Yes
chr12	5346835	5348066	MACS_peak_651	219.81	Yes
chr12	7969791	7970445	MACS_peak_652	62.05	Yes
chr12	8070806	8072191	MACS_peak_653	316.72	Yes
chr12	9568470	9569428	MACS_peak_654	81.2	Yes
chr12	11299832	11301202	MACS_peak_655	158.07	Yes
chr12	12604283	12605357	MACS_peak_656	155.62	Yes
chr12	15673697	15675516	MACS_peak_657	309.67	Yes
chr12	15866036	15866930	MACS_peak_658	97.74	No
chr12	15966192	15966818	MACS_peak_659	56.22	No
chr12	16128943	16129472	MACS_peak_660	70.09	Yes
chr12	16399380	16402459	MACS_peak_661	1493.78	Yes
chr12	16409786	16410285	MACS_peak_662	51.74	No
chr12	16642983	16644986	MACS_peak_663	865.74	Yes
chr12	16939757	16941102	MACS_peak_664	208.68	Yes
chr12	17377350	17378698	MACS_peak_665	277.74	Yes
chr12	17412694	17414335	MACS_peak_666	759.8	Yes
chr12	21225435	21227437	MACS_peak_667	787.07	Yes
chr12	24632516	24633767	MACS_peak_668	377.55	Yes
chr12	24951969	24953179	MACS_peak_669	206.16	Yes
chr12	25065027	25066359	MACS_peak_670	177.7	Yes
chr12	25130836	25131967	MACS_peak_671	97.37	Yes
chr12	25239983	25241694	MACS_peak_672	527.48	Yes
chr12	25243972	25245621	MACS_peak_673	416.11	Yes
chr12	26021286	26022412	MACS_peak_674	155.6	Yes
chr12	26688438	26691006	MACS_peak_675	1563.9	Yes
chr12	26900157	26901176	MACS_peak_676	184.74	Yes
chr12	27387897	27389131	MACS_peak_677	227.39	Yes
chr12	27577090	27578110	MACS_peak_678	106.33	Yes
chr12	28247084	28248747	MACS_peak_679	480.37	Yes
chr12	28324660	28325439	MACS_peak_680	75.93	Yes
chr12	28559916	28560671	MACS_peak_681	90.67	Yes
chr12	28578553	28579861	MACS_peak_682	443.3	Yes
chr12	28803900	28804828	MACS_peak_683	63.02	Yes
chr12	29333761	29334467	MACS_peak_684	90.8	Yes
chr12	29438778	29440360	MACS_peak_685	447.13	Yes
chr12	30030698	30031766	MACS_peak_686	115.56	Yes
chr12	30034532	30035355	MACS_peak_687	100.5	Yes
chr12	31257400	31258485	MACS_peak_688	145.79	Yes
chr12	31618960	31620233	MACS_peak_689	146.08	Yes
chr12	31826924	31827698	MACS_peak_690	57.56	Yes
chr12	33045045	33045936	MACS_peak_691	92.18	Yes
chr12	33318434	33319490	MACS_peak_692	126.18	Yes
chr12	33580842	33581966	MACS_peak_693	73.53	Yes
chr12	33817948	33818849	MACS_peak_694	106.18	Yes
chr12	34389356	34390879	MACS_peak_695	226.36	Yes
chr12	34594471	34596217	MACS_peak_696	736.09	Yes
chr12	34866434	34867728	MACS_peak_697	124.32	Yes
chr12	35012228	35013211	MACS_peak_698	117.04	Yes
chr12	35065546	35067007	MACS_peak_699	139.34	Yes
chr12	35893997	35894843	MACS_peak_700	97.59	Yes
chr12	36047416	36049197	MACS_peak_701	609.75	Yes
chr12	38080376	38080950	MACS_peak_702	60.68	No
chr12	38527462	38528044	MACS_peak_703	51.99	No
chr12	38803648	38804310	MACS_peak_704	71.83	Yes
chr12	39612496	39613610	MACS_peak_705	240.72	Yes
chr12	40784243	40785299	MACS_peak_706	77.5	Yes
chr12	41418353	41420025	MACS_peak_707	329.81	Yes
chr12	42296265	42296995	MACS_peak_708	58.88	Yes
chr12	42471169	42471992	MACS_peak_709	56.47	Yes
chr12	44177539	44178711	MACS_peak_710	221.58	Yes
chr12	44464088	44464792	MACS_peak_711	50.44	Yes
chr12	44884356	44885113	MACS_peak_712	56.84	No
chr12	45127745	45129337	MACS_peak_713	213.48	Yes
chr12	46316360	46316890	MACS_peak_714	57.69	No
chr12	46588417	46589414	MACS_peak_715	172.55	Yes
chr12	46729187	46729908	MACS_peak_716	59.77	Yes
chr12	47575354	47576283	MACS_peak_717	117.85	Yes
chr12	48606129	48606906	MACS_peak_718	69.32	Yes
chr12	50714563	50715589	MACS_peak_719	88.43	Yes
chr12	51368372	51369014	MACS_peak_720	61.14	Yes
chr12	51683319	51684009	MACS_peak_721	67.72	Yes
chr12	52709700	52710183	MACS_peak_722	54.68	No
chr12	54309812	54311637	MACS_peak_723	432.05	Yes
chr12	54380263	54380994	MACS_peak_724	58.31	Yes
chr12	55091978	55093957	MACS_peak_725	755.43	No
chr12	55167011	55169197	MACS_peak_726	837.17	No
chr12	55242028	55244182	MACS_peak_727	1028.29	No
chr12	55322471	55323846	MACS_peak_728	303.5	Yes
chr12	55407594	55409074	MACS_peak_729	192.39	Yes
chr12	56499491	56500570	MACS_peak_730	79.05	Yes
chr12	57189916	57191184	MACS_peak_731	116.38	Yes
chr12	57361974	57362436	MACS_peak_732	59.98	No
chr12	60101074	60101437	MACS_peak_733	67.79	No
chr12	61699927	61700439	MACS_peak_734	55.85	No
chr12	61998469	61998987	MACS_peak_735	58.53	No
chr12	62097892	62098321	MACS_peak_736	59.39	No
chr12	62703952	62704309	MACS_peak_737	54.98	No
chr12	63527073	63527611	MACS_peak_738	65.78	No
chr12	64247036	64248067	MACS_peak_739	94.2	Yes
chr12	64605650	64606135	MACS_peak_740	69.67	No
chr12	65523880	65524353	MACS_peak_741	54.17	No
chr12	65830544	65830999	MACS_peak_742	60.9	No
chr12	67360681	67362022	MACS_peak_743	112.42	Yes
chr12	67381940	67382628	MACS_peak_744	52.33	Yes
chr12	69161786	69162342	MACS_peak_745	52.65	Yes
chr12	69374616	69376082	MACS_peak_746	131.49	Yes
chr12	70359934	70361313	MACS_peak_747	71.5	Yes
chr12	70873733	70874396	MACS_peak_748	71.01	Yes
chr12	70957224	70957708	MACS_peak_749	51.23	No
chr12	71478075	71478914	MACS_peak_750	70.2	Yes
chr12	71728103	71729018	MACS_peak_751	130.64	Yes
chr12	71934933	71936152	MACS_peak_752	239.96	Yes
chr12	73642341	73643120	MACS_peak_753	63.06	Yes
chr12	75499270	75500430	MACS_peak_754	89.61	Yes
chr12	75520757	75521688	MACS_peak_755	54	No
chr12	75985507	75986329	MACS_peak_756	70.98	Yes
chr12	76266342	76267293	MACS_peak_757	55.84	Yes
chr12	77003484	77005019	MACS_peak_758	552.61	Yes
chr12	77149874	77150850	MACS_peak_759	65.8	Yes
chr12	78456287	78457637	MACS_peak_760	94.45	Yes
chr12	78502640	78503843	MACS_peak_761	118.01	Yes
chr12	79235440	79235990	MACS_peak_762	52.7	Yes
chr12	79497829	79499338	MACS_peak_763	168.04	Yes
chr12	79599753	79601699	MACS_peak_764	580.18	Yes
chr12	79807420	79808650	MACS_peak_765	246.01	Yes
chr12	79908265	79909765	MACS_peak_766	101.68	Yes
chr12	80393581	80394959	MACS_peak_767	136.07	Yes
chr12	80467118	80468660	MACS_peak_768	279.59	Yes
chr12	80682605	80683547	MACS_peak_769	97.06	Yes
chr12	80707950	80708917	MACS_peak_770	68.47	Yes
chr12	81290306	81291345	MACS_peak_771	116.34	Yes
chr12	82726381	82727510	MACS_peak_772	129.23	Yes
chr12	82857631	82858679	MACS_peak_773	73.08	Yes
chr12	84025608	84026362	MACS_peak_774	59.07	No
chr12	84488540	84490464	MACS_peak_775	459.76	Yes
chr12	84896173	84897443	MACS_peak_776	109	Yes
chr12	84918583	84919873	MACS_peak_777	227.11	Yes
chr12	86085164	86086078	MACS_peak_778	216.39	Yes
chr12	86551956	86552470	MACS_peak_779	72.12	No
chr12	88122321	88122721	MACS_peak_780	56.54	No
chr12	88898529	88899581	MACS_peak_781	120.66	Yes
chr12	91108566	91109944	MACS_peak_782	135.15	Yes
chr12	94378325	94378883	MACS_peak_783	66.36	No
chr12	94479243	94480550	MACS_peak_784	200.79	Yes
chr12	95248341	95249381	MACS_peak_785	64.69	No
chr12	97593092	97594610	MACS_peak_786	189.22	Yes
chr12	98876295	98877532	MACS_peak_787	76.67	Yes
chr12	98936987	98937712	MACS_peak_788	70.46	Yes
chr12	99776845	99777692	MACS_peak_789	72.13	Yes
chr12	99863336	99864826	MACS_peak_790	146.13	Yes
chr12	100482460	100482868	MACS_peak_791	58.32	Yes
chr12	100533195	100534176	MACS_peak_792	126.26	Yes
chr12	100684219	100685204	MACS_peak_793	56.03	Yes
chr12	102666969	102668336	MACS_peak_794	335.78	Yes
chr12	103007402	103008393	MACS_peak_795	54.01	Yes
chr12	104258543	104260679	MACS_peak_796	1056.59	Yes
chr12	104605978	104607314	MACS_peak_797	254.96	Yes
chr12	104834717	104835620	MACS_peak_798	127.83	Yes
chr12	108838756	108839256	MACS_peak_799	52.66	No
chr12	109061586	109062693	MACS_peak_800	150.91	Yes
chr12	110926660	110928104	MACS_peak_801	101.8	Yes
chr12	112381627	112382664	MACS_peak_802	164.12	Yes
chr12	112654375	112655395	MACS_peak_803	184.57	Yes
chr12	112725397	112726830	MACS_peak_804	377.42	Yes
chr12	113005461	113007188	MACS_peak_805	322.39	Yes
chr12	113668224	113669040	MACS_peak_806	76.09	Yes
chr12	113699373	113701180	MACS_peak_807	297.02	Yes
chr12	113739860	113740454	MACS_peak_808	56.31	No
chr12	113937743	113939048	MACS_peak_809	119.3	Yes
chr12	114111161	114112649	MACS_peak_810	365.55	Yes
chr12	115405397	115406336	MACS_peak_811	70.5	Yes
chr12	116066960	116067496	MACS_peak_812	51.23	No
chr12	116834051	116834740	MACS_peak_813	60.54	Yes
chr12	117905814	117906909	MACS_peak_814	57.12	Yes
chr12	118229530	118230631	MACS_peak_815	185.25	Yes
chr13	3566452	3567540	MACS_peak_816	175.37	Yes
chr13	7183326	7183881	MACS_peak_817	63.64	Yes
chr13	7369714	7370204	MACS_peak_818	50.55	No
chr13	8808820	8809387	MACS_peak_819	77.72	No
chr13	9621266	9622855	MACS_peak_820	75.55	Yes
chr13	10479884	10480791	MACS_peak_821	134.07	Yes
chr13	10985786	10987136	MACS_peak_822	264.7	Yes
chr13	11679279	11679979	MACS_peak_823	56.47	No
chr13	11868721	11869513	MACS_peak_824	101.67	Yes
chr13	12035543	12036095	MACS_peak_825	55.19	No
chr13	12044535	12044920	MACS_peak_826	57.59	No
chr13	12499038	12499951	MACS_peak_827	72.81	Yes
chr13	12503734	12505075	MACS_peak_828	223.45	Yes
chr13	12517874	12518668	MACS_peak_829	145.69	Yes
chr13	13665705	13667388	MACS_peak_830	315	Yes
chr13	13668118	13669346	MACS_peak_831	124.69	Yes
chr13	14002690	14003602	MACS_peak_832	115.91	Yes
chr13	17376593	17377192	MACS_peak_833	55.78	Yes
chr13	19359390	19360077	MACS_peak_834	67.33	Yes
chr13	19381753	19382775	MACS_peak_835	94.72	Yes
chr13	20155134	20156049	MACS_peak_836	80.24	Yes
chr13	21877910	21879911	MACS_peak_837	302.38	Yes
chr13	22293894	22295290	MACS_peak_838	184.86	Yes
chr13	22332744	22334088	MACS_peak_839	136.72	Yes
chr13	23890147	23890728	MACS_peak_840	72.41	Yes
chr13	24104545	24105165	MACS_peak_841	59.17	No
chr13	25211932	25212485	MACS_peak_842	55.08	Yes
chr13	25993271	25995123	MACS_peak_843	683.02	Yes
chr13	26240195	26240882	MACS_peak_844	63.26	No
chr13	26403098	26403688	MACS_peak_845	51.17	Yes
chr13	28020034	28020628	MACS_peak_846	50.77	No
chr13	28816348	28817192	MACS_peak_847	110.27	Yes
chr13	29230546	29231840	MACS_peak_848	122.15	Yes
chr13	29781611	29782660	MACS_peak_849	208.27	Yes
chr13	30457939	30459256	MACS_peak_850	244.68	Yes
chr13	30820187	30820930	MACS_peak_851	74.44	Yes
chr13	31065229	31066391	MACS_peak_852	167.01	Yes
chr13	31689225	31690408	MACS_peak_853	195.27	Yes
chr13	31879907	31880558	MACS_peak_854	67.22	Yes
chr13	32268274	32269777	MACS_peak_855	202.87	Yes
chr13	32315181	32316449	MACS_peak_856	134.35	Yes
chr13	32375174	32376409	MACS_peak_857	222.37	Yes
chr13	32411615	32412728	MACS_peak_858	176.51	Yes
chr13	34111400	34112963	MACS_peak_859	545.64	Yes
chr13	34409255	34410525	MACS_peak_860	109.69	Yes
chr13	34419639	34420337	MACS_peak_861	62.1	No
chr13	35469666	35470783	MACS_peak_862	159.56	Yes
chr13	35837575	35838711	MACS_peak_863	136.75	Yes
chr13	36160023	36161128	MACS_peak_864	95.71	Yes
chr13	37320928	37322724	MACS_peak_865	181.04	Yes
chr13	37631109	37632071	MACS_peak_866	65.72	Yes
chr13	38796328	38797293	MACS_peak_867	91.02	Yes
chr13	41776787	41777453	MACS_peak_868	52.84	Yes
chr13	42149280	42150128	MACS_peak_869	63.3	Yes
chr13	42948745	42949445	MACS_peak_870	85.34	Yes
chr13	43388834	43389515	MACS_peak_871	52.99	No
chr13	43435282	43436638	MACS_peak_872	135.67	Yes
chr13	44736196	44737615	MACS_peak_873	192.18	Yes
chr13	45338002	45339332	MACS_peak_874	228.54	Yes
chr13	45861689	45862972	MACS_peak_875	337.8	Yes
chr13	47062479	47063969	MACS_peak_876	108.48	Yes
chr13	48010149	48011084	MACS_peak_877	98.46	Yes
chr13	48399289	48400474	MACS_peak_878	95.28	Yes
chr13	48577607	48578199	MACS_peak_879	72.51	No
chr13	48579271	48579907	MACS_peak_880	80.84	Yes
chr13	48806696	48807877	MACS_peak_881	218.58	Yes
chr13	48928890	48929995	MACS_peak_882	143.94	Yes
chr13	50244859	50245400	MACS_peak_883	50.7	No
chr13	50882599	50883159	MACS_peak_884	54.32	No
chr13	52015188	52016601	MACS_peak_885	318.83	Yes
chr13	52757331	52758831	MACS_peak_886	134.34	Yes
chr13	52887151	52888097	MACS_peak_887	104.48	Yes
chr13	53073441	53073927	MACS_peak_888	52.6	No
chr13	54018512	54020168	MACS_peak_889	790.6	Yes
chr13	54239222	54239884	MACS_peak_890	57.22	Yes
chr13	54510798	54511779	MACS_peak_891	79.21	Yes
chr13	54798093	54799292	MACS_peak_892	302.06	Yes
chr13	54840843	54842554	MACS_peak_893	376.37	Yes
chr13	55281011	55282287	MACS_peak_894	65.81	Yes
chr13	55696834	55698011	MACS_peak_895	218.47	Yes
chr13	55936624	55937543	MACS_peak_896	200.16	Yes
chr13	56126183	56127194	MACS_peak_897	162.88	Yes
chr13	56730637	56731857	MACS_peak_898	78.9	Yes
chr13	56793406	56794560	MACS_peak_899	94.81	Yes
chr13	57698008	57699223	MACS_peak_900	162.83	Yes
chr13	58056572	58057615	MACS_peak_901	97.33	Yes
chr13	58325952	58326477	MACS_peak_902	51.01	Yes
chr13	58391944	58393986	MACS_peak_903	312.17	Yes
chr13	59444845	59445634	MACS_peak_904	93.1	Yes
chr13	59511010	59512927	MACS_peak_905	1196.1	Yes
chr13	60373838	60375203	MACS_peak_906	198.78	Yes
chr13	61452349	61453009	MACS_peak_907	90.65	Yes
chr13	61455176	61455756	MACS_peak_908	54.99	No
chr13	62395165	62395719	MACS_peak_909	54.97	No
chr13	62969127	62970091	MACS_peak_910	76.09	Yes
chr13	63292507	63293535	MACS_peak_911	111.45	Yes
chr13	63390664	63392368	MACS_peak_912	523.72	Yes
chr13	63538364	63539630	MACS_peak_913	341.51	Yes
chr13	63710029	63711592	MACS_peak_914	210.15	Yes
chr13	63754897	63756608	MACS_peak_915	425.81	No
chr13	63848774	63849857	MACS_peak_916	133.4	Yes
chr13	63888525	63889712	MACS_peak_917	153.38	Yes
chr13	63892418	63893605	MACS_peak_918	103.35	Yes
chr13	64345783	64346414	MACS_peak_919	79.3	Yes
chr13	64760818	64762218	MACS_peak_920	203.9	Yes
chr13	64836717	64837808	MACS_peak_921	143.26	Yes
chr13	65065881	65067434	MACS_peak_922	287.21	Yes
chr13	65527564	65528969	MACS_peak_923	186.06	No
chr13	65747320	65749112	MACS_peak_924	269.19	No
chr13	65929213	65930031	MACS_peak_925	151.63	Yes
chr13	66153428	66154362	MACS_peak_926	81.75	No
chr13	66369883	66371410	MACS_peak_927	255.67	No
chr13	66497617	66499146	MACS_peak_928	250.48	No
chr13	66777428	66778220	MACS_peak_929	86.11	Yes
chr13	66828652	66829971	MACS_peak_930	155.02	No
chr13	67765435	67767768	MACS_peak_931	490.28	Yes
chr13	67834471	67835812	MACS_peak_932	526.81	Yes
chr13	69123855	69125078	MACS_peak_933	92.05	Yes
chr13	69218299	69218780	MACS_peak_934	51.57	No
chr13	70124297	70125092	MACS_peak_935	111.99	Yes
chr13	70777834	70778944	MACS_peak_936	80.45	Yes
chr13	71123272	71124393	MACS_peak_937	110.95	Yes
chr13	71621582	71622239	MACS_peak_938	66.54	Yes
chr13	71633614	71634986	MACS_peak_939	120.75	Yes
chr13	71816938	71817413	MACS_peak_940	50.35	No
chr13	73805180	73805647	MACS_peak_941	58.53	Yes
chr13	74726738	74727226	MACS_peak_942	54.17	Yes
chr13	75871843	75872288	MACS_peak_943	53.41	Yes
chr13	76723313	76723834	MACS_peak_944	54.78	No
chr13	77534205	77534720	MACS_peak_945	59.48	No
chr13	77869530	77870860	MACS_peak_946	106.93	Yes
chr13	80105126	80106704	MACS_peak_947	200.75	Yes
chr13	81350395	81350981	MACS_peak_948	51.35	Yes
chr13	81564418	81564947	MACS_peak_949	57.81	Yes
chr13	83779329	83780714	MACS_peak_950	199	Yes
chr13	86448921	86449542	MACS_peak_951	57.43	No
chr13	88800413	88801231	MACS_peak_952	75.1	No
chr13	90130070	90130487	MACS_peak_953	53.27	No
chr13	93911007	93912399	MACS_peak_954	77.28	Yes
chr13	94822651	94824167	MACS_peak_955	135.69	Yes
chr13	94951228	94951915	MACS_peak_956	69.84	Yes
chr13	95354235	95355350	MACS_peak_957	352.62	Yes
chr13	95391121	95393066	MACS_peak_958	600.04	Yes
chr13	95553932	95555218	MACS_peak_959	171	Yes
chr13	96579264	96579848	MACS_peak_960	88.09	Yes
chr13	98495220	98496021	MACS_peak_961	61.78	No
chr13	98681703	98683534	MACS_peak_962	481.67	Yes
chr13	98754787	98756229	MACS_peak_963	155.64	Yes
chr13	99972995	99973971	MACS_peak_964	61.99	Yes
chr13	100154522	100155597	MACS_peak_965	93.33	Yes
chr13	101130560	101131555	MACS_peak_966	167.69	Yes
chr13	101966130	101966652	MACS_peak_967	52.76	No
chr13	102638575	102639049	MACS_peak_968	51.59	No
chr13	103911670	103912584	MACS_peak_969	140.24	Yes
chr13	104271688	104273043	MACS_peak_970	291.68	Yes
chr13	107090062	107090769	MACS_peak_971	61.18	Yes
chr13	107731993	107733016	MACS_peak_972	98.49	Yes
chr13	107733040	107733760	MACS_peak_973	60.51	No
chr13	108182212	108183001	MACS_peak_974	63.72	Yes
chr13	109105980	109106673	MACS_peak_975	54.24	No
chr13	110122296	110123128	MACS_peak_976	81.5	Yes
chr13	111070940	111071932	MACS_peak_977	70.75	No
chr13	111470566	111471682	MACS_peak_978	218.05	Yes
chr13	112363150	112363937	MACS_peak_979	57.59	Yes
chr13	115769353	115770707	MACS_peak_980	207.09	Yes
chr13	116385712	116386916	MACS_peak_981	117.85	Yes
chr13	118054930	118055782	MACS_peak_982	84.35	Yes
chr13	118207590	118208727	MACS_peak_983	113.11	Yes
chr13	118557723	118558706	MACS_peak_984	117.48	Yes
chr14	5077048	5077656	MACS_peak_985	54.59	No
chr14	6505000	6505582	MACS_peak_986	53.23	No
chr14	6882568	6883233	MACS_peak_987	68.01	No
chr14	7141846	7142311	MACS_peak_988	53.36	No
chr14	8030436	8031196	MACS_peak_989	59.6	Yes
chr14	9964374	9965122	MACS_peak_990	50.52	Yes
chr14	12041990	12043139	MACS_peak_991	135.36	Yes
chr14	14731263	14732021	MACS_peak_992	67.24	Yes
chr14	14739501	14740561	MACS_peak_993	190.76	Yes
chr14	14781033	14781768	MACS_peak_994	60.45	Yes
chr14	14850329	14851076	MACS_peak_995	97.97	Yes
chr14	16269704	16271101	MACS_peak_996	136.81	Yes
chr14	16417013	16417722	MACS_peak_997	52.59	Yes
chr14	16563361	16564349	MACS_peak_998	138.75	Yes
chr14	16698737	16699598	MACS_peak_999	76.79	Yes
chr14	19746428	19747144	MACS_peak_1000	63.91	Yes
chr14	20450614	20451349	MACS_peak_1001	55.2	No
chr14	20616620	20617353	MACS_peak_1002	56.24	Yes
chr14	21331527	21332823	MACS_peak_1003	233.75	Yes
chr14	21479657	21480287	MACS_peak_1004	55.64	Yes
chr14	22348699	22349625	MACS_peak_1005	69.58	No
chr14	23764039	23764997	MACS_peak_1006	63.69	Yes
chr14	23959890	23960802	MACS_peak_1007	155.08	Yes
chr14	25424051	25425199	MACS_peak_1008	120.87	Yes
chr14	25944176	25945083	MACS_peak_1009	55.52	No
chr14	25996851	25998224	MACS_peak_1010	128.59	No
chr14	26009585	26010641	MACS_peak_1011	174.49	No
chr14	26136218	26137785	MACS_peak_1012	193.63	No
chr14	26148795	26150214	MACS_peak_1013	139.73	No
chr14	26275624	26277434	MACS_peak_1014	102.04	No
chr14	26288639	26289804	MACS_peak_1015	160.48	No
chr14	27607679	27608712	MACS_peak_1016	104.93	Yes
chr14	28731154	28732364	MACS_peak_1017	151.05	Yes
chr14	29500625	29501201	MACS_peak_1018	51.77	No
chr14	29628028	29628778	MACS_peak_1019	98.28	Yes
chr14	29792592	29793131	MACS_peak_1020	68.5	Yes
chr14	30365655	30366424	MACS_peak_1021	86.72	Yes
chr14	30681636	30682953	MACS_peak_1022	90.53	Yes
chr14	30687776	30690089	MACS_peak_1023	948.47	Yes
chr14	30975481	30976077	MACS_peak_1024	57.75	Yes
chr14	31111750	31113248	MACS_peak_1025	471.28	Yes
chr14	31237498	31238644	MACS_peak_1026	106.3	Yes
chr14	31299416	31301595	MACS_peak_1027	939.65	Yes
chr14	31613658	31614779	MACS_peak_1028	89.23	Yes
chr14	31957105	31958030	MACS_peak_1029	105.66	No
chr14	32515706	32516858	MACS_peak_1030	211.68	Yes
chr14	32952677	32953883	MACS_peak_1031	75.58	Yes
chr14	32954928	32955750	MACS_peak_1032	71.48	Yes
chr14	33089213	33089943	MACS_peak_1033	51.69	Yes
chr14	33440427	33441701	MACS_peak_1034	224.56	Yes
chr14	33530404	33531454	MACS_peak_1035	156.92	Yes
chr14	34227054	34227785	MACS_peak_1036	75.56	Yes
chr14	34723114	34723792	MACS_peak_1037	55.94	Yes
chr14	34884979	34885993	MACS_peak_1038	107.19	Yes
chr14	35236210	35237039	MACS_peak_1039	102.22	Yes
chr14	35372648	35373202	MACS_peak_1040	54.97	No
chr14	36540857	36541441	MACS_peak_1041	51.78	No
chr14	37681267	37681735	MACS_peak_1042	59.21	No
chr14	39794366	39795347	MACS_peak_1043	93.54	Yes
chr14	40726740	40727523	MACS_peak_1044	161.03	Yes
chr14	45153470	45154476	MACS_peak_1045	96.12	Yes
chr14	45596035	45597363	MACS_peak_1046	51.61	Yes
chr14	45633103	45634277	MACS_peak_1047	92.04	Yes
chr14	46502440	46504232	MACS_peak_1048	412.49	Yes
chr14	46790210	46791820	MACS_peak_1049	334.3	Yes
chr14	46977324	46978649	MACS_peak_1050	224.7	Yes
chr14	47291322	47292487	MACS_peak_1051	287.34	Yes
chr14	47512463	47514007	MACS_peak_1052	339.42	Yes
chr14	47679608	47681397	MACS_peak_1053	205.78	Yes
chr14	48127033	48128296	MACS_peak_1054	106.25	Yes
chr14	49136253	49137387	MACS_peak_1055	68.54	Yes
chr14	50085288	50086097	MACS_peak_1056	72.68	No
chr14	50828526	50829354	MACS_peak_1057	151.69	Yes
chr14	52128550	52130068	MACS_peak_1058	346.89	Yes
chr14	52839716	52841163	MACS_peak_1059	233.36	No
chr14	53150670	53152134	MACS_peak_1060	288.5	No
chr14	53715260	53717692	MACS_peak_1061	1547.71	Yes
chr14	54321418	54323187	MACS_peak_1062	368.25	Yes
chr14	54677711	54680388	MACS_peak_1063	816.73	Yes
chr14	54734457	54735787	MACS_peak_1064	235.45	Yes
chr14	54841555	54842241	MACS_peak_1065	58.02	Yes
chr14	55600169	55601410	MACS_peak_1066	149.47	Yes
chr14	56467876	56469217	MACS_peak_1067	259.87	Yes
chr14	56474366	56475374	MACS_peak_1068	115.12	Yes
chr14	56648139	56649456	MACS_peak_1069	447.64	Yes
chr14	56831540	56833589	MACS_peak_1070	923.92	Yes
chr14	56873284	56874329	MACS_peak_1071	142.89	Yes
chr14	57514409	57515533	MACS_peak_1072	63.27	Yes
chr14	58543815	58544447	MACS_peak_1073	54.94	Yes
chr14	61408576	61409468	MACS_peak_1074	78.41	Yes
chr14	62328023	62329515	MACS_peak_1075	134.17	Yes
chr14	62811079	62811901	MACS_peak_1076	75.15	Yes
chr14	62894620	62895350	MACS_peak_1077	60.16	Yes
chr14	63469934	63470499	MACS_peak_1078	53.78	Yes
chr14	63619561	63620489	MACS_peak_1079	53.96	Yes
chr14	64347028	64347776	MACS_peak_1080	68.36	Yes
chr14	64619138	64619996	MACS_peak_1081	57.11	Yes
chr14	64776373	64777706	MACS_peak_1082	254.99	Yes
chr14	65880162	65880927	MACS_peak_1083	89.41	Yes
chr14	68791556	68792488	MACS_peak_1084	100.29	Yes
chr14	69739017	69739571	MACS_peak_1085	51.89	No
chr14	70203579	70204786	MACS_peak_1086	173.69	Yes
chr14	70238400	70239727	MACS_peak_1087	165.63	Yes
chr14	70746552	70747925	MACS_peak_1088	204.35	Yes
chr14	70871934	70872650	MACS_peak_1089	54.34	Yes
chr14	71698735	71700318	MACS_peak_1090	392.43	Yes
chr14	72668871	72670057	MACS_peak_1091	95.16	Yes
chr14	72921655	72923139	MACS_peak_1092	358.59	Yes
chr14	73030070	73030837	MACS_peak_1093	56.47	Yes
chr14	73640784	73641545	MACS_peak_1094	66.06	Yes
chr14	74269937	74270313	MACS_peak_1095	56.44	No
chr14	74869818	74871300	MACS_peak_1096	116.5	Yes
chr14	75306268	75307511	MACS_peak_1097	168.36	Yes
chr14	75417609	75418321	MACS_peak_1098	57.48	Yes
chr14	75419391	75420909	MACS_peak_1099	422.44	Yes
chr14	75718782	75720062	MACS_peak_1100	172.32	Yes
chr14	75961644	75963110	MACS_peak_1101	56.53	Yes
chr14	76425540	76427021	MACS_peak_1102	437.44	Yes
chr14	76578501	76580124	MACS_peak_1103	171.72	Yes
chr14	76603306	76604141	MACS_peak_1104	70.68	Yes
chr14	76842476	76843317	MACS_peak_1105	98.21	Yes
chr14	77231685	77233597	MACS_peak_1106	422.63	Yes
chr14	78043778	78044810	MACS_peak_1107	148.57	Yes
chr14	79055569	79056615	MACS_peak_1108	103.53	Yes
chr14	79444537	79445572	MACS_peak_1109	169.24	Yes
chr14	79645102	79645683	MACS_peak_1110	57.73	Yes
chr14	80297290	80297718	MACS_peak_1111	51.89	No
chr14	81018468	81019121	MACS_peak_1112	50.38	No
chr14	81301940	81302961	MACS_peak_1113	70.86	Yes
chr14	83143717	83145060	MACS_peak_1114	211.85	Yes
chr14	83700901	83701681	MACS_peak_1115	69.07	No
chr14	87021463	87022340	MACS_peak_1116	59.14	Yes
chr14	87160368	87162427	MACS_peak_1117	839.45	Yes
chr14	88220627	88221840	MACS_peak_1118	120.86	Yes
chr14	88476665	88478244	MACS_peak_1119	362.31	Yes
chr14	89481502	89482574	MACS_peak_1120	75.07	Yes
chr14	89882400	89883465	MACS_peak_1121	184.14	Yes
chr14	91130345	91130937	MACS_peak_1122	63.9	No
chr14	91367081	91368881	MACS_peak_1123	311.15	Yes
chr14	92213809	92215166	MACS_peak_1124	345.72	Yes
chr14	92354379	92356741	MACS_peak_1125	916.32	Yes
chr14	94223994	94225512	MACS_peak_1126	256.46	Yes
chr14	94672376	94672738	MACS_peak_1127	67.95	No
chr14	96559162	96560630	MACS_peak_1128	442.18	Yes
chr14	96765216	96766105	MACS_peak_1129	92.41	Yes
chr14	96953188	96954766	MACS_peak_1130	291.88	Yes
chr14	97233464	97235171	MACS_peak_1131	560.17	Yes
chr14	97276772	97277467	MACS_peak_1132	58.68	No
chr14	99203458	99204361	MACS_peak_1133	85.06	Yes
chr14	99316508	99318249	MACS_peak_1134	435.17	Yes
chr14	99695229	99696936	MACS_peak_1135	673.78	Yes
chr14	102834692	102835215	MACS_peak_1136	55.4	Yes
chr14	103292504	103293972	MACS_peak_1137	187.05	Yes
chr14	104087639	104088453	MACS_peak_1138	56.45	Yes
chr14	104709120	104709614	MACS_peak_1139	51.65	No
chr14	109414639	109415454	MACS_peak_1140	96.81	Yes
chr14	111027633	111028553	MACS_peak_1141	100.58	Yes
chr14	112753464	112754502	MACS_peak_1142	115.74	Yes
chr14	115482560	115483198	MACS_peak_1143	59.77	No
chr14	117292348	117292925	MACS_peak_1144	64.05	No
chr14	118967275	118968085	MACS_peak_1145	55.17	Yes
chr14	120317042	120318258	MACS_peak_1146	220.46	Yes
chr14	121301801	121302933	MACS_peak_1147	118.07	Yes
chr14	121959165	121959764	MACS_peak_1148	57.4	Yes
chr14	122940700	122941542	MACS_peak_1149	77.2	Yes
chr14	122990011	122990694	MACS_peak_1150	69.58	Yes
chr14	123504983	123506174	MACS_peak_1151	128.55	Yes
chr14	123664858	123665466	MACS_peak_1152	66.33	Yes
chr14	123838894	123839412	MACS_peak_1153	63.61	Yes
chr14	124222892	124224516	MACS_peak_1154	491.46	Yes
chr14	124595404	124597378	MACS_peak_1155	436.09	Yes
chr15	4042965	4043548	MACS_peak_1156	75.57	Yes
chr15	6479352	6480341	MACS_peak_1157	180.31	Yes
chr15	13143834	13144867	MACS_peak_1158	55.58	Yes
chr15	13684840	13685572	MACS_peak_1159	64.1	Yes
chr15	13737976	13738910	MACS_peak_1160	177.86	Yes
chr15	14296518	14297750	MACS_peak_1161	219.64	Yes
chr15	25697199	25698079	MACS_peak_1162	92.13	Yes
chr15	25763570	25764094	MACS_peak_1163	52.54	No
chr15	27819339	27820088	MACS_peak_1164	85.32	Yes
chr15	28480695	28481478	MACS_peak_1165	96.94	Yes
chr15	28992795	28993660	MACS_peak_1166	72.14	Yes
chr15	29383899	29384677	MACS_peak_1167	119.66	Yes
chr15	32324066	32325352	MACS_peak_1168	94	Yes
chr15	34791434	34792201	MACS_peak_1169	114.62	Yes
chr15	34948606	34950422	MACS_peak_1170	225.73	Yes
chr15	34952331	34953419	MACS_peak_1171	171.04	Yes
chr15	35525735	35527137	MACS_peak_1172	284.3	Yes
chr15	35932273	35934243	MACS_peak_1173	538.25	Yes
chr15	35949921	35950487	MACS_peak_1174	50.56	Yes
chr15	36449637	36450714	MACS_peak_1175	182.19	Yes
chr15	36649753	36650334	MACS_peak_1176	50.08	No
chr15	39063362	39064396	MACS_peak_1177	61.57	Yes
chr15	39605526	39606266	MACS_peak_1178	60.09	Yes
chr15	39667439	39668773	MACS_peak_1179	234.77	Yes
chr15	44861063	44861622	MACS_peak_1180	53.56	No
chr15	45265744	45266661	MACS_peak_1181	119.45	Yes
chr15	45666961	45667628	MACS_peak_1182	77.23	No
chr15	48453805	48454871	MACS_peak_1183	84.67	Yes
chr15	49767049	49767788	MACS_peak_1184	92.7	Yes
chr15	50290045	50290364	MACS_peak_1185	57.47	No
chr15	50395223	50396820	MACS_peak_1186	343.68	Yes
chr15	50597800	50598322	MACS_peak_1187	58.68	No
chr15	51806820	51807674	MACS_peak_1188	55.03	Yes
chr15	53321377	53322356	MACS_peak_1189	117.55	Yes
chr15	53327847	53328879	MACS_peak_1190	129.31	Yes
chr15	53732223	53732826	MACS_peak_1191	72.99	No
chr15	55494189	55495342	MACS_peak_1192	100	Yes
chr15	56037708	56039068	MACS_peak_1193	199.66	Yes
chr15	57108402	57109039	MACS_peak_1194	74.85	Yes
chr15	58560056	58560976	MACS_peak_1195	84.5	Yes
chr15	62623723	62624572	MACS_peak_1196	67.34	Yes
chr15	63748112	63749280	MACS_peak_1197	143.05	Yes
chr15	63926674	63927831	MACS_peak_1198	85.05	Yes
chr15	64257509	64258889	MACS_peak_1199	134.89	Yes
chr15	64284935	64285688	MACS_peak_1200	51.3	Yes
chr15	65298602	65300588	MACS_peak_1201	609.41	Yes
chr15	65609691	65610562	MACS_peak_1202	59.74	Yes
chr15	66694334	66695998	MACS_peak_1203	722.77	Yes
chr15	67064359	67065058	MACS_peak_1204	67.61	Yes
chr15	67646171	67646743	MACS_peak_1205	64.64	No
chr15	67651134	67651771	MACS_peak_1206	54.29	Yes
chr15	67980278	67981415	MACS_peak_1207	92.42	No
chr15	68599361	68600592	MACS_peak_1208	165.8	Yes
chr15	68813190	68814482	MACS_peak_1209	281.79	Yes
chr15	68942297	68942916	MACS_peak_1210	59.28	Yes
chr15	69104971	69106350	MACS_peak_1211	187.6	Yes
chr15	69202370	69203063	MACS_peak_1212	74.1	Yes
chr15	69361233	69362173	MACS_peak_1213	71.58	No
chr15	69460490	69461467	MACS_peak_1214	65.7	No
chr15	70385589	70387467	MACS_peak_1215	302.37	Yes
chr15	70755230	70755672	MACS_peak_1216	50.19	No
chr15	70937895	70938455	MACS_peak_1217	60.11	No
chr15	71593875	71595017	MACS_peak_1218	108.93	Yes
chr15	72409930	72411379	MACS_peak_1219	349.74	Yes
chr15	72437749	72438910	MACS_peak_1220	103.77	Yes
chr15	72447115	72448482	MACS_peak_1221	358.26	Yes
chr15	72737857	72739248	MACS_peak_1222	194.76	Yes
chr15	73208159	73209565	MACS_peak_1223	364.04	Yes
chr15	73461390	73462577	MACS_peak_1224	169.59	Yes
chr15	73488991	73489598	MACS_peak_1225	54.94	No
chr15	73832761	73833533	MACS_peak_1226	76.71	No
chr15	74043067	74044508	MACS_peak_1227	597.19	No
chr15	74181723	74182322	MACS_peak_1228	54.88	Yes
chr15	74625697	74626759	MACS_peak_1229	140.32	Yes
chr15	74820564	74822052	MACS_peak_1230	374.32	Yes
chr15	75450620	75451989	MACS_peak_1231	563.8	Yes
chr15	75578389	75580355	MACS_peak_1232	694.43	Yes
chr15	75713020	75713927	MACS_peak_1233	68.3	Yes
chr15	75915258	75916690	MACS_peak_1234	270.2	Yes
chr15	76109360	76110658	MACS_peak_1235	258.44	Yes
chr15	76174109	76174698	MACS_peak_1236	68.62	No
chr15	76311079	76312312	MACS_peak_1237	251.86	Yes
chr15	76500914	76502764	MACS_peak_1238	868.36	Yes
chr15	76636769	76638195	MACS_peak_1239	244.3	Yes
chr15	76782607	76784365	MACS_peak_1240	549.71	Yes
chr15	77121536	77123259	MACS_peak_1241	204.44	Yes
chr15	77193676	77195269	MACS_peak_1242	450.32	Yes
chr15	77786381	77788087	MACS_peak_1243	334.14	Yes
chr15	77788178	77789136	MACS_peak_1244	93.45	Yes
chr15	77939717	77941084	MACS_peak_1245	254.62	Yes
chr15	78149151	78150473	MACS_peak_1246	422.74	Yes
chr15	78166050	78167107	MACS_peak_1247	236.5	Yes
chr15	78643172	78644468	MACS_peak_1248	503.75	Yes
chr15	78794372	78795670	MACS_peak_1249	139.3	Yes
chr15	78962596	78963398	MACS_peak_1250	143.34	No
chr15	79509467	79510939	MACS_peak_1251	632.9	Yes
chr15	80762265	80764112	MACS_peak_1252	450.88	Yes
chr15	80832575	80833469	MACS_peak_1253	91.33	Yes
chr15	81312380	81313312	MACS_peak_1254	119.37	Yes
chr15	81343852	81345017	MACS_peak_1255	96.97	Yes
chr15	81353702	81355151	MACS_peak_1256	57.98	Yes
chr15	81389943	81390762	MACS_peak_1257	55.21	Yes
chr15	82213565	82214736	MACS_peak_1258	98.07	Yes
chr15	82965800	82967118	MACS_peak_1259	111.42	Yes
chr15	83094422	83095299	MACS_peak_1260	108.84	Yes
chr15	83403677	83404965	MACS_peak_1261	157.05	Yes
chr15	84177915	84178684	MACS_peak_1262	73.27	Yes
chr15	84260467	84261225	MACS_peak_1263	61.22	No
chr15	84714877	84715585	MACS_peak_1264	55.69	Yes
chr15	85055069	85056180	MACS_peak_1265	224.68	Yes
chr15	85307822	85308709	MACS_peak_1266	60.44	Yes
chr15	85373706	85375115	MACS_peak_1267	115.74	Yes
chr15	86003324	86003822	MACS_peak_1268	55.51	No
chr15	86038817	86039610	MACS_peak_1269	178.77	Yes
chr15	86284114	86285101	MACS_peak_1270	164.74	Yes
chr15	86973601	86974874	MACS_peak_1271	221.71	Yes
chr15	87669294	87670702	MACS_peak_1272	431.55	Yes
chr15	87797008	87797944	MACS_peak_1273	59.7	Yes
chr15	87986724	87988529	MACS_peak_1274	259.54	Yes
chr15	88079225	88080130	MACS_peak_1275	141.25	Yes
chr15	88555150	88555930	MACS_peak_1276	98.77	Yes
chr15	89019161	89020385	MACS_peak_1277	91.24	Yes
chr15	89485260	89486108	MACS_peak_1278	71.62	Yes
chr15	89621501	89622108	MACS_peak_1279	62.08	No
chr15	91433240	91433842	MACS_peak_1280	55.55	No
chr15	94416207	94416757	MACS_peak_1281	54.54	Yes
chr15	95575533	95576339	MACS_peak_1282	57.13	Yes
chr15	96168457	96169338	MACS_peak_1283	78.35	Yes
chr15	97477281	97478042	MACS_peak_1284	55.78	No
chr15	100647130	100649069	MACS_peak_1285	359.78	No
chr15	102258764	102260218	MACS_peak_1286	176.63	Yes
chr15	103062010	103063459	MACS_peak_1287	420.99	Yes
chr16	5844187	5845946	MACS_peak_1288	621.2	Yes
chr16	6918486	6919816	MACS_peak_1289	100.85	Yes
chr16	7061472	7062064	MACS_peak_1290	50.97	No
chr16	7098693	7099445	MACS_peak_1291	110.2	Yes
chr16	8484921	8485539	MACS_peak_1292	53.84	Yes
chr16	10243629	10244781	MACS_peak_1293	151.8	Yes
chr16	10419553	10420951	MACS_peak_1294	247.11	Yes
chr16	11309266	11310291	MACS_peak_1295	155.74	Yes
chr16	11379713	11380833	MACS_peak_1296	148.55	Yes
chr16	11431077	11431856	MACS_peak_1297	84.93	Yes
chr16	11538664	11540027	MACS_peak_1298	214.74	Yes
chr16	11603301	11604653	MACS_peak_1299	326.08	Yes
chr16	11704524	11705105	MACS_peak_1300	68.45	Yes
chr16	11901628	11902670	MACS_peak_1301	281.58	Yes
chr16	12049363	12049932	MACS_peak_1302	74	Yes
chr16	12583702	12584657	MACS_peak_1303	67.87	Yes
chr16	13038951	13040199	MACS_peak_1304	262.88	Yes
chr16	13654154	13655523	MACS_peak_1305	53.29	Yes
chr16	14249739	14251261	MACS_peak_1306	262.99	Yes
chr16	14307296	14308046	MACS_peak_1307	78.89	Yes
chr16	15828258	15829093	MACS_peak_1308	80.76	Yes
chr16	15889924	15890860	MACS_peak_1309	55.53	Yes
chr16	16109824	16111254	MACS_peak_1310	262.02	Yes
chr16	16922243	16923617	MACS_peak_1311	245.23	Yes
chr16	16926072	16927642	MACS_peak_1312	484.35	Yes
chr16	17362349	17363475	MACS_peak_1313	115.76	No
chr16	17423371	17424844	MACS_peak_1314	53.55	Yes
chr16	17477918	17479112	MACS_peak_1315	138.56	Yes
chr16	17557553	17558385	MACS_peak_1316	100.01	Yes
chr16	17596063	17598032	MACS_peak_1317	1048.17	Yes
chr16	17784200	17785083	MACS_peak_1318	84.25	Yes
chr16	17857719	17859418	MACS_peak_1319	676.06	Yes
chr16	17968052	17968732	MACS_peak_1320	51.14	Yes
chr16	18146713	18147815	MACS_peak_1321	145.18	Yes
chr16	18322783	18324164	MACS_peak_1322	269.18	Yes
chr16	18354982	18356744	MACS_peak_1323	599.7	Yes
chr16	18799002	18800616	MACS_peak_1324	497.26	Yes
chr16	19511273	19512183	MACS_peak_1325	100.5	Yes
chr16	20118114	20119448	MACS_peak_1326	95.92	Yes
chr16	20196118	20197327	MACS_peak_1327	348.04	Yes
chr16	20289536	20290648	MACS_peak_1328	119.36	Yes
chr16	20756327	20757735	MACS_peak_1329	168.94	Yes
chr16	20928260	20929458	MACS_peak_1330	171.54	No
chr16	21062795	21063722	MACS_peak_1331	54.47	Yes
chr16	21460494	21461585	MACS_peak_1332	268.1	Yes
chr16	21552472	21554529	MACS_peak_1333	743.08	Yes
chr16	22028286	22029966	MACS_peak_1334	313.88	Yes
chr16	22254071	22255328	MACS_peak_1335	80.83	Yes
chr16	22318380	22319370	MACS_peak_1336	81.97	Yes
chr16	22683814	22684200	MACS_peak_1337	57.23	No
chr16	22699403	22700332	MACS_peak_1338	117.91	Yes
chr16	23672864	23673712	MACS_peak_1339	83.1	Yes
chr16	23806164	23807634	MACS_peak_1340	248.48	Yes
chr16	24449942	24450687	MACS_peak_1341	79.22	Yes
chr16	25879044	25879678	MACS_peak_1342	87.8	Yes
chr16	26085365	26086187	MACS_peak_1343	82.62	Yes
chr16	26784169	26785877	MACS_peak_1344	109.42	Yes
chr16	26960235	26961384	MACS_peak_1345	135.36	Yes
chr16	27450774	27451590	MACS_peak_1346	71.95	Yes
chr16	27453132	27453840	MACS_peak_1347	54.29	Yes
chr16	28855626	28856173	MACS_peak_1348	54.25	No
chr16	29503716	29504529	MACS_peak_1349	73.92	Yes
chr16	29657712	29658461	MACS_peak_1350	73.53	No
chr16	31150193	31151455	MACS_peak_1351	326.44	No
chr16	31255391	31256553	MACS_peak_1352	130.9	Yes
chr16	31546999	31548430	MACS_peak_1353	256.36	Yes
chr16	31592119	31593394	MACS_peak_1354	270.26	Yes
chr16	31793642	31794477	MACS_peak_1355	56.96	Yes
chr16	32280395	32281890	MACS_peak_1356	232.18	Yes
chr16	32539489	32540717	MACS_peak_1357	172.39	Yes
chr16	32636213	32636904	MACS_peak_1358	51.75	Yes
chr16	33071810	33072776	MACS_peak_1359	71.51	Yes
chr16	33089401	33090585	MACS_peak_1360	154.24	Yes
chr16	33177012	33178111	MACS_peak_1361	126.85	Yes
chr16	33331499	33333270	MACS_peak_1362	537.34	Yes
chr16	33736988	33737793	MACS_peak_1363	66.05	Yes
chr16	33739865	33740574	MACS_peak_1364	58.13	Yes
chr16	33933549	33934712	MACS_peak_1365	159.51	Yes
chr16	34221586	34222801	MACS_peak_1366	202.93	Yes
chr16	35068822	35069568	MACS_peak_1367	69.25	Yes
chr16	35167425	35168428	MACS_peak_1368	102.6	Yes
chr16	35360614	35362295	MACS_peak_1369	213.98	Yes
chr16	35506654	35507542	MACS_peak_1370	63.16	Yes
chr16	35700351	35701912	MACS_peak_1371	482.3	Yes
chr16	35848855	35849255	MACS_peak_1372	55.51	No
chr16	37550805	37551766	MACS_peak_1373	131.65	Yes
chr16	38106673	38107634	MACS_peak_1374	96.53	Yes
chr16	39052434	39053090	MACS_peak_1375	81.01	No
chr16	39356020	39357069	MACS_peak_1376	131.04	Yes
chr16	42195946	42196463	MACS_peak_1377	58.53	No
chr16	43035521	43036686	MACS_peak_1378	118.24	Yes
chr16	44159168	44160445	MACS_peak_1379	193.01	Yes
chr16	44681765	44683143	MACS_peak_1380	318.11	Yes
chr16	44751675	44753442	MACS_peak_1381	361.89	Yes
chr16	45031593	45032836	MACS_peak_1382	173.4	Yes
chr16	45425025	45425623	MACS_peak_1383	55.89	No
chr16	45683058	45684842	MACS_peak_1384	787.69	Yes
chr16	45775144	45776141	MACS_peak_1385	74.22	Yes
chr16	46464862	46466344	MACS_peak_1386	241.53	Yes
chr16	48189647	48191328	MACS_peak_1387	329.47	Yes
chr16	48581841	48582260	MACS_peak_1388	53.02	No
chr16	51245400	51245988	MACS_peak_1389	51.38	No
chr16	51649783	51651171	MACS_peak_1390	301.63	Yes
chr16	53442398	53443228	MACS_peak_1391	105.83	Yes
chr16	53936627	53937178	MACS_peak_1392	67.23	No
chr16	54769873	54770473	MACS_peak_1393	66.52	No
chr16	56219067	56220019	MACS_peak_1394	66	Yes
chr16	57690125	57691071	MACS_peak_1395	69.13	Yes
chr16	58606678	58607465	MACS_peak_1396	92.76	Yes
chr16	59302890	59303398	MACS_peak_1397	54.34	No
chr16	59721655	59722680	MACS_peak_1398	105.89	Yes
chr16	60485416	60486395	MACS_peak_1399	163.15	Yes
chr16	61393981	61395117	MACS_peak_1400	122.3	Yes
chr16	64003168	64003955	MACS_peak_1401	69.84	No
chr16	65242143	65242929	MACS_peak_1402	61.24	Yes
chr16	66905502	66906675	MACS_peak_1403	83.56	Yes
chr16	67275469	67276003	MACS_peak_1404	59.79	No
chr16	68926445	68927396	MACS_peak_1405	66.87	Yes
chr16	69431506	69432361	MACS_peak_1406	82.86	Yes
chr16	71550673	71551287	MACS_peak_1407	54.22	No
chr16	73974776	73975662	MACS_peak_1408	58.25	Yes
chr16	74094703	74095203	MACS_peak_1409	52.66	No
chr16	78064476	78065212	MACS_peak_1410	56.47	Yes
chr16	78350280	78351102	MACS_peak_1411	58.89	No
chr16	78745026	78745515	MACS_peak_1412	52.42	No
chr16	81837394	81837903	MACS_peak_1413	54.23	No
chr16	82240980	82241581	MACS_peak_1414	55.57	No
chr16	83062852	83063536	MACS_peak_1415	52.71	No
chr16	86242083	86242841	MACS_peak_1416	68.85	Yes
chr16	87155469	87155975	MACS_peak_1417	60.59	No
chr16	89635791	89636601	MACS_peak_1418	66	No
chr16	91035397	91036033	MACS_peak_1419	53.5	Yes
chr16	91073571	91074495	MACS_peak_1420	140.13	Yes
chr16	91139085	91139950	MACS_peak_1421	71.47	Yes
chr16	93654446	93655171	MACS_peak_1422	80.05	No
chr16	94380387	94381502	MACS_peak_1423	107.45	Yes
chr16	96302484	96303561	MACS_peak_1424	98.22	Yes
chr16	96460685	96461391	MACS_peak_1425	61.28	Yes
chr16	97320641	97321419	MACS_peak_1426	77.32	Yes
chr16	97542620	97544547	MACS_peak_1427	978.22	Yes
chr16	97722753	97723466	MACS_peak_1428	56.37	No
chr16	97793555	97794967	MACS_peak_1429	104.53	Yes
chr16	97913451	97914875	MACS_peak_1430	125	Yes
chr17	6155073	6156522	MACS_peak_1431	146.01	Yes
chr17	7863867	7864911	MACS_peak_1432	69.48	Yes
chr17	7950833	7951952	MACS_peak_1433	73.33	No
chr17	8630817	8631910	MACS_peak_1434	171.81	Yes
chr17	8862979	8863978	MACS_peak_1435	153.81	Yes
chr17	9158238	9159522	MACS_peak_1436	229.37	Yes
chr17	9270089	9271940	MACS_peak_1437	544.41	Yes
chr17	10198363	10199923	MACS_peak_1438	463.6	Yes
chr17	10278699	10280710	MACS_peak_1439	786.77	Yes
chr17	11274861	11276267	MACS_peak_1440	131.49	Yes
chr17	11291248	11292277	MACS_peak_1441	115.53	Yes
chr17	12698066	12699400	MACS_peak_1442	217.16	Yes
chr17	12750290	12751922	MACS_peak_1443	473.3	Yes
chr17	13163993	13164519	MACS_peak_1444	58.16	No
chr17	13224073	13225909	MACS_peak_1445	60.14	No
chr17	13453269	13454675	MACS_peak_1446	58.25	No
chr17	13852831	13853611	MACS_peak_1447	64.03	Yes
chr17	14916826	14917364	MACS_peak_1448	56.06	No
chr17	16335345	16336274	MACS_peak_1449	64.91	Yes
chr17	17383861	17385123	MACS_peak_1450	130.12	Yes
chr17	17653287	17654078	MACS_peak_1451	97.98	Yes
chr17	18401015	18401545	MACS_peak_1452	57.69	No
chr17	19975495	19976050	MACS_peak_1453	54.86	No
chr17	23717690	23718764	MACS_peak_1454	177	Yes
chr17	24052553	24053344	MACS_peak_1455	86.12	Yes
chr17	24063646	24064407	MACS_peak_1456	126.12	Yes
chr17	24288620	24290201	MACS_peak_1457	251.74	Yes
chr17	24734798	24735785	MACS_peak_1458	76.7	Yes
chr17	24873704	24874597	MACS_peak_1459	70.96	Yes
chr17	25034412	25036044	MACS_peak_1460	440.95	Yes
chr17	25381967	25383447	MACS_peak_1461	293.88	Yes
chr17	25406540	25407532	MACS_peak_1462	141.23	Yes
chr17	25547165	25548700	MACS_peak_1463	334.24	Yes
chr17	25828597	25829475	MACS_peak_1464	66.71	No
chr17	26555775	26557082	MACS_peak_1465	170.23	Yes
chr17	26625270	26626354	MACS_peak_1466	137.07	Yes
chr17	27117276	27118256	MACS_peak_1467	142.96	Yes
chr17	27364813	27366711	MACS_peak_1468	1310.61	Yes
chr17	27452953	27453769	MACS_peak_1469	107.71	Yes
chr17	27459237	27460511	MACS_peak_1470	291.54	Yes
chr17	27933040	27934696	MACS_peak_1471	535.24	Yes
chr17	28084497	28085344	MACS_peak_1472	65.31	No
chr17	28220763	28222617	MACS_peak_1473	353.24	Yes
chr17	28686675	28688158	MACS_peak_1474	472.38	Yes
chr17	28702379	28703240	MACS_peak_1475	171.97	Yes
chr17	28715528	28716993	MACS_peak_1476	297.65	Yes
chr17	28750090	28751465	MACS_peak_1477	224.98	Yes
chr17	29059449	29060402	MACS_peak_1478	135.48	Yes
chr17	29304570	29305589	MACS_peak_1479	106.45	Yes
chr17	29306874	29308071	MACS_peak_1480	189.03	Yes
chr17	29872017	29873399	MACS_peak_1481	338.33	Yes
chr17	30009577	30011122	MACS_peak_1482	790.84	Yes
chr17	30111816	30112828	MACS_peak_1483	81.78	Yes
chr17	30156763	30157960	MACS_peak_1484	93.5	Yes
chr17	30402287	30404030	MACS_peak_1485	373.7	Yes
chr17	30647581	30648823	MACS_peak_1486	144.83	Yes
chr17	31366186	31367785	MACS_peak_1487	614.84	Yes
chr17	31411461	31412965	MACS_peak_1488	213.43	Yes
chr17	31471661	31473322	MACS_peak_1489	827.57	Yes
chr17	31612903	31614253	MACS_peak_1490	194.39	Yes
chr17	31726862	31728295	MACS_peak_1491	254.79	Yes
chr17	31734022	31735259	MACS_peak_1492	230.71	Yes
chr17	31942893	31944726	MACS_peak_1493	579.41	Yes
chr17	32050979	32052666	MACS_peak_1494	742.87	Yes
chr17	32310702	32311989	MACS_peak_1495	177.75	Yes
chr17	32459843	32460964	MACS_peak_1496	77.59	Yes
chr17	33664298	33665235	MACS_peak_1497	103.23	Yes
chr17	35117143	35118524	MACS_peak_1498	125.53	Yes
chr17	40486397	40487755	MACS_peak_1499	193.86	Yes
chr17	40535230	40535724	MACS_peak_1500	50.1	No
chr17	42083718	42084312	MACS_peak_1501	50.77	No
chr17	45084605	45085823	MACS_peak_1502	221.2	Yes
chr17	45356896	45357733	MACS_peak_1503	86.22	Yes
chr17	45648048	45648951	MACS_peak_1504	82.28	No
chr17	46537524	46539416	MACS_peak_1505	389.24	Yes
chr17	47446091	47447672	MACS_peak_1506	691.51	Yes
chr17	47541192	47542131	MACS_peak_1507	122.83	Yes
chr17	49488221	49489384	MACS_peak_1508	111.08	Yes
chr17	50730125	50731474	MACS_peak_1509	149.88	Yes
chr17	50959999	50960879	MACS_peak_1510	64.47	No
chr17	53517391	53518397	MACS_peak_1511	90.82	Yes
chr17	55069267	55070283	MACS_peak_1512	106.84	Yes
chr17	55288812	55290684	MACS_peak_1513	725.48	Yes
chr17	56055285	56057204	MACS_peak_1514	886.1	Yes
chr17	56382985	56384344	MACS_peak_1515	89.22	Yes
chr17	56685823	56687446	MACS_peak_1516	673.06	Yes
chr17	59894100	59894769	MACS_peak_1517	53.89	No
chr17	62550254	62551179	MACS_peak_1518	137.78	Yes
chr17	63599052	63600468	MACS_peak_1519	196.84	Yes
chr17	64137852	64138846	MACS_peak_1520	202.68	Yes
chr17	64581484	64582817	MACS_peak_1521	288.98	Yes
chr17	64707330	64708574	MACS_peak_1522	231.34	Yes
chr17	65649148	65650331	MACS_peak_1523	108.97	Yes
chr17	65833458	65834999	MACS_peak_1524	213.12	Yes
chr17	66287519	66288485	MACS_peak_1525	50.91	Yes
chr17	66419732	66421208	MACS_peak_1526	542.64	Yes
chr17	66939005	66940642	MACS_peak_1527	299.91	Yes
chr17	67295225	67296076	MACS_peak_1528	68.81	Yes
chr17	67409889	67410919	MACS_peak_1529	76.79	Yes
chr17	67687577	67688689	MACS_peak_1530	106.41	Yes
chr17	67752417	67753464	MACS_peak_1531	79.93	Yes
chr17	67982253	67983484	MACS_peak_1532	139.97	Yes
chr17	68174123	68174983	MACS_peak_1533	95.86	Yes
chr17	69518479	69519287	MACS_peak_1534	84.23	Yes
chr17	69577601	69579063	MACS_peak_1535	108.07	No
chr17	71744179	71745283	MACS_peak_1536	171.13	Yes
chr17	72164941	72166009	MACS_peak_1537	197.74	Yes
chr17	73727697	73729540	MACS_peak_1538	446	Yes
chr17	74358544	74359888	MACS_peak_1539	254.05	Yes
chr17	75549160	75550116	MACS_peak_1540	62.85	Yes
chr17	75878493	75879771	MACS_peak_1541	147.03	Yes
chr17	76054044	76054782	MACS_peak_1542	80.64	No
chr17	78359572	78360317	MACS_peak_1543	86.73	Yes
chr17	78650306	78652101	MACS_peak_1544	387.86	Yes
chr17	80933009	80933725	MACS_peak_1545	53.97	No
chr17	81368458	81368987	MACS_peak_1546	51.99	No
chr17	82255859	82256539	MACS_peak_1547	57.19	No
chr17	83367207	83368361	MACS_peak_1548	89.93	Yes
chr17	83717765	83718585	MACS_peak_1549	74.87	Yes
chr17	85044037	85044947	MACS_peak_1550	98.31	Yes
chr17	88329574	88330321	MACS_peak_1551	55.52	Yes
chr17	89405107	89405863	MACS_peak_1552	84.46	Yes
chr17	89426248	89427074	MACS_peak_1553	70.92	No
chr17	90281893	90282327	MACS_peak_1554	51.15	No
chr17	90765075	90766040	MACS_peak_1555	144.08	Yes
chr17	91605523	91606933	MACS_peak_1556	296.85	Yes
chr17	92075016	92075866	MACS_peak_1557	103.22	Yes
chr18	4645550	4646154	MACS_peak_1558	55.25	Yes
chr18	5461618	5462660	MACS_peak_1559	115.96	Yes
chr18	7440485	7441185	MACS_peak_1560	61.9	Yes
chr18	12385595	12386637	MACS_peak_1561	64.12	Yes
chr18	13147356	13148235	MACS_peak_1562	81.1	Yes
chr18	14614355	14615119	MACS_peak_1563	77.61	Yes
chr18	14896422	14897633	MACS_peak_1564	195.29	Yes
chr18	19905741	19907730	MACS_peak_1565	583.85	Yes
chr18	21025279	21026285	MACS_peak_1566	104.78	Yes
chr18	21468015	21468610	MACS_peak_1567	50.67	No
chr18	24327363	24328695	MACS_peak_1568	123.91	Yes
chr18	24489665	24490617	MACS_peak_1569	59.94	Yes
chr18	25021340	25022695	MACS_peak_1570	394.43	Yes
chr18	25311689	25312499	MACS_peak_1571	56.85	Yes
chr18	25480774	25482393	MACS_peak_1572	450	Yes
chr18	25713189	25714075	MACS_peak_1573	104.78	Yes
chr18	25748689	25750003	MACS_peak_1574	266.77	Yes
chr18	28151404	28152052	MACS_peak_1575	58.68	No
chr18	28290507	28291021	MACS_peak_1576	65.76	Yes
chr18	29620110	29620600	MACS_peak_1577	50.55	No
chr18	31839121	31840160	MACS_peak_1578	79.68	Yes
chr18	32082950	32083744	MACS_peak_1579	81.76	Yes
chr18	32848347	32849204	MACS_peak_1580	102.39	Yes
chr18	34167198	34168211	MACS_peak_1581	123.75	Yes
chr18	35111298	35112913	MACS_peak_1582	132.1	Yes
chr18	35254698	35255652	MACS_peak_1583	74.44	Yes
chr18	35303112	35304132	MACS_peak_1584	64.18	Yes
chr18	35329337	35330374	MACS_peak_1585	58.81	Yes
chr18	36428609	36429648	MACS_peak_1586	80.83	Yes
chr18	37559179	37559793	MACS_peak_1587	58.18	No
chr18	37911720	37912773	MACS_peak_1588	85.75	Yes
chr18	38277384	38278814	MACS_peak_1589	251.51	Yes
chr18	38864599	38865174	MACS_peak_1590	51.16	Yes
chr18	38963079	38963977	MACS_peak_1591	84.2	Yes
chr18	40393952	40394375	MACS_peak_1592	52.51	No
chr18	40890984	40891511	MACS_peak_1593	57.8	Yes
chr18	43113964	43115342	MACS_peak_1594	203.49	Yes
chr18	45058254	45059480	MACS_peak_1595	73.85	Yes
chr18	46207370	46207944	MACS_peak_1596	50.83	Yes
chr18	48345667	48346169	MACS_peak_1597	61.08	No
chr18	49366282	49367046	MACS_peak_1598	102.6	Yes
chr18	49933237	49935109	MACS_peak_1599	610.49	Yes
chr18	49967838	49969001	MACS_peak_1600	73.06	Yes
chr18	50765764	50766936	MACS_peak_1601	160.14	Yes
chr18	52470764	52471483	MACS_peak_1602	50.21	Yes
chr18	52642127	52643280	MACS_peak_1603	190.74	Yes
chr18	55702304	55703355	MACS_peak_1604	71.56	Yes
chr18	56038787	56039929	MACS_peak_1605	95.89	Yes
chr18	56622408	56623087	MACS_peak_1606	74.12	Yes
chr18	57258596	57259912	MACS_peak_1607	136.4	Yes
chr18	58371226	58372741	MACS_peak_1608	184.16	Yes
chr18	63257392	63258689	MACS_peak_1609	288.36	Yes
chr18	63823774	63824549	MACS_peak_1610	120.11	Yes
chr18	63983060	63983454	MACS_peak_1611	56.33	No
chr18	65126670	65128086	MACS_peak_1612	304.65	Yes
chr18	65526181	65527977	MACS_peak_1613	76.79	Yes
chr18	68178088	68179197	MACS_peak_1614	110.53	Yes
chr18	69839844	69840424	MACS_peak_1615	52.2	Yes
chr18	70367760	70368558	MACS_peak_1616	53.55	Yes
chr18	71322868	71323364	MACS_peak_1617	52.66	No
chr18	72518238	72518711	MACS_peak_1618	52.5	No
chr18	73194225	73195210	MACS_peak_1619	169.3	Yes
chr18	73238085	73238835	MACS_peak_1620	74.24	Yes
chr18	73439498	73440925	MACS_peak_1621	222.88	Yes
chr18	73691049	73691782	MACS_peak_1622	54.06	No
chr18	73881546	73882323	MACS_peak_1623	87.93	Yes
chr18	73926822	73927541	MACS_peak_1624	64.5	Yes
chr18	74477308	74478030	MACS_peak_1625	128.44	Yes
chr18	74478057	74478636	MACS_peak_1626	98.6	Yes
chr18	75099587	75100191	MACS_peak_1627	57.93	Yes
chr18	75632278	75633162	MACS_peak_1628	78.03	Yes
chr18	75855482	75857177	MACS_peak_1629	431.7	Yes
chr18	76746300	76747272	MACS_peak_1630	112.85	Yes
chr18	79803848	79804421	MACS_peak_1631	51.45	No
chr18	80738527	80739871	MACS_peak_1632	203.57	Yes
chr18	81209505	81210329	MACS_peak_1633	57.38	Yes
chr18	81268098	81268800	MACS_peak_1634	56.27	No
chr18	81272483	81273018	MACS_peak_1635	52.86	No
chr18	85680595	85681375	MACS_peak_1636	63.29	Yes
chr18	87960749	87961303	MACS_peak_1637	54.97	No
chr18	90453686	90454737	MACS_peak_1638	133.06	Yes
chr19	3646772	3648025	MACS_peak_1639	254.64	Yes
chr19	4302282	4302932	MACS_peak_1640	61.59	Yes
chr19	4309555	4310535	MACS_peak_1641	80.86	Yes
chr19	4557120	4558084	MACS_peak_1642	94.34	Yes
chr19	6468036	6468661	MACS_peak_1643	64.36	Yes
chr19	8037453	8038718	MACS_peak_1644	123.1	Yes
chr19	8568038	8568946	MACS_peak_1645	62.55	Yes
chr19	8825688	8827279	MACS_peak_1646	58.25	Yes
chr19	10051690	10053079	MACS_peak_1647	375.82	Yes
chr19	10519741	10521284	MACS_peak_1648	342.56	Yes
chr19	10669469	10670325	MACS_peak_1649	143.22	Yes
chr19	11050679	11051532	MACS_peak_1650	133.77	Yes
chr19	11657062	11657735	MACS_peak_1651	61.98	Yes
chr19	12876421	12877109	MACS_peak_1652	68.84	No
chr19	16128269	16129077	MACS_peak_1653	96.24	Yes
chr19	21938629	21939455	MACS_peak_1654	113.97	Yes
chr19	24381015	24381814	MACS_peak_1655	83.32	Yes
chr19	25124831	25125741	MACS_peak_1656	58.01	Yes
chr19	25375351	25376945	MACS_peak_1657	116.38	Yes
chr19	26584010	26584949	MACS_peak_1658	54.72	No
chr19	26778028	26779090	MACS_peak_1659	91.31	Yes
chr19	27396571	27397646	MACS_peak_1660	66.17	Yes
chr19	27610246	27611783	MACS_peak_1661	167.97	Yes
chr19	27813171	27814325	MACS_peak_1662	51.91	Yes
chr19	28519110	28520007	MACS_peak_1663	59.29	Yes
chr19	29718213	29719249	MACS_peak_1664	61.56	Yes
chr19	29953812	29954428	MACS_peak_1665	59.6	No
chr19	29954549	29955708	MACS_peak_1666	120.66	Yes
chr19	30215490	30216303	MACS_peak_1667	102.54	Yes
chr19	30366897	30367472	MACS_peak_1668	64.28	No
chr19	30808177	30808813	MACS_peak_1669	52.01	No
chr19	31229828	31231079	MACS_peak_1670	145.44	Yes
chr19	31568992	31569986	MACS_peak_1671	81.87	Yes
chr19	32524169	32525344	MACS_peak_1672	67.95	Yes
chr19	32715918	32717219	MACS_peak_1673	57.6	Yes
chr19	33141448	33142030	MACS_peak_1674	51.99	No
chr19	35348530	35349852	MACS_peak_1675	154.23	Yes
chr19	36427787	36429084	MACS_peak_1676	170.47	Yes
chr19	36790094	36790819	MACS_peak_1677	51.85	No
chr19	36867174	36868087	MACS_peak_1678	61.86	Yes
chr19	37099620	37100978	MACS_peak_1679	405.99	Yes
chr19	37436335	37437234	MACS_peak_1680	61.1	No
chr19	41221551	41222790	MACS_peak_1681	132.75	Yes
chr19	41507317	41508256	MACS_peak_1682	98.02	Yes
chr19	41525208	41526413	MACS_peak_1683	130.85	No
chr19	41884773	41885929	MACS_peak_1684	117.29	Yes
chr19	42023224	42024052	MACS_peak_1685	91.96	Yes
chr19	42142029	42143071	MACS_peak_1686	163.19	Yes
chr19	42424948	42426022	MACS_peak_1687	109.85	Yes
chr19	42784091	42785095	MACS_peak_1688	60.2	Yes
chr19	43143575	43144708	MACS_peak_1689	253.5	Yes
chr19	43330124	43332198	MACS_peak_1690	949.44	Yes
chr19	43530111	43531282	MACS_peak_1691	75.58	No
chr19	44148307	44149747	MACS_peak_1692	374.55	Yes
chr19	44150131	44151519	MACS_peak_1693	314.18	Yes
chr19	44585688	44586399	MACS_peak_1694	67.29	Yes
chr19	44937767	44939155	MACS_peak_1695	355.28	Yes
chr19	45259783	45261197	MACS_peak_1696	210.6	Yes
chr19	45752185	45753243	MACS_peak_1697	59.18	Yes
chr19	46579460	46580703	MACS_peak_1698	491.88	Yes
chr19	47110601	47111811	MACS_peak_1699	113.77	Yes
chr19	47687544	47688037	MACS_peak_1700	62.23	No
chr19	47959070	47959890	MACS_peak_1701	75.38	Yes
chr19	48572378	48573221	MACS_peak_1702	63.81	Yes
chr19	49951983	49952608	MACS_peak_1703	53.1	No
chr19	54296565	54297568	MACS_peak_1704	97.45	Yes
chr19	55441614	55442638	MACS_peak_1705	126.35	Yes
chr19	55570873	55571643	MACS_peak_1706	127.66	Yes
chr19	58672342	58673493	MACS_peak_1707	176.24	Yes
chr19	59407999	59409107	MACS_peak_1708	96.94	Yes
chr19	59442070	59443923	MACS_peak_1709	871.37	Yes
chr19	59901855	59902803	MACS_peak_1710	166.04	Yes
chr19	60006256	60007361	MACS_peak_1711	52.38	Yes
chr19	60057714	60059606	MACS_peak_1712	647.77	Yes
chr19	60479032	60481148	MACS_peak_1713	636.22	Yes
chr19	60511549	60512215	MACS_peak_1714	75.34	Yes
chr19	60538754	60540978	MACS_peak_1715	432.16	Yes
chr19	60552328	60553438	MACS_peak_1716	81.11	No
chr19	61011773	61013531	MACS_peak_1717	605.6	Yes
chr19	61072294	61073113	MACS_peak_1718	72.4	No
chr1_GL456210_random	19943	21652	MACS_peak_1719	116.35	No
chr1_GL456210_random	95850	96430	MACS_peak_1720	55.64	No
chr1_GL456210_random	167411	168482	MACS_peak_1721	205.95	No
chr1_GL456211_random	15611	16241	MACS_peak_1722	57.93	No
chr1_GL456211_random	24804	26049	MACS_peak_1723	103.99	No
chr1_GL456211_random	83071	84567	MACS_peak_1724	99.01	No
chr1_GL456211_random	98350	99895	MACS_peak_1725	84.72	No
chr1_GL456211_random	105329	106467	MACS_peak_1726	60.68	No
chr1_GL456211_random	112186	113285	MACS_peak_1727	63.13	No
chr1_GL456211_random	113523	116492	MACS_peak_1728	76.16	No
chr1_GL456211_random	156415	157380	MACS_peak_1729	64.85	No
chr1_GL456211_random	199269	200101	MACS_peak_1730	53	No
chr1_GL456211_random	234164	235155	MACS_peak_1731	59.03	No
chr1_GL456212_random	36924	37856	MACS_peak_1732	53.34	No
chr1_GL456212_random	43955	44810	MACS_peak_1733	59.3	No
chr1_GL456212_random	81801	84434	MACS_peak_1734	114.14	No
chr1_GL456212_random	128095	131215	MACS_peak_1735	59.63	No
chr1_GL456221_random	59306	60011	MACS_peak_1736	57.87	No
chr1_GL456221_random	121670	123272	MACS_peak_1737	57.49	No
chr1_GL456221_random	124685	127415	MACS_peak_1738	171.64	No
chr1_GL456221_random	165816	167247	MACS_peak_1739	61.12	No
chr2	3178864	3179667	MACS_peak_1740	109.49	Yes
chr2	4342809	4343429	MACS_peak_1741	64.93	No
chr2	5482634	5483970	MACS_peak_1742	138.19	Yes
chr2	5995139	5995724	MACS_peak_1743	51.68	No
chr2	6734792	6735742	MACS_peak_1744	66.98	Yes
chr2	7552639	7553358	MACS_peak_1745	61.58	Yes
chr2	8702240	8702779	MACS_peak_1746	53.32	No
chr2	9072165	9072621	MACS_peak_1747	60.77	No
chr2	10403184	10403979	MACS_peak_1748	65.51	Yes
chr2	11331394	11332392	MACS_peak_1749	240.54	Yes
chr2	11567328	11567873	MACS_peak_1750	75.4	No
chr2	11611921	11612579	MACS_peak_1751	56.96	No
chr2	13127550	13128172	MACS_peak_1752	50.41	Yes
chr2	17106692	17107240	MACS_peak_1753	51.73	No
chr2	18351634	18352601	MACS_peak_1754	66.01	Yes
chr2	18969524	18970367	MACS_peak_1755	80.15	Yes
chr2	19863697	19864699	MACS_peak_1756	131.53	Yes
chr2	23438643	23439870	MACS_peak_1757	131.97	Yes
chr2	25629828	25631419	MACS_peak_1758	659.19	Yes
chr2	25648049	25649420	MACS_peak_1759	116.38	Yes
chr2	26292441	26293381	MACS_peak_1760	132.62	Yes
chr2	26980045	26980883	MACS_peak_1761	84.7	Yes
chr2	28379452	28380118	MACS_peak_1762	65.54	Yes
chr2	29223135	29224081	MACS_peak_1763	86.84	Yes
chr2	30346412	30347193	MACS_peak_1764	52.27	Yes
chr2	31658091	31658737	MACS_peak_1765	67.8	No
chr2	33053918	33055707	MACS_peak_1766	300.68	Yes
chr2	33165036	33165684	MACS_peak_1767	56.94	Yes
chr2	33259248	33260061	MACS_peak_1768	113.72	Yes
chr2	33982317	33982892	MACS_peak_1769	67.12	Yes
chr2	34269732	34271436	MACS_peak_1770	667.93	Yes
chr2	34458575	34459533	MACS_peak_1771	75.18	Yes
chr2	34783971	34785109	MACS_peak_1772	244.96	Yes
chr2	34948927	34950013	MACS_peak_1773	187.68	Yes
chr2	35006677	35007786	MACS_peak_1774	129.14	Yes
chr2	35184762	35186885	MACS_peak_1775	392.86	Yes
chr2	35485591	35486879	MACS_peak_1776	185.11	Yes
chr2	35664125	35665253	MACS_peak_1777	137.89	Yes
chr2	35676866	35678027	MACS_peak_1778	139.52	Yes
chr2	35710518	35711389	MACS_peak_1779	51.65	Yes
chr2	37355176	37356132	MACS_peak_1780	182.86	Yes
chr2	37516832	37517543	MACS_peak_1781	101.78	Yes
chr2	37524666	37525573	MACS_peak_1782	94.23	Yes
chr2	37536007	37537066	MACS_peak_1783	116.82	Yes
chr2	37592547	37593308	MACS_peak_1784	58.99	Yes
chr2	38136205	38138942	MACS_peak_1785	1024.6	Yes
chr2	38145442	38146124	MACS_peak_1786	60.74	Yes
chr2	38824372	38825609	MACS_peak_1787	177.2	Yes
chr2	39116636	39117761	MACS_peak_1788	60.13	Yes
chr2	41236812	41237565	MACS_peak_1789	78.88	No
chr2	41622837	41623616	MACS_peak_1790	77.66	Yes
chr2	43413134	43413595	MACS_peak_1791	50.89	No
chr2	45618532	45619386	MACS_peak_1792	81.32	Yes
chr2	47300559	47301107	MACS_peak_1793	52.36	Yes
chr2	47800470	47800860	MACS_peak_1794	50.49	No
chr2	48584721	48585416	MACS_peak_1795	54.43	No
chr2	48806469	48807380	MACS_peak_1796	74.26	Yes
chr2	48906463	48907374	MACS_peak_1797	128.49	Yes
chr2	50744201	50745328	MACS_peak_1798	160.24	Yes
chr2	50811416	50812175	MACS_peak_1799	90.16	Yes
chr2	51581154	51581924	MACS_peak_1800	81.22	Yes
chr2	52158634	52160563	MACS_peak_1801	773.44	Yes
chr2	52621711	52622633	MACS_peak_1802	61.78	Yes
chr2	53157678	53158530	MACS_peak_1803	68.16	Yes
chr2	54739316	54740295	MACS_peak_1804	74.24	Yes
chr2	55091073	55091982	MACS_peak_1805	107.89	Yes
chr2	57659463	57660278	MACS_peak_1806	155.36	Yes
chr2	57863356	57864394	MACS_peak_1807	71.25	Yes
chr2	59413115	59414492	MACS_peak_1808	190.5	Yes
chr2	59675310	59676567	MACS_peak_1809	135.79	Yes
chr2	59809056	59810057	MACS_peak_1810	95.71	Yes
chr2	60942579	60943572	MACS_peak_1811	64.07	Yes
chr2	61886563	61887736	MACS_peak_1812	70.97	Yes
chr2	62014531	62015698	MACS_peak_1813	139.03	Yes
chr2	62273569	62274111	MACS_peak_1814	56.31	No
chr2	67035939	67037019	MACS_peak_1815	84.06	Yes
chr2	69266286	69267503	MACS_peak_1816	167.77	Yes
chr2	69446548	69447481	MACS_peak_1817	65.89	Yes
chr2	69614540	69615322	MACS_peak_1818	62.72	Yes
chr2	69662748	69663833	MACS_peak_1819	82.81	Yes
chr2	70012014	70013393	MACS_peak_1820	159.36	Yes
chr2	70916241	70917207	MACS_peak_1821	138.64	Yes
chr2	71007272	71009098	MACS_peak_1822	601.71	Yes
chr2	71583508	71584535	MACS_peak_1823	79.65	Yes
chr2	71680834	71681477	MACS_peak_1824	54.82	Yes
chr2	72170362	72171914	MACS_peak_1825	117.67	Yes
chr2	72304956	72306096	MACS_peak_1826	172.4	Yes
chr2	73143769	73144979	MACS_peak_1827	100.06	Yes
chr2	73187494	73188853	MACS_peak_1828	489.84	Yes
chr2	73648479	73649781	MACS_peak_1829	409.38	Yes
chr2	73704036	73705705	MACS_peak_1830	344.57	Yes
chr2	73832774	73833815	MACS_peak_1831	97.39	Yes
chr2	73845432	73846997	MACS_peak_1832	241.77	Yes
chr2	73908559	73910054	MACS_peak_1833	207.52	Yes
chr2	75147226	75148290	MACS_peak_1834	166.77	Yes
chr2	75327568	75329188	MACS_peak_1835	221.9	Yes
chr2	75666979	75668415	MACS_peak_1836	305.44	No
chr2	75846165	75848191	MACS_peak_1837	415.7	Yes
chr2	75863956	75865285	MACS_peak_1838	157.12	Yes
chr2	76712074	76713326	MACS_peak_1839	202.71	Yes
chr2	76908480	76909495	MACS_peak_1840	90.3	Yes
chr2	77055824	77056856	MACS_peak_1841	116.02	Yes
chr2	77272849	77274548	MACS_peak_1842	415.17	Yes
chr2	77725374	77726510	MACS_peak_1843	110.72	Yes
chr2	77813953	77814969	MACS_peak_1844	146.07	Yes
chr2	77925354	77926085	MACS_peak_1845	56.59	Yes
chr2	80278309	80279284	MACS_peak_1846	177.99	Yes
chr2	80353088	80354468	MACS_peak_1847	388.71	Yes
chr2	83205078	83205685	MACS_peak_1848	60.6	Yes
chr2	83349881	83350350	MACS_peak_1849	50.34	No
chr2	83980924	83981862	MACS_peak_1850	54.97	No
chr2	84843653	84844315	MACS_peak_1851	54.02	No
chr2	87358147	87359645	MACS_peak_1852	113.9	Yes
chr2	88567333	88568081	MACS_peak_1853	52.81	Yes
chr2	88987398	88987979	MACS_peak_1854	50.03	No
chr2	90568919	90570564	MACS_peak_1855	221.33	Yes
chr2	91519142	91519985	MACS_peak_1856	103.5	Yes
chr2	91698865	91700596	MACS_peak_1857	250.19	Yes
chr2	92094097	92095233	MACS_peak_1858	55.31	Yes
chr2	92413877	92416035	MACS_peak_1859	1240.03	Yes
chr2	92654889	92656785	MACS_peak_1860	584.29	Yes
chr2	93193253	93193828	MACS_peak_1861	50.04	Yes
chr2	93306698	93307792	MACS_peak_1862	145.69	Yes
chr2	93753847	93755092	MACS_peak_1863	113.75	Yes
chr2	94285958	94287499	MACS_peak_1864	251.11	Yes
chr2	95978597	95979949	MACS_peak_1865	277.98	Yes
chr2	97043024	97043465	MACS_peak_1866	50.31	No
chr2	98107275	98109432	MACS_peak_1867	619.74	Yes
chr2	98389285	98389882	MACS_peak_1868	58.71	No
chr2	98421216	98421728	MACS_peak_1869	61.11	No
chr2	98423743	98424131	MACS_peak_1870	54.74	No
chr2	99181660	99182266	MACS_peak_1871	63.38	Yes
chr2	99793566	99795279	MACS_peak_1872	636.55	Yes
chr2	101322319	101322878	MACS_peak_1873	50.54	Yes
chr2	101569039	101570310	MACS_peak_1874	135.84	Yes
chr2	101736550	101737502	MACS_peak_1875	174.78	Yes
chr2	101800915	101802217	MACS_peak_1876	243.27	Yes
chr2	102027342	102028595	MACS_peak_1877	312.6	Yes
chr2	102116862	102117879	MACS_peak_1878	192.21	Yes
chr2	102734664	102735524	MACS_peak_1879	128.29	Yes
chr2	103567964	103569154	MACS_peak_1880	134.17	Yes
chr2	104413118	104414267	MACS_peak_1881	150.98	Yes
chr2	104605127	104606283	MACS_peak_1882	108.93	Yes
chr2	104997112	104998462	MACS_peak_1883	388.12	Yes
chr2	105632395	105633692	MACS_peak_1884	137.06	Yes
chr2	106419119	106419997	MACS_peak_1885	75.1	Yes
chr2	106680179	106681375	MACS_peak_1886	91.21	Yes
chr2	106750487	106751117	MACS_peak_1887	52.6	Yes
chr2	107146584	107147530	MACS_peak_1888	86.05	Yes
chr2	108990799	108991104	MACS_peak_1889	54.64	No
chr2	110316337	110316990	MACS_peak_1890	50.38	No
chr2	113781443	113782716	MACS_peak_1891	241.13	Yes
chr2	115436906	115437605	MACS_peak_1892	50.63	Yes
chr2	116140726	116141437	MACS_peak_1893	71.75	Yes
chr2	117147489	117148427	MACS_peak_1894	83.93	Yes
chr2	117152758	117153862	MACS_peak_1895	76.09	Yes
chr2	118055774	118056684	MACS_peak_1896	304.49	Yes
chr2	118870175	118871274	MACS_peak_1897	193.92	Yes
chr2	119159895	119160604	MACS_peak_1898	50.17	Yes
chr2	119937975	119938821	MACS_peak_1899	69.64	Yes
chr2	120487190	120488515	MACS_peak_1900	234.61	Yes
chr2	120879818	120880594	MACS_peak_1901	69.36	Yes
chr2	120914724	120916435	MACS_peak_1902	242.59	Yes
chr2	121231176	121231788	MACS_peak_1903	90.76	Yes
chr2	121549788	121551794	MACS_peak_1904	1201.97	Yes
chr2	122085038	122086611	MACS_peak_1905	366.52	Yes
chr2	122135714	122136788	MACS_peak_1906	218.4	Yes
chr2	122267152	122267892	MACS_peak_1907	60.16	Yes
chr2	123029312	123030056	MACS_peak_1908	55.09	Yes
chr2	123759194	123760793	MACS_peak_1909	301.48	Yes
chr2	125073164	125074297	MACS_peak_1910	92.52	Yes
chr2	126451894	126452364	MACS_peak_1911	56.77	No
chr2	126925794	126927852	MACS_peak_1912	979.66	Yes
chr2	127229678	127230390	MACS_peak_1913	53.99	Yes
chr2	127233520	127236368	MACS_peak_1914	864.36	Yes
chr2	128044445	128045758	MACS_peak_1915	285.29	Yes
chr2	128178583	128180040	MACS_peak_1916	315.54	Yes
chr2	128391350	128392686	MACS_peak_1917	103.54	Yes
chr2	129002810	129004249	MACS_peak_1918	53.56	Yes
chr2	129286854	129288263	MACS_peak_1919	210.62	Yes
chr2	129301076	129303281	MACS_peak_1920	520.25	Yes
chr2	130392913	130393825	MACS_peak_1921	97.42	Yes
chr2	131300713	131302014	MACS_peak_1922	297.98	Yes
chr2	131425195	131426659	MACS_peak_1923	348.5	Yes
chr2	131504556	131505723	MACS_peak_1924	229.42	Yes
chr2	131764657	131765297	MACS_peak_1925	51.51	Yes
chr2	131823166	131823935	MACS_peak_1926	60.34	Yes
chr2	132450625	132451732	MACS_peak_1927	199.59	Yes
chr2	132462913	132463673	MACS_peak_1928	78.07	Yes
chr2	132837496	132838011	MACS_peak_1929	57.95	No
chr2	134408193	134409127	MACS_peak_1930	77.68	Yes
chr2	135622259	135622867	MACS_peak_1931	58.76	Yes
chr2	135712280	135712960	MACS_peak_1932	64.01	Yes
chr2	135872808	135874075	MACS_peak_1933	227.89	Yes
chr2	136935437	136936949	MACS_peak_1934	290.03	Yes
chr2	137041803	137042555	MACS_peak_1935	51.28	Yes
chr2	137897699	137898993	MACS_peak_1936	63.26	Yes
chr2	139687661	139689434	MACS_peak_1937	366.58	Yes
chr2	141165801	141167145	MACS_peak_1938	240.3	Yes
chr2	141378263	141378750	MACS_peak_1939	57.73	No
chr2	141913845	141914585	MACS_peak_1940	54.77	Yes
chr2	142879356	142880714	MACS_peak_1941	159.56	Yes
chr2	143811586	143812472	MACS_peak_1942	82.53	Yes
chr2	144482541	144483420	MACS_peak_1943	111.2	Yes
chr2	144739441	144740551	MACS_peak_1944	72.88	Yes
chr2	146020796	146021959	MACS_peak_1945	284.41	Yes
chr2	146541377	146542142	MACS_peak_1946	70.79	Yes
chr2	146636247	146637635	MACS_peak_1947	339.14	Yes
chr2	148203847	148204985	MACS_peak_1948	91.78	Yes
chr2	148806648	148807129	MACS_peak_1949	63.79	No
chr2	149084140	149085023	MACS_peak_1950	83.85	Yes
chr2	149665522	149666475	MACS_peak_1951	120.95	Yes
chr2	150588841	150590831	MACS_peak_1952	1030.66	Yes
chr2	150990396	150991185	MACS_peak_1953	65.36	Yes
chr2	151840608	151841354	MACS_peak_1954	75.8	No
chr2	152578074	152578605	MACS_peak_1955	66	Yes
chr2	152614818	152616655	MACS_peak_1956	295.18	Yes
chr2	152689022	152690250	MACS_peak_1957	100.54	Yes
chr2	152817403	152818662	MACS_peak_1958	52.85	Yes
chr2	153061271	153062311	MACS_peak_1959	92.27	Yes
chr2	153425870	153427338	MACS_peak_1960	335.88	Yes
chr2	153661073	153662282	MACS_peak_1961	170.74	Yes
chr2	153677051	153678515	MACS_peak_1962	250.15	Yes
chr2	153694539	153695588	MACS_peak_1963	61.95	No
chr2	153988730	153990272	MACS_peak_1964	233.36	Yes
chr2	154383441	154384207	MACS_peak_1965	121.9	Yes
chr2	154573110	154574066	MACS_peak_1966	60.27	Yes
chr2	155185413	155186125	MACS_peak_1967	62.3	Yes
chr2	155685430	155687096	MACS_peak_1968	181.56	Yes
chr2	155969441	155970874	MACS_peak_1969	146.42	Yes
chr2	156124475	156125229	MACS_peak_1970	57.77	Yes
chr2	156229688	156230644	MACS_peak_1971	125.51	Yes
chr2	156666110	156667233	MACS_peak_1972	74.66	Yes
chr2	156812931	156814091	MACS_peak_1973	143.71	Yes
chr2	157748243	157749668	MACS_peak_1974	557.82	Yes
chr2	157887158	157888222	MACS_peak_1975	82.04	Yes
chr2	157988591	157990631	MACS_peak_1976	955.4	Yes
chr2	158006950	158007612	MACS_peak_1977	68.75	Yes
chr2	158049811	158050803	MACS_peak_1978	115.12	Yes
chr2	158363136	158363715	MACS_peak_1979	63.54	No
chr2	158665474	158666549	MACS_peak_1980	383.59	Yes
chr2	158819463	158820405	MACS_peak_1981	50.94	Yes
chr2	159195849	159196632	MACS_peak_1982	103.96	Yes
chr2	159511848	159512403	MACS_peak_1983	52.16	No
chr2	159920694	159921501	MACS_peak_1984	76.09	Yes
chr2	160340677	160341201	MACS_peak_1985	58.4	No
chr2	161056455	161057531	MACS_peak_1986	140.91	Yes
chr2	161137086	161138170	MACS_peak_1987	193.85	Yes
chr2	161184262	161184976	MACS_peak_1988	55.61	Yes
chr2	161705249	161705805	MACS_peak_1989	54.75	Yes
chr2	162632315	162633386	MACS_peak_1990	77.95	Yes
chr2	162976301	162977363	MACS_peak_1991	230.43	Yes
chr2	163837648	163838367	MACS_peak_1992	51.27	No
chr2	164134222	164135277	MACS_peak_1993	110.64	Yes
chr2	164259676	164260862	MACS_peak_1994	119.06	Yes
chr2	164638113	164638952	MACS_peak_1995	92.26	Yes
chr2	164753711	164754538	MACS_peak_1996	87.64	Yes
chr2	164813139	164814503	MACS_peak_1997	252.84	Yes
[truncated: 1,361 more rows]

## Sheet: Early-zygotene
13,490 de novo H3K4me3 peaks in early-zygotene spermatocytes
Chr	Start	End	Macs	Pvalue	DSB hotspots
chr1	3125434	3126989	MACS_peak_1	100.06	Yes
chr1	3658050	3659097	MACS_peak_3	56.48	Yes
chr1	4768770	4771083	MACS_peak_11	371.91	Yes
chr1	5026156	5029000	MACS_peak_18	2092.15	Yes
chr1	5121406	5123784	MACS_peak_20	710.95	Yes
chr1	5155998	5158153	MACS_peak_21	1053.93	Yes
chr1	5524077	5526996	MACS_peak_22	3115.21	Yes
chr1	6819176	6820527	MACS_peak_29	54.46	Yes
chr1	7480079	7481977	MACS_peak_33	166.09	No
chr1	10027812	10029325	MACS_peak_54	181.33	No
chr1	10087792	10090793	MACS_peak_56	3100	Yes
chr1	10132951	10134119	MACS_peak_57	117.64	Yes
chr1	10161842	10164127	MACS_peak_58	1113	Yes
chr1	10451977	10453811	MACS_peak_61	266.7	Yes
chr1	10615253	10617798	MACS_peak_62	965.27	Yes
chr1	10807937	10809984	MACS_peak_63	266.98	Yes
chr1	11139319	11140896	MACS_peak_65	102.82	Yes
chr1	11544669	11547995	MACS_peak_68	3100	Yes
chr1	12391035	12392099	MACS_peak_69	54.3	No
chr1	12743868	12745256	MACS_peak_71	111.22	No
chr1	12951305	12952489	MACS_peak_76	50.7	Yes
chr1	13025462	13027222	MACS_peak_79	216.7	Yes
chr1	13202841	13204281	MACS_peak_84	185.36	No
chr1	13311143	13313251	MACS_peak_85	410.33	Yes
chr1	14226986	14228256	MACS_peak_93	85.03	Yes
chr1	14748936	14750898	MACS_peak_97	755.93	Yes
chr1	15121951	15122999	MACS_peak_101	98.97	Yes
chr1	15488943	15490927	MACS_peak_104	296.49	Yes
chr1	16178943	16180798	MACS_peak_110	139.72	Yes
chr1	16366238	16367507	MACS_peak_113	89.37	Yes
chr1	16560500	16562015	MACS_peak_115	145.81	Yes
chr1	17326980	17328521	MACS_peak_124	122.7	Yes
chr1	18169888	18171932	MACS_peak_128	373.53	Yes
chr1	18493215	18495557	MACS_peak_130	993.89	Yes
chr1	18979130	18981384	MACS_peak_131	454.68	Yes
chr1	19133206	19134985	MACS_peak_132	133.25	Yes
chr1	19172653	19173778	MACS_peak_133	122.69	Yes
chr1	19894285	19895855	MACS_peak_139	93.57	No
chr1	20217628	20219427	MACS_peak_141	344.47	Yes
chr1	20756465	20757749	MACS_peak_143	67.97	No
chr1	21436133	21437861	MACS_peak_156	169.52	Yes
chr1	21620056	21623022	MACS_peak_158	2442.76	Yes
chr1	21731416	21733644	MACS_peak_159	652.27	Yes
chr1	21804604	21806564	MACS_peak_160	169.39	Yes
chr1	21917264	21919737	MACS_peak_161	1526.11	Yes
chr1	22060775	22063417	MACS_peak_164	3100	Yes
chr1	22098606	22101030	MACS_peak_165	1443.45	Yes
chr1	22198242	22199828	MACS_peak_166	69.23	Yes
chr1	22369209	22371490	MACS_peak_168	1233.22	Yes
chr1	22844347	22847074	MACS_peak_172	3055.41	Yes
chr1	22945760	22948235	MACS_peak_173	984.86	Yes
chr1	23047411	23049007	MACS_peak_174	204.96	Yes
chr1	23342808	23345256	MACS_peak_180	628.28	Yes
chr1	23375548	23377383	MACS_peak_182	162.58	Yes
chr1	23515140	23516963	MACS_peak_184	114.97	Yes
chr1	24082207	24086165	MACS_peak_197	2401.85	Yes
chr1	24103934	24106020	MACS_peak_199	144	Yes
chr1	24223439	24224576	MACS_peak_205	58.49	Yes
chr1	24531651	24533025	MACS_peak_213	71.18	No
chr1	25239210	25241179	MACS_peak_224	489.31	Yes
chr1	25383496	25385753	MACS_peak_225	217.16	Yes
chr1	25518784	25520288	MACS_peak_227	160.17	Yes
chr1	25531351	25532861	MACS_peak_228	133.98	Yes
chr1	25533775	25535747	MACS_peak_229	666.77	Yes
chr1	26246668	26248226	MACS_peak_231	99.44	No
chr1	26387493	26389475	MACS_peak_232	276.08	Yes
chr1	27251075	27253175	MACS_peak_233	197.5	No
chr1	28034692	28036238	MACS_peak_236	192.59	Yes
chr1	28090638	28091931	MACS_peak_237	99.51	No
chr1	29077043	29079454	MACS_peak_240	1532.34	Yes
chr1	29780189	29781999	MACS_peak_242	197.76	Yes
chr1	30081093	30082334	MACS_peak_243	66.25	No
chr1	30700064	30701258	MACS_peak_245	101.06	No
chr1	30851016	30854181	MACS_peak_247	2536.69	Yes
chr1	31404229	31407131	MACS_peak_253	3100	Yes
chr1	32078431	32079954	MACS_peak_255	118.23	Yes
chr1	32242067	32243585	MACS_peak_257	75.21	Yes
chr1	32310157	32313062	MACS_peak_258	2701.91	Yes
chr1	32743680	32745108	MACS_peak_259	66.83	Yes
chr1	32866442	32869242	MACS_peak_260	1770.14	Yes
chr1	33545423	33547288	MACS_peak_263	157.93	Yes
chr1	33563996	33566016	MACS_peak_264	328.24	Yes
chr1	33571402	33573063	MACS_peak_265	107.77	No
chr1	33763088	33766957	MACS_peak_272	3100	Yes
chr1	33773466	33775389	MACS_peak_273	426.56	Yes
chr1	33859799	33861159	MACS_peak_277	77.37	No
chr1	34375672	34377963	MACS_peak_286	1443.12	Yes
chr1	34737568	34739072	MACS_peak_298	62.78	No
chr1	35179749	35182174	MACS_peak_306	1335.5	Yes
chr1	35191798	35193224	MACS_peak_307	94.18	No
chr1	35230050	35233164	MACS_peak_309	1850.17	Yes
chr1	35305226	35306929	MACS_peak_310	150.08	Yes
chr1	35315036	35316795	MACS_peak_311	248.44	Yes
chr1	35337386	35338453	MACS_peak_312	79.5	No
chr1	35574714	35576407	MACS_peak_314	271.99	Yes
chr1	35604506	35605948	MACS_peak_315	73.6	No
chr1	35721625	35724058	MACS_peak_316	1778.84	Yes
chr1	35727928	35730267	MACS_peak_317	861.21	Yes
chr1	35826058	35827747	MACS_peak_319	215.81	Yes
chr1	36221196	36224066	MACS_peak_327	3100	Yes
chr1	36342140	36344211	MACS_peak_334	362.21	Yes
chr1	36622638	36624670	MACS_peak_342	165.64	Yes
chr1	36885401	36889012	MACS_peak_350	3100	Yes
chr1	36903064	36905642	MACS_peak_351	1639.73	Yes
chr1	36908884	36909961	MACS_peak_352	52.4	No
chr1	37156625	37158048	MACS_peak_355	154.8	Yes
chr1	37305263	37307117	MACS_peak_361	190.06	No
chr1	37349530	37351674	MACS_peak_362	792.73	Yes
chr1	37387909	37389862	MACS_peak_363	637.59	Yes
chr1	37396829	37399433	MACS_peak_364	508.55	Yes
chr1	37615583	37618375	MACS_peak_370	3100	Yes
chr1	37670599	37673570	MACS_peak_371	2260.73	Yes
chr1	38007677	38009971	MACS_peak_380	915.52	Yes
chr1	38094865	38096682	MACS_peak_381	124.87	Yes
chr1	38220188	38222519	MACS_peak_385	914.35	Yes
chr1	38222716	38225130	MACS_peak_386	2071.79	Yes
chr1	38310753	38313563	MACS_peak_387	2130.2	Yes
chr1	38679743	38681865	MACS_peak_392	557.32	Yes
chr1	38845210	38846598	MACS_peak_396	69.66	No
chr1	39020918	39023545	MACS_peak_402	2546.92	Yes
chr1	39154276	39155636	MACS_peak_404	161.35	Yes
chr1	39229086	39231972	MACS_peak_407	3100	Yes
chr1	39261854	39263534	MACS_peak_408	170.78	Yes
chr1	39381660	39383346	MACS_peak_410	182.92	Yes
chr1	39539064	39542544	MACS_peak_414	3100	Yes
chr1	39556546	39559227	MACS_peak_415	1650.99	Yes
chr1	39637118	39639201	MACS_peak_420	365.6	Yes
chr1	39878674	39880153	MACS_peak_428	55.1	No
chr1	39952186	39953553	MACS_peak_433	58.96	Yes
chr1	39983311	39985891	MACS_peak_434	2261.34	Yes
chr1	40109408	40112099	MACS_peak_436	2658.68	Yes
chr1	40294293	40297228	MACS_peak_441	3100	Yes
chr1	40468890	40470531	MACS_peak_445	105.67	Yes
chr1	40487973	40490517	MACS_peak_446	1170.62	Yes
chr1	40535945	40537563	MACS_peak_448	459.18	Yes
chr1	40591952	40593915	MACS_peak_450	223.45	No
chr1	41648265	41650298	MACS_peak_465	265.58	Yes
chr1	41653995	41655558	MACS_peak_466	66.5	No
chr1	41660031	41661702	MACS_peak_467	160.18	Yes
chr1	41792514	41794265	MACS_peak_469	189.84	Yes
chr1	42019924	42023535	MACS_peak_472	3100	Yes
chr1	42254927	42256839	MACS_peak_475	529.51	Yes
chr1	42514373	42516325	MACS_peak_479	530.42	Yes
chr1	43102735	43104331	MACS_peak_496	107.44	No
chr1	43172246	43174984	MACS_peak_499	2184.65	Yes
chr1	43453319	43454911	MACS_peak_501	102.5	Yes
chr1	43511180	43513447	MACS_peak_502	819.78	Yes
chr1	43684880	43687786	MACS_peak_504	3000.62	Yes
chr1	43807419	43808489	MACS_peak_505	69.73	No
chr1	43863732	43865242	MACS_peak_507	144.41	Yes
chr1	44473017	44474962	MACS_peak_519	51.8	Yes
chr1	44661678	44663031	MACS_peak_522	68.06	Yes
chr1	45344902	45346852	MACS_peak_523	836.4	Yes
chr1	46199393	46201453	MACS_peak_531	183.2	Yes
chr1	46906677	46909461	MACS_peak_536	3004.65	Yes
chr1	47578770	47580094	MACS_peak_540	106.77	No
chr1	47648610	47649897	MACS_peak_541	54.07	No
chr1	47820170	47822076	MACS_peak_542	220.99	Yes
chr1	48542130	48543521	MACS_peak_543	152.64	No
chr1	48813647	48815518	MACS_peak_545	410.98	Yes
chr1	49623533	49625382	MACS_peak_546	122.23	Yes
chr1	50316088	50317377	MACS_peak_547	92.77	No
chr1	51062610	51063499	MACS_peak_549	56.99	Yes
chr1	51381848	51384353	MACS_peak_553	524.73	Yes
chr1	52016992	52019413	MACS_peak_564	2034.36	Yes
chr1	52421345	52423420	MACS_peak_569	293.82	Yes
chr1	52538479	52539802	MACS_peak_571	90.33	Yes
chr1	53214872	53216914	MACS_peak_579	841.52	Yes
chr1	53321470	53323702	MACS_peak_582	535.54	Yes
chr1	53339028	53340450	MACS_peak_583	119.15	Yes
chr1	53906823	53909382	MACS_peak_589	997.27	Yes
chr1	54307257	54309470	MACS_peak_593	619.18	Yes
chr1	54468779	54470384	MACS_peak_595	281.7	Yes
chr1	54478105	54480663	MACS_peak_596	1441.95	Yes
chr1	54739216	54741726	MACS_peak_599	1352.99	Yes
chr1	55010732	55013442	MACS_peak_602	609.37	Yes
chr1	55307161	55310250	MACS_peak_613	3100	Yes
chr1	55337779	55339208	MACS_peak_614	105.02	No
chr1	55344589	55346353	MACS_peak_615	134.02	No
chr1	56244440	56245940	MACS_peak_626	92.14	Yes
chr1	56869709	56871366	MACS_peak_628	133.48	Yes
chr1	57672345	57674161	MACS_peak_640	105.07	No
chr1	58097025	58099398	MACS_peak_645	1562.17	Yes
chr1	58402255	58404071	MACS_peak_651	155.07	No
chr1	58436470	58440381	MACS_peak_653	3100	Yes
chr1	58554782	58557902	MACS_peak_656	1132.25	Yes
chr1	58573660	58575511	MACS_peak_657	281.77	Yes
chr1	58964135	58966202	MACS_peak_667	271.4	Yes
chr1	58966372	58968242	MACS_peak_668	141.03	No
chr1	59149035	59151517	MACS_peak_672	1695.87	Yes
chr1	59156726	59158783	MACS_peak_673	355.88	Yes
chr1	59162130	59163727	MACS_peak_674	74.85	Yes
chr1	59286110	59287435	MACS_peak_678	91.14	No
chr1	59357764	59360765	MACS_peak_679	3100	Yes
chr1	59402268	59404510	MACS_peak_680	631.68	Yes
chr1	59751898	59753581	MACS_peak_697	110.19	No
chr1	59770928	59774276	MACS_peak_699	2048.9	Yes
chr1	59855508	59857767	MACS_peak_700	625.93	No
chr1	60104464	60108087	MACS_peak_705	3100	Yes
chr1	60118494	60120879	MACS_peak_707	660.64	Yes
chr1	60270730	60273773	MACS_peak_709	3100	Yes
chr1	60297097	60298584	MACS_peak_710	56.22	No
chr1	60332224	60333701	MACS_peak_711	55.23	No
chr1	60498041	60499464	MACS_peak_714	77.23	No
chr1	60548266	60550774	MACS_peak_715	552.21	Yes
chr1	61061370	61062791	MACS_peak_728	50.94	Yes
chr1	61277541	61279337	MACS_peak_732	472.08	Yes
chr1	61386727	61387951	MACS_peak_735	59.48	No
chr1	61421003	61422607	MACS_peak_737	548.31	Yes
chr1	61544786	61547553	MACS_peak_740	2335.02	Yes
chr1	61696970	61699119	MACS_peak_742	587.87	Yes
chr1	61794628	61798648	MACS_peak_743	3100	Yes
chr1	61819720	61821074	MACS_peak_744	123.73	No
chr1	61870984	61873738	MACS_peak_745	2088.03	Yes
chr1	61916024	61917977	MACS_peak_746	265.15	Yes
chr1	62088319	62089758	MACS_peak_747	101.54	No
chr1	62121803	62124552	MACS_peak_748	2095.5	Yes
chr1	62127102	62128628	MACS_peak_749	76.93	No
chr1	62350528	62351981	MACS_peak_750	89.5	No
chr1	62580017	62582043	MACS_peak_752	544.48	Yes
chr1	62590184	62593095	MACS_peak_753	2727.35	Yes
chr1	62775162	62778262	MACS_peak_757	3100	Yes
chr1	62784122	62786692	MACS_peak_758	1252.46	Yes
chr1	62922060	62923918	MACS_peak_760	329.38	Yes
chr1	63149701	63154084	MACS_peak_767	3100	Yes
chr1	63250188	63253113	MACS_peak_772	2374.54	Yes
chr1	63563319	63564972	MACS_peak_779	117.68	No
chr1	63666541	63668605	MACS_peak_780	280.11	No
chr1	63726697	63728416	MACS_peak_781	366.53	Yes
chr1	63785139	63786921	MACS_peak_783	164.4	No
chr1	63937008	63938907	MACS_peak_784	93.44	No
chr1	64071107	64073232	MACS_peak_787	287.7	Yes
chr1	64104706	64107158	MACS_peak_788	456.26	Yes
chr1	64320853	64323062	MACS_peak_791	284.46	Yes
chr1	64537175	64539192	MACS_peak_795	202.73	No
chr1	64562373	64565526	MACS_peak_796	286.88	No
chr1	64706010	64707656	MACS_peak_799	91.22	No
chr1	64759310	64761441	MACS_peak_803	532.05	Yes
chr1	64802579	64805311	MACS_peak_804	3100	Yes
chr1	64852013	64854501	MACS_peak_805	1429.85	Yes
chr1	64943476	64945666	MACS_peak_806	146.49	No
chr1	65137110	65139787	MACS_peak_819	1742.69	Yes
chr1	65158607	65161191	MACS_peak_820	1916.91	Yes
chr1	65220446	65223434	MACS_peak_823	2162.87	Yes
chr1	65280476	65281820	MACS_peak_824	56.4	No
chr1	66195356	66198814	MACS_peak_829	3100	Yes
chr1	66340767	66343683	MACS_peak_830	3100	Yes
chr1	66415736	66417402	MACS_peak_831	194.84	Yes
chr1	66451753	66453709	MACS_peak_832	1302.38	Yes
chr1	66936874	66940382	MACS_peak_839	3100	Yes
chr1	67025240	67028129	MACS_peak_843	1891.83	Yes
chr1	67227636	67229286	MACS_peak_845	92.13	Yes
chr1	67391034	67392748	MACS_peak_847	126.41	Yes
chr1	67459716	67461154	MACS_peak_849	95.98	Yes
chr1	67544057	67546100	MACS_peak_851	680.28	Yes
chr1	67795617	67796797	MACS_peak_852	54.2	No
chr1	67934266	67937191	MACS_peak_854	3043.19	Yes
chr1	68108037	68109443	MACS_peak_856	79.86	No
chr1	68226546	68228671	MACS_peak_857	387.09	Yes
chr1	68486808	68490904	MACS_peak_859	3100	Yes
chr1	69047477	69049561	MACS_peak_863	935.71	Yes
chr1	69307249	69310583	MACS_peak_868	3100	Yes
chr1	69314579	69316818	MACS_peak_869	1747.04	Yes
chr1	69418129	69419996	MACS_peak_871	722.46	Yes
chr1	69590568	69592965	MACS_peak_873	913.66	Yes
chr1	70551037	70552634	MACS_peak_881	70.71	No
chr1	70730797	70732870	MACS_peak_883	257.46	Yes
chr1	71060701	71062271	MACS_peak_885	96.61	No
chr1	71064076	71066845	MACS_peak_886	2330.57	Yes
chr1	71097945	71100069	MACS_peak_887	350.85	Yes
chr1	71307495	71309797	MACS_peak_890	1124.14	Yes
chr1	71427765	71429929	MACS_peak_892	464.19	Yes
chr1	71487005	71488628	MACS_peak_895	152.39	Yes
chr1	71904395	71905994	MACS_peak_904	58.07	Yes
chr1	72084098	72085685	MACS_peak_906	139.22	Yes
chr1	72182699	72185038	MACS_peak_909	1387.63	Yes
chr1	72279043	72281557	MACS_peak_915	1138.32	Yes
chr1	72301258	72303358	MACS_peak_918	517.19	Yes
chr1	72312866	72314519	MACS_peak_920	114.84	No
chr1	72352749	72355333	MACS_peak_921	1106.27	Yes
chr1	72367258	72369293	MACS_peak_922	568.12	No
chr1	72409762	72411643	MACS_peak_923	131.85	Yes
chr1	72486507	72488476	MACS_peak_924	420.32	No
chr1	72495542	72498192	MACS_peak_925	1010.21	Yes
chr1	73101914	73103780	MACS_peak_941	494.15	Yes
chr1	73218675	73221617	MACS_peak_942	3100	Yes
chr1	73401751	73403124	MACS_peak_944	54.11	No
chr1	73406095	73408318	MACS_peak_945	1373.32	Yes
chr1	73904691	73906273	MACS_peak_949	168.7	Yes
chr1	73978375	73981618	MACS_peak_952	3100	Yes
chr1	74054129	74055820	MACS_peak_953	195.42	Yes
chr1	74171419	74173246	MACS_peak_958	236.18	Yes
chr1	74314287	74315861	MACS_peak_964	211.75	Yes
chr1	74421482	74422806	MACS_peak_970	133	No
chr1	74492285	74493850	MACS_peak_971	70.85	No
chr1	74896305	74897664	MACS_peak_990	83.37	No
chr1	74903210	74904972	MACS_peak_992	313.54	Yes
chr1	74927144	74929424	MACS_peak_993	1743.2	Yes
chr1	74972232	74975298	MACS_peak_996	3100	Yes
chr1	74990934	74993207	MACS_peak_997	537.74	Yes
chr1	75010424	75013824	MACS_peak_998	3100	Yes
chr1	75046672	75050166	MACS_peak_999	3100	Yes
chr1	75296324	75298632	MACS_peak_1011	1040.11	Yes
chr1	75525717	75526953	MACS_peak_1029	66.6	Yes
chr1	75758059	75759959	MACS_peak_1036	279.1	Yes
chr1	75977673	75979544	MACS_peak_1038	858.96	Yes
chr1	75992861	75995491	MACS_peak_1039	1227.57	Yes
chr1	76447666	76449260	MACS_peak_1040	204.61	Yes
chr1	76522577	76524553	MACS_peak_1041	211.87	No
chr1	77047672	77049076	MACS_peak_1044	113.74	No
chr1	77051450	77053049	MACS_peak_1045	125.22	No
chr1	77135748	77138078	MACS_peak_1047	1008.13	Yes
chr1	77428601	77430502	MACS_peak_1050	695.77	Yes
chr1	77699877	77701471	MACS_peak_1053	371.55	Yes
chr1	78173779	78176462	MACS_peak_1060	2103.39	Yes
chr1	78269027	78271136	MACS_peak_1067	376.44	Yes
chr1	78316145	78318389	MACS_peak_1070	834.2	Yes
chr1	78589732	78592378	MACS_peak_1076	1310.26	Yes
chr1	78978789	78980453	MACS_peak_1081	81.32	Yes
chr1	79268458	79269907	MACS_peak_1082	162.03	Yes
chr1	79619090	79620774	MACS_peak_1085	107.68	No
chr1	79686363	79687871	MACS_peak_1087	170.68	Yes
chr1	79794543	79796401	MACS_peak_1090	133.99	No
chr1	80288656	80290397	MACS_peak_1100	244.75	No
chr1	80295893	80300772	MACS_peak_1101	3100	Yes
chr1	80511069	80512351	MACS_peak_1104	58.38	Yes
chr1	80556573	80557966	MACS_peak_1105	51.49	Yes
chr1	80903544	80905220	MACS_peak_1107	115.35	Yes
chr1	81056798	81058819	MACS_peak_1108	298.27	Yes
chr1	81083340	81084774	MACS_peak_1110	79.71	Yes
chr1	81488460	81490957	MACS_peak_1111	1224.65	Yes
chr1	81704529	81706370	MACS_peak_1112	229.26	No
chr1	81748092	81749561	MACS_peak_1113	51.84	No
chr1	82045477	82047143	MACS_peak_1114	104.32	Yes
chr1	82053178	82056465	MACS_peak_1115	3100	Yes
chr1	82092191	82093473	MACS_peak_1116	52.89	Yes
chr1	82530707	82531759	MACS_peak_1123	59.41	Yes
chr1	82827704	82829587	MACS_peak_1129	165.76	No
chr1	82835462	82837579	MACS_peak_1130	480.39	Yes
chr1	83688584	83691513	MACS_peak_1142	3100	Yes
chr1	84216611	84219041	MACS_peak_1143	1524.76	Yes
chr1	84486618	84488500	MACS_peak_1146	410.19	Yes
chr1	84584484	84586785	MACS_peak_1147	829.99	No
chr1	84831473	84834276	MACS_peak_1152	261.77	No
chr1	84884928	84886844	MACS_peak_1154	325.51	No
chr1	85088248	85091789	MACS_peak_1157	2352.9	No
chr1	85619365	85622802	MACS_peak_1158	3100	No
chr1	85716596	85719516	MACS_peak_1160	2967.63	Yes
chr1	85773387	85776010	MACS_peak_1164	2156.53	Yes
chr1	86085854	86090209	MACS_peak_1173	3100	Yes
chr1	86206666	86208837	MACS_peak_1175	775.05	Yes
chr1	86215564	86221207	MACS_peak_1176	3100	Yes
chr1	86345229	86347848	MACS_peak_1179	1296.03	Yes
chr1	86411833	86413613	MACS_peak_1184	252.69	No
chr1	86763300	86766982	MACS_peak_1199	3100	Yes
chr1	86791592	86794094	MACS_peak_1200	926.37	Yes
chr1	86944636	86946230	MACS_peak_1202	140.02	No
chr1	86981640	86985836	MACS_peak_1203	3100	Yes
chr1	87021038	87022974	MACS_peak_1204	1024.91	No
chr1	87111004	87112389	MACS_peak_1207	56.79	No
chr1	87226944	87228604	MACS_peak_1216	121.06	No
chr1	87238132	87241384	MACS_peak_1217	1788.76	Yes
chr1	87285106	87288198	MACS_peak_1222	3100	Yes
chr1	87338852	87341881	MACS_peak_1224	2253.73	Yes
chr1	87411911	87413088	MACS_peak_1225	65.73	No
chr1	87437106	87442837	MACS_peak_1226	3100	Yes
chr1	87650408	87654563	MACS_peak_1232	1505.2	Yes
chr1	87707704	87709242	MACS_peak_1233	141.95	No
chr1	87769192	87771585	MACS_peak_1235	722.83	Yes
chr1	87956425	87958114	MACS_peak_1237	123.6	No
chr1	87972571	87975060	MACS_peak_1238	210.6	No
chr1	87983726	87985311	MACS_peak_1239	112.68	No
chr1	88082847	88085412	MACS_peak_1241	1722.51	Yes
chr1	88150317	88152155	MACS_peak_1242	224.04	Yes
chr1	88192324	88193590	MACS_peak_1243	59.66	No
chr1	88232307	88234737	MACS_peak_1245	273.68	Yes
chr1	88259218	88262130	MACS_peak_1246	1717.95	Yes
chr1	88498087	88500962	MACS_peak_1249	3100	Yes
chr1	88502520	88504213	MACS_peak_1250	309.46	No
chr1	88586031	88588072	MACS_peak_1251	680.69	No
chr1	88619494	88622186	MACS_peak_1252	3100	Yes
chr1	88624125	88625579	MACS_peak_1253	105.31	Yes
chr1	89039494	89040986	MACS_peak_1261	123.38	Yes
chr1	89556320	89558277	MACS_peak_1266	609.66	Yes
chr1	89558743	89560033	MACS_peak_1267	72.71	No
chr1	89661554	89662851	MACS_peak_1269	72.39	No
chr1	89799236	89801648	MACS_peak_1270	1801.87	Yes
chr1	90089609	90091893	MACS_peak_1279	806.28	Yes
chr1	90093911	90095119	MACS_peak_1280	173.54	Yes
chr1	90129682	90132339	MACS_peak_1281	2643.1	Yes
chr1	90134185	90135897	MACS_peak_1282	161.17	No
chr1	90178550	90180633	MACS_peak_1284	440.47	No
chr1	90235089	90236409	MACS_peak_1286	99.27	No
chr1	90391087	90393671	MACS_peak_1288	1158.23	Yes
chr1	90591132	90593755	MACS_peak_1289	2011.15	Yes
chr1	90904421	90907729	MACS_peak_1292	3100	Yes
chr1	90980923	90982768	MACS_peak_1294	215.87	Yes
chr1	91095742	91098249	MACS_peak_1298	1708.32	Yes
chr1	91134256	91135468	MACS_peak_1299	63.27	No
chr1	91268249	91271075	MACS_peak_1303	2697.48	No
chr1	91341026	91343641	MACS_peak_1305	3044.21	Yes
chr1	91548977	91551084	MACS_peak_1316	231.78	Yes
chr1	91739160	91740494	MACS_peak_1319	101.97	No
chr1	92281833	92284386	MACS_peak_1323	961.39	Yes
chr1	92295033	92296753	MACS_peak_1324	205.28	Yes
chr1	92312810	92314390	MACS_peak_1325	114.52	No
chr1	92344047	92347674	MACS_peak_1326	3100	Yes
chr1	92943819	92944982	MACS_peak_1336	118.17	Yes
chr1	93157779	93159497	MACS_peak_1339	283.08	No
chr1	93227274	93228700	MACS_peak_1341	73.36	No
chr1	93433166	93434845	MACS_peak_1347	107.35	No
chr1	93470167	93472324	MACS_peak_1349	1020.55	Yes
chr1	93485562	93488295	MACS_peak_1351	1851.46	Yes
chr1	93543845	93545142	MACS_peak_1353	72.01	Yes
chr1	93551886	93554209	MACS_peak_1354	465.98	Yes
chr1	93624766	93627354	MACS_peak_1355	1463.47	Yes
chr1	93671949	93675580	MACS_peak_1358	3100	Yes
chr1	93789416	93791362	MACS_peak_1361	206.41	Yes
chr1	94029065	94030199	MACS_peak_1368	58.45	Yes
chr1	94331292	94333016	MACS_peak_1372	282.2	Yes
chr1	94573319	94575789	MACS_peak_1374	1094.63	Yes
chr1	96139317	96141754	MACS_peak_1381	532.04	Yes
chr1	96282174	96284019	MACS_peak_1382	90.75	Yes
chr1	96348879	96350058	MACS_peak_1383	168.5	Yes
chr1	96885546	96887076	MACS_peak_1387	117.55	Yes
chr1	97072678	97074038	MACS_peak_1389	64.63	Yes
chr1	97733651	97735897	MACS_peak_1392	840.67	Yes
chr1	97800156	97802134	MACS_peak_1394	423.43	Yes
chr1	98076275	98078594	MACS_peak_1401	899.47	Yes
chr1	98561147	98562997	MACS_peak_1405	147.77	No
chr1	98726487	98728593	MACS_peak_1406	979.68	Yes
chr1	99002334	99003531	MACS_peak_1407	129.23	No
chr1	99540298	99542494	MACS_peak_1408	517.21	Yes
chr1	99662128	99663926	MACS_peak_1409	240.52	No
chr1	99882209	99885216	MACS_peak_1411	3100	Yes
chr1	100022627	100024450	MACS_peak_1412	275.37	Yes
chr1	100675391	100676847	MACS_peak_1413	56.58	No
chr1	100973801	100975899	MACS_peak_1414	284.84	Yes
chr1	102470949	102472447	MACS_peak_1416	113.9	No
chr1	102481971	102483573	MACS_peak_1417	90.08	Yes
chr1	103679718	103681319	MACS_peak_1418	160.27	No
chr1	103966043	103968201	MACS_peak_1419	262.65	Yes
chr1	104666883	104669831	MACS_peak_1420	2286.21	Yes
chr1	104774666	104776620	MACS_peak_1422	834.53	Yes
chr1	104820205	104821925	MACS_peak_1423	269.51	Yes
chr1	105173857	105175591	MACS_peak_1427	356.3	Yes
chr1	105416548	105418981	MACS_peak_1430	1093.36	Yes
chr1	105628337	105629633	MACS_peak_1432	68.13	No
chr1	105700768	105702328	MACS_peak_1434	86.48	No
chr1	106261203	106263611	MACS_peak_1446	813.78	Yes
chr1	106313819	106317776	MACS_peak_1447	3100	Yes
chr1	106388767	106390554	MACS_peak_1448	302.58	Yes
chr1	106398644	106400543	MACS_peak_1449	441.01	No
chr1	106451488	106453144	MACS_peak_1452	173.38	Yes
chr1	106586668	106589434	MACS_peak_1453	1038.84	Yes
chr1	106728872	106731273	MACS_peak_1456	1043.49	Yes
chr1	106740431	106742733	MACS_peak_1457	2152.71	Yes
chr1	106752079	106754192	MACS_peak_1458	482.43	Yes
chr1	106957328	106959553	MACS_peak_1462	639.47	Yes
chr1	108208571	108209910	MACS_peak_1464	100.35	No
chr1	108378416	108380995	MACS_peak_1465	1094.1	Yes
chr1	108655354	108657797	MACS_peak_1466	1305.11	Yes
chr1	108685063	108687555	MACS_peak_1468	1058.19	Yes
chr1	108976340	108979242	MACS_peak_1470	3100	Yes
chr1	109536202	109539351	MACS_peak_1471	2206.89	Yes
chr1	110397795	110399385	MACS_peak_1473	189.26	No
chr1	111420612	111422566	MACS_peak_1474	729.86	Yes
chr1	111450239	111452462	MACS_peak_1475	744.28	Yes
chr1	111735210	111736922	MACS_peak_1476	127.9	Yes
chr1	111794821	111796624	MACS_peak_1477	150.16	Yes
chr1	112530601	112532725	MACS_peak_1483	386.56	Yes
chr1	113106203	113107872	MACS_peak_1484	108.19	No
chr1	113649815	113651789	MACS_peak_1485	189.82	No
chr1	113838256	113840088	MACS_peak_1486	205.12	Yes
chr1	113982064	113984131	MACS_peak_1487	283.58	Yes
chr1	114214988	114215768	MACS_peak_1489	56.83	No
chr1	114962214	114964949	MACS_peak_1490	1493.45	Yes
chr1	115570431	115573019	MACS_peak_1491	1527.91	Yes
chr1	115931626	115933929	MACS_peak_1492	613.46	Yes
chr1	116039220	116040598	MACS_peak_1493	99.05	No
chr1	116520847	116522923	MACS_peak_1494	1177.51	Yes
chr1	118298575	118300599	MACS_peak_1495	555.29	No
chr1	118493512	118495850	MACS_peak_1500	830.15	Yes
chr1	118497507	118499817	MACS_peak_1501	842.46	Yes
chr1	118537894	118539591	MACS_peak_1502	127.14	Yes
chr1	118554474	118556880	MACS_peak_1503	1090.78	Yes
chr1	118595961	118599453	MACS_peak_1504	3100	Yes
chr1	118707568	118709249	MACS_peak_1506	334.63	No
chr1	118724810	118726639	MACS_peak_1507	333.9	Yes
chr1	118875872	118876923	MACS_peak_1509	92.94	No
chr1	118985387	118987991	MACS_peak_1510	3063	Yes
chr1	119020254	119021894	MACS_peak_1511	162.43	No
chr1	119275456	119277449	MACS_peak_1516	213.19	Yes
chr1	119558664	119560791	MACS_peak_1521	603.13	Yes
chr1	119722452	119724219	MACS_peak_1523	130.52	No
chr1	119767127	119771657	MACS_peak_1524	3100	Yes
chr1	119890474	119892446	MACS_peak_1526	588.55	Yes
chr1	119989796	119991495	MACS_peak_1528	339.48	No
chr1	120077164	120078358	MACS_peak_1532	50.09	No
chr1	120099897	120101718	MACS_peak_1535	174.71	Yes
chr1	120189677	120192421	MACS_peak_1537	2193.89	Yes
chr1	120282007	120283901	MACS_peak_1539	258.72	No
chr1	120390250	120391405	MACS_peak_1541	52.48	No
chr1	121018317	121020114	MACS_peak_1548	71.84	No
chr1	121145783	121148291	MACS_peak_1550	906.41	Yes
chr1	121312596	121314333	MACS_peak_1552	87.28	Yes
chr1	121406085	121407909	MACS_peak_1555	138.56	Yes
chr1	121439973	121441341	MACS_peak_1557	53.44	Yes
chr1	121557723	121559479	MACS_peak_1559	132.67	No
chr1	121807942	121811241	MACS_peak_1562	3100	Yes
chr1	122348002	122349860	MACS_peak_1564	213.14	Yes
chr1	122664339	122665827	MACS_peak_1565	304.44	Yes
chr1	123988940	123990244	MACS_peak_1566	92.77	Yes
chr1	124616934	124618390	MACS_peak_1568	69.1	No
chr1	124745047	124748219	MACS_peak_1569	3100	Yes
chr1	124776389	124777745	MACS_peak_1570	117.13	No
chr1	125426762	125429812	MACS_peak_1571	3100	Yes
chr1	125579110	125581032	MACS_peak_1574	1185.9	Yes
chr1	125916047	125917398	MACS_peak_1579	68.6	No
chr1	126135840	126137341	MACS_peak_1580	158.37	No
chr1	126184790	126186947	MACS_peak_1581	1220.02	Yes
chr1	126514557	126516822	MACS_peak_1583	284.1	Yes
chr1	126653253	126657265	MACS_peak_1584	3100	Yes
chr1	126673910	126675203	MACS_peak_1585	77.87	No
chr1	126727871	126730261	MACS_peak_1587	972.86	Yes
chr1	126871366	126873526	MACS_peak_1590	370.28	Yes
chr1	126946875	126948098	MACS_peak_1592	67.53	No
chr1	127045730	127048244	MACS_peak_1593	1709.44	Yes
chr1	127145123	127146538	MACS_peak_1594	141.76	Yes
chr1	127342717	127344304	MACS_peak_1596	161.77	No
chr1	127362797	127364112	MACS_peak_1597	71.1	No
chr1	127377888	127379975	MACS_peak_1598	227.77	Yes
chr1	127464945	127466136	MACS_peak_1599	80.5	Yes
chr1	127908203	127909947	MACS_peak_1605	95.76	No
chr1	127985619	127989293	MACS_peak_1606	3100	Yes
chr1	128009997	128011783	MACS_peak_1607	396.26	Yes
chr1	128177275	128180254	MACS_peak_1610	1568.97	Yes
chr1	128227303	128228730	MACS_peak_1611	76.33	No
chr1	128326701	128327972	MACS_peak_1613	55.09	No
chr1	128352201	128354171	MACS_peak_1614	56.53	No
chr1	128515878	128519141	MACS_peak_1620	2066.1	Yes
chr1	128519634	128522045	MACS_peak_1621	1723.52	Yes
chr1	128532501	128535321	MACS_peak_1622	1447.07	Yes
chr1	128541929	128545525	MACS_peak_1623	3100	Yes
chr1	128788486	128790686	MACS_peak_1625	1532.27	Yes
chr1	129025583	129027520	MACS_peak_1629	141.31	No
chr1	129215915	129217213	MACS_peak_1630	134.53	No
chr1	129511601	129513204	MACS_peak_1632	140.08	No
chr1	129705023	129707094	MACS_peak_1634	377.33	Yes
chr1	129861062	129862733	MACS_peak_1636	106.74	Yes
chr1	130242699	130244299	MACS_peak_1637	62	No
chr1	130539568	130541892	MACS_peak_1641	1343.7	Yes
chr1	130998393	131000516	MACS_peak_1647	425.71	Yes
chr1	131029967	131031427	MACS_peak_1649	182.89	No
chr1	131156812	131159170	MACS_peak_1654	1453	Yes
chr1	131180683	131182088	MACS_peak_1655	112.89	Yes
chr1	131205387	131207364	MACS_peak_1657	838.65	Yes
chr1	131357030	131360005	MACS_peak_1662	3100	Yes
chr1	131385434	131387238	MACS_peak_1663	97.11	No
chr1	131408130	131411472	MACS_peak_1664	3100	Yes
chr1	131415068	131416919	MACS_peak_1665	155.47	No
chr1	131564556	131566437	MACS_peak_1667	232.21	Yes
chr1	131593274	131595996	MACS_peak_1669	2765.6	Yes
chr1	131955414	131956866	MACS_peak_1678	163.85	No
chr1	132018861	132022259	MACS_peak_1681	3100	Yes
chr1	132375153	132376773	MACS_peak_1694	282.83	No
chr1	132497247	132499084	MACS_peak_1700	151.85	No
chr1	132522460	132524946	MACS_peak_1702	3100	Yes
chr1	132571040	132572257	MACS_peak_1704	78.44	No
chr1	132572694	132574139	MACS_peak_1705	82.12	No
chr1	132587704	132588744	MACS_peak_1706	55.21	No
chr1	132622535	132625133	MACS_peak_1708	1446.56	No
chr1	132988639	132990822	MACS_peak_1715	1024.08	Yes
chr1	133208886	133211229	MACS_peak_1724	810.42	No
chr1	133389782	133391550	MACS_peak_1727	327.33	No
chr1	133463363	133466215	MACS_peak_1731	3049.19	Yes
chr1	133486804	133489292	MACS_peak_1732	3100	Yes
chr1	133694297	133696314	MACS_peak_1737	561.44	No
chr1	133715466	133716793	MACS_peak_1738	102.59	No
chr1	133739217	133741636	MACS_peak_1739	1289.73	Yes
chr1	133863914	133865823	MACS_peak_1742	406.76	No
chr1	133951969	133953964	MACS_peak_1744	1740.54	Yes
chr1	134070341	134072684	MACS_peak_1748	904.04	Yes
chr1	134460288	134462493	MACS_peak_1764	96.21	No
chr1	134467451	134469325	MACS_peak_1765	207.81	No
chr1	134532312	134536852	MACS_peak_1769	3100	Yes
chr1	134813270	134816850	MACS_peak_1776	2436.06	Yes
chr1	134827716	134829713	MACS_peak_1777	265.52	No
chr1	134842818	134845033	MACS_peak_1778	316.11	No
chr1	134901580	134906181	MACS_peak_1779	3100	Yes
chr1	135287504	135288729	MACS_peak_1795	57.12	No
chr1	135356828	135358901	MACS_peak_1799	793.74	Yes
chr1	135457147	135458557	MACS_peak_1803	78.21	No
chr1	135484078	135485725	MACS_peak_1805	80.93	Yes
chr1	135495409	135498527	MACS_peak_1806	3100	Yes
chr1	135560343	135563020	MACS_peak_1808	3100	Yes
chr1	135814518	135815908	MACS_peak_1816	70.88	No
chr1	135821574	135822812	MACS_peak_1818	162.68	No
chr1	135957423	135959252	MACS_peak_1821	232.5	No
chr1	135961724	135964600	MACS_peak_1822	3100	Yes
chr1	136090385	136092289	MACS_peak_1826	337.42	Yes
chr1	136168038	136170069	MACS_peak_1831	584.61	Yes
chr1	136270619	136272916	MACS_peak_1836	284.72	Yes
chr1	136313440	136315808	MACS_peak_1837	3073.88	Yes
chr1	136328917	136332158	MACS_peak_1838	2501.09	Yes
chr1	136524490	136526100	MACS_peak_1846	73.87	No
chr1	136594279	136596387	MACS_peak_1850	404.74	Yes
chr1	136600776	136602737	MACS_peak_1851	647.9	Yes
chr1	137216123	137218833	MACS_peak_1871	158.65	Yes
chr1	137363203	137365142	MACS_peak_1875	210.82	Yes
chr1	137520215	137523009	MACS_peak_1877	3100	Yes
chr1	137633816	137636098	MACS_peak_1878	753.11	Yes
chr1	137838810	137840517	MACS_peak_1879	114.39	Yes
chr1	137855532	137857367	MACS_peak_1880	397.53	Yes
chr1	138045901	138047939	MACS_peak_1883	303.61	Yes
chr1	138048492	138049596	MACS_peak_1884	51.93	No
chr1	138483904	138484775	MACS_peak_1890	51.98	No
chr1	138708966	138711360	MACS_peak_1893	590.16	Yes
chr1	138966302	138969211	MACS_peak_1901	2035.29	Yes
chr1	139242856	139245596	MACS_peak_1903	1726.32	Yes
chr1	139446574	139448305	MACS_peak_1905	96.71	No
chr1	140861685	140862976	MACS_peak_1912	62.88	Yes
chr1	141099881	141101615	MACS_peak_1913	207.08	Yes
chr1	141149694	141151045	MACS_peak_1914	78.59	Yes
chr1	141210392	141212246	MACS_peak_1915	269.06	Yes
chr1	141785989	141787732	MACS_peak_1916	102.34	No
chr1	141968146	141970061	MACS_peak_1917	575.9	Yes
chr1	142166520	142168613	MACS_peak_1918	556.68	Yes
chr1	142269080	142271531	MACS_peak_1919	1009.14	Yes
chr1	142806165	142807990	MACS_peak_1920	725.68	No
chr1	143274668	143276201	MACS_peak_1921	117.59	Yes
chr1	143600921	143602435	MACS_peak_1923	53.24	No
chr1	143640963	143642742	MACS_peak_1924	147.3	Yes
chr1	143652670	143655767	MACS_peak_1925	2545.18	Yes
chr1	143789458	143791688	MACS_peak_1930	356.55	Yes
chr1	144094379	144095735	MACS_peak_1933	52.7	Yes
chr1	144421328	144422667	MACS_peak_1934	53.81	Yes
chr1	144434514	144436811	MACS_peak_1935	278.9	Yes
chr1	144508758	144511437	MACS_peak_1936	1133.99	Yes
chr1	144774017	144776494	MACS_peak_1937	3137.24	Yes
chr1	144970179	144973206	MACS_peak_1939	3100	Yes
chr1	145617914	145620129	MACS_peak_1941	422.1	Yes
chr1	146963432	146965237	MACS_peak_1946	227.37	No
chr1	147052201	147053600	MACS_peak_1947	220.36	Yes
chr1	147126238	147127879	MACS_peak_1948	133.65	Yes
chr1	148590265	148591378	MACS_peak_1951	68.04	No
chr1	149026909	149028854	MACS_peak_1952	275.94	Yes
chr1	149164051	149166156	MACS_peak_1954	191.62	Yes
chr1	149214567	149217348	MACS_peak_1955	1215.89	Yes
chr1	149676631	149678228	MACS_peak_1956	73.24	Yes
chr1	149930164	149931767	MACS_peak_1958	228.23	Yes
chr1	150017289	150018878	MACS_peak_1961	86.97	Yes
chr1	150383609	150385740	MACS_peak_1964	258.26	No
chr1	150404671	150406545	MACS_peak_1966	268.42	Yes
chr1	150693678	150695192	MACS_peak_1968	108.54	Yes
chr1	150845788	150847817	MACS_peak_1969	542.25	Yes
chr1	151393782	151396115	MACS_peak_1989	394.04	No
chr1	151396990	151398865	MACS_peak_1990	261.75	No
chr1	151674137	151675779	MACS_peak_1996	87.54	No
chr1	151892381	151894512	MACS_peak_2002	581.02	Yes
chr1	152045422	152047668	MACS_peak_2003	910.22	Yes
chr1	152278036	152280805	MACS_peak_2008	1237.7	Yes
chr1	152431725	152434840	MACS_peak_2013	3100	Yes
chr1	152587458	152588338	MACS_peak_2015	67.63	No
chr1	152689233	152690254	MACS_peak_2017	61.69	No
chr1	152742571	152745451	MACS_peak_2019	2874.09	Yes
chr1	152748385	152750604	MACS_peak_2020	446.29	Yes
chr1	152753564	152757042	MACS_peak_2021	3100	Yes
chr1	152774027	152775571	MACS_peak_2023	179.54	No
chr1	152778913	152779876	MACS_peak_2024	52.95	No
chr1	152857250	152859435	MACS_peak_2026	366.25	No
chr1	152873537	152875374	MACS_peak_2027	549.6	No
chr1	152926681	152928380	MACS_peak_2029	277.68	No
chr1	152939872	152941451	MACS_peak_2031	97.65	Yes
chr1	152968760	152971386	MACS_peak_2033	762.9	Yes
chr1	153278943	153280409	MACS_peak_2040	90.64	No
chr1	153287724	153289160	MACS_peak_2041	66.18	No
chr1	153428666	153434449	MACS_peak_2047	3100	Yes
chr1	153440233	153441508	MACS_peak_2048	63.64	Yes
chr1	153447823	153449809	MACS_peak_2049	122.76	No
chr1	153622083	153624404	MACS_peak_2055	760.81	Yes
chr1	153715153	153719554	MACS_peak_2058	3100	Yes
chr1	153913444	153916743	MACS_peak_2067	3100	Yes
chr1	154004093	154005934	MACS_peak_2068	257.52	Yes
chr1	154233245	154235735	MACS_peak_2074	1287.57	Yes
chr1	154258257	154259507	MACS_peak_2075	103.8	No
chr1	154520193	154521814	MACS_peak_2077	176.75	No
chr1	154534140	154535595	MACS_peak_2078	80.34	No
chr1	154651942	154654874	MACS_peak_2079	3100	Yes
chr1	154940074	154942334	MACS_peak_2088	658.16	No
chr1	155017416	155018748	MACS_peak_2090	69.91	No
chr1	155050501	155053985	MACS_peak_2092	3100	Yes
chr1	155124636	155125962	MACS_peak_2098	126.56	No
chr1	155138993	155140237	MACS_peak_2099	61.1	No
chr1	155230163	155233040	MACS_peak_2101	3224.61	Yes
chr1	155534620	155536496	MACS_peak_2109	142.87	No
chr1	155597679	155599940	MACS_peak_2111	1725.39	Yes
chr1	155662439	155665121	MACS_peak_2112	1733.45	Yes
chr1	155692247	155695453	MACS_peak_2113	3100	Yes
chr1	155698344	155701264	MACS_peak_2114	3100	Yes
chr1	155952371	155954441	MACS_peak_2120	742.06	Yes
chr1	156019004	156021198	MACS_peak_2123	457.02	Yes
chr1	156485036	156488031	MACS_peak_2136	3100	Yes
chr1	156522125	156524899	MACS_peak_2138	1936.78	No
chr1	156701602	156702763	MACS_peak_2144	71.84	Yes
chr1	156703215	156705125	MACS_peak_2145	253.51	No
chr1	156799224	156800632	MACS_peak_2150	67.79	No
chr1	156846622	156848619	MACS_peak_2151	782.59	No
chr1	156901346	156903896	MACS_peak_2152	1282.1	Yes
chr1	156948401	156951378	MACS_peak_2154	3100	Yes
chr1	156986151	156987958	MACS_peak_2157	458.5	Yes
chr1	157105519	157106942	MACS_peak_2162	92.78	No
chr1	157149116	157152251	MACS_peak_2163	3100	Yes
chr1	157217237	157218733	MACS_peak_2164	89.75	No
chr1	157238454	157239981	MACS_peak_2165	69.88	No
chr1	157266773	157268881	MACS_peak_2166	501.53	No
chr1	157299808	157301434	MACS_peak_2167	93.76	No
chr1	157466088	157468362	MACS_peak_2174	1358.95	Yes
chr1	157494154	157495650	MACS_peak_2175	54.1	No
chr1	157596573	157598164	MACS_peak_2179	69.87	No
chr1	158064007	158065412	MACS_peak_2183	51.94	No
chr1	158156120	158157984	MACS_peak_2185	601.29	Yes
chr1	158187305	158188686	MACS_peak_2186	134.24	No
chr1	158221743	158225012	MACS_peak_2188	3100	Yes
chr1	158243373	158245016	MACS_peak_2189	155.35	No
chr1	158378425	158380788	MACS_peak_2193	1012.24	Yes
chr1	158501875	158503639	MACS_peak_2194	238.25	No
chr1	158628748	158630152	MACS_peak_2196	75.53	No
chr1	159091541	159094057	MACS_peak_2200	923.74	Yes
chr1	159306255	159309735	MACS_peak_2204	1798.55	Yes
chr1	159347233	159348880	MACS_peak_2205	64.1	Yes
chr1	159434205	159436090	MACS_peak_2207	220.49	Yes
chr1	159694191	159695738	MACS_peak_2211	234.49	Yes
chr1	159982727	159984860	MACS_peak_2212	597.91	Yes
chr1	160013666	160015266	MACS_peak_2213	117.03	Yes
chr1	160024131	160027069	MACS_peak_2214	3100	Yes
chr1	160062490	160064507	MACS_peak_2216	582.95	Yes
chr1	160230056	160231916	MACS_peak_2222	150.03	No
chr1	160239031	160242505	MACS_peak_2223	3100	Yes
chr1	160246487	160248369	MACS_peak_2224	111.6	Yes
chr1	160251115	160252727	MACS_peak_2225	76.52	No
chr1	160430805	160433013	MACS_peak_2226	407.05	Yes
chr1	160435980	160439296	MACS_peak_2227	3100	Yes
chr1	160534406	160536315	MACS_peak_2228	120.53	No
chr1	160578147	160579756	MACS_peak_2229	66.64	No
chr1	161088628	161090740	MACS_peak_2236	482.14	Yes
chr1	161103428	161104907	MACS_peak_2237	77.94	Yes
chr1	161583505	161585134	MACS_peak_2249	497.7	Yes
chr1	161835711	161837104	MACS_peak_2259	55.59	No
chr1	161889455	161892040	MACS_peak_2261	1884.67	Yes
chr1	162182934	162184958	MACS_peak_2268	449.74	Yes
chr1	162447345	162449822	MACS_peak_2271	1099.47	Yes
chr1	162619790	162620839	MACS_peak_2275	59.63	No
chr1	162707363	162710796	MACS_peak_2278	3100	Yes
chr1	162714754	162716406	MACS_peak_2279	52.25	No
chr1	163425890	163428086	MACS_peak_2288	220.68	Yes
chr1	163670510	163672268	MACS_peak_2291	346.86	Yes
chr1	163805055	163807686	MACS_peak_2294	3100	Yes
chr1	163840956	163843153	MACS_peak_2295	424.02	Yes
chr1	163847901	163850470	MACS_peak_2296	1902.16	Yes
chr1	163853720	163856257	MACS_peak_2297	327.96	Yes
chr1	163955009	163956454	MACS_peak_2299	53.15	No
chr1	164026168	164028109	MACS_peak_2302	467.58	Yes
chr1	164175597	164177478	MACS_peak_2306	145.74	Yes
chr1	164314055	164316247	MACS_peak_2312	1017.68	Yes
chr1	164440992	164445948	MACS_peak_2314	3100	Yes
chr1	164478385	164479550	MACS_peak_2316	61.5	No
chr1	164733835	164735261	MACS_peak_2317	98.53	No
chr1	164856147	164858946	MACS_peak_2318	2335.28	Yes
chr1	164901445	164902960	MACS_peak_2321	58.34	No
chr1	165014729	165017216	MACS_peak_2323	2789.85	Yes
chr1	165208209	165211376	MACS_peak_2330	256.69	No
chr1	165436715	165439450	MACS_peak_2335	3168.79	Yes
chr1	165624298	165626160	MACS_peak_2339	177.66	Yes
chr1	165687746	165689245	MACS_peak_2345	99.55	Yes
chr1	165865163	165869382	MACS_peak_2354	3100	Yes
chr1	165895192	165897580	MACS_peak_2355	1120.23	Yes
chr1	165934671	165936415	MACS_peak_2356	170.12	No
chr1	165982024	165983963	MACS_peak_2357	113.2	No
chr1	166279660	166281637	MACS_peak_2370	197.24	No
chr1	166304454	166306804	MACS_peak_2372	969.3	Yes
chr1	166957812	166959584	MACS_peak_2381	93	No
chr1	167105120	167106114	MACS_peak_2384	53.39	No
chr1	167176918	167178896	MACS_peak_2386	91.82	No
chr1	167181767	167183700	MACS_peak_2387	468.04	No
chr1	167185717	167187123	MACS_peak_2388	83.49	No
chr1	167194400	167197715	MACS_peak_2389	3100	Yes
chr1	167461793	167463446	MACS_peak_2398	206.53	Yes
chr1	167788008	167790641	MACS_peak_2407	2305.09	Yes
chr1	167849952	167851648	MACS_peak_2409	176.92	No
chr1	167901765	167903731	MACS_peak_2411	627.05	Yes
chr1	167961596	167962627	MACS_peak_2412	54.13	No
chr1	167997232	167999610	MACS_peak_2413	919.28	Yes
chr1	168100160	168103288	MACS_peak_2414	3100	Yes
chr1	168156804	168161138	MACS_peak_2415	3100	Yes
chr1	168222066	168224101	MACS_peak_2416	737.53	Yes
chr1	168459836	168461820	MACS_peak_2420	416.61	Yes
chr1	168728288	168731359	MACS_peak_2425	3100	Yes
chr1	168781917	168784773	MACS_peak_2426	2001.86	Yes
chr1	168967816	168969722	MACS_peak_2427	384.01	No
chr1	169329706	169332105	MACS_peak_2428	1335.44	Yes
chr1	169367140	169369524	MACS_peak_2429	1189.48	Yes
chr1	169396512	169398300	MACS_peak_2430	147.53	No
chr1	170078330	170080735	MACS_peak_2438	651.73	No
chr1	170333467	170335360	MACS_peak_2443	384.61	No
chr1	170433489	170435843	MACS_peak_2444	1457.19	Yes
chr1	170439595	170442213	MACS_peak_2445	2107.48	Yes
chr1	170577276	170580619	MACS_peak_2447	3100	Yes
chr1	170774993	170776875	MACS_peak_2452	710.42	No
chr1	170794073	170796042	MACS_peak_2453	522	No
chr1	170815319	170819335	MACS_peak_2454	3100	Yes
chr1	170827962	170831027	MACS_peak_2455	3100	Yes
chr1	170855904	170857549	MACS_peak_2456	73.9	No
chr1	170870750	170872661	MACS_peak_2458	99.39	No
chr1	170897192	170899731	MACS_peak_2460	1585.92	Yes
chr1	170931752	170933746	MACS_peak_2463	140.14	No
chr1	171001313	171004747	MACS_peak_2465	3100	Yes
chr1	171012724	171015153	MACS_peak_2466	1403	Yes
chr1	171170085	171172645	MACS_peak_2477	1057.37	Yes
chr1	171225404	171228448	MACS_peak_2480	3100	Yes
chr1	171264506	171266504	MACS_peak_2484	367.79	No
chr1	171374679	171376098	MACS_peak_2494	117.46	No
chr1	171418014	171419621	MACS_peak_2498	106.71	No
chr1	171467905	171471163	MACS_peak_2500	2839.01	Yes
chr1	171584727	171586198	MACS_peak_2504	166.77	No
chr1	171666974	171668555	MACS_peak_2506	100.18	No
chr1	172099567	172102406	MACS_peak_2515	2347.96	Yes
chr1	172135810	172139793	MACS_peak_2517	3065.96	Yes
chr1	172173245	172177747	MACS_peak_2520	3100	Yes
chr1	172211167	172213085	MACS_peak_2522	801.14	No
chr1	172360072	172362850	MACS_peak_2529	2969.01	Yes
chr1	172566707	172570005	MACS_peak_2544	3100	Yes
chr1	172850531	172852559	MACS_peak_2550	2240.11	Yes
chr1	173369846	173372996	MACS_peak_2552	3100	Yes
chr1	173530286	173533724	MACS_peak_2553	3100	Yes
chr1	173601242	173602816	MACS_peak_2554	82.13	No
chr1	173688167	173689242	MACS_peak_2555	85.77	No
chr1	174095365	174097282	MACS_peak_2556	325.93	Yes
chr1	174214514	174215944	MACS_peak_2557	70.85	No
chr1	174417736	174419284	MACS_peak_2558	103.21	No
chr1	174507237	174508954	MACS_peak_2560	194.94	No
chr1	174552488	174554364	MACS_peak_2561	163.27	Yes
chr1	174573383	174575510	MACS_peak_2562	373.33	Yes
chr1	175526668	175528514	MACS_peak_2565	229.28	Yes
chr1	175592519	175594632	MACS_peak_2566	206.45	Yes
chr1	175614463	175616363	MACS_peak_2567	294.45	Yes
chr1	176028406	176029922	MACS_peak_2574	68.98	No
chr1	176031041	176032941	MACS_peak_2575	299.92	No
chr1	176043937	176045194	MACS_peak_2576	97.34	No
chr1	176080028	176082688	MACS_peak_2577	2557.65	Yes
chr1	176658441	176660800	MACS_peak_2582	1177.34	Yes
chr1	176886256	176888731	MACS_peak_2586	968.09	Yes
chr1	176975724	176979550	MACS_peak_2587	3100	Yes
chr1	177023594	177026472	MACS_peak_2589	3100	Yes
chr1	177049578	177051464	MACS_peak_2590	331.62	No
chr1	177077194	177080791	MACS_peak_2591	3100	Yes
chr1	177104271	177105903	MACS_peak_2592	105.37	No
chr1	177109049	177112622	MACS_peak_2593	3100	Yes
chr1	177190517	177194367	MACS_peak_2594	1342.03	Yes
chr1	177248071	177249544	MACS_peak_2595	82.05	No
chr1	177335277	177336811	MACS_peak_2599	206.75	Yes
chr1	177354445	177357420	MACS_peak_2601	3100	Yes
chr1	177392833	177394244	MACS_peak_2603	59.45	No
chr1	177416079	177417898	MACS_peak_2604	235.38	No
chr1	177723820	177725525	MACS_peak_2613	207.08	No
chr1	177880763	177883530	MACS_peak_2616	1657.95	No
chr1	177944938	177947055	MACS_peak_2617	905.41	No
chr1	177972310	177974247	MACS_peak_2618	171.43	No
chr1	178112534	178114948	MACS_peak_2620	2209.26	No
chr1	178303061	178304355	MACS_peak_2625	64.36	No
chr1	178326224	178329641	MACS_peak_2627	1737.47	Yes
chr1	178423441	178425880	MACS_peak_2632	852.5	Yes
chr1	178544745	178546748	MACS_peak_2635	392.63	Yes
chr1	178577068	178578793	MACS_peak_2636	600.11	Yes
chr1	178639531	178640960	MACS_peak_2638	266.92	No
chr1	179024660	179026537	MACS_peak_2640	206.8	No
chr1	179070959	179072666	MACS_peak_2641	161.12	No
chr1	179184983	179186615	MACS_peak_2642	298.73	No
chr1	179485254	179487128	MACS_peak_2643	160.76	No
chr1	179671800	179673270	MACS_peak_2648	114.03	Yes
chr1	179703619	179705383	MACS_peak_2649	254.84	Yes
chr1	179930778	179932497	MACS_peak_2660	246.72	Yes
chr1	179977483	179980242	MACS_peak_2663	1601.4	Yes
chr1	180065552	180067307	MACS_peak_2664	94.87	No
chr1	180106588	180108202	MACS_peak_2665	82.99	No
chr1	180109299	180111309	MACS_peak_2666	378.55	Yes
chr1	180120159	180123586	MACS_peak_2667	622.62	No
chr1	180124625	180126696	MACS_peak_2668	509.05	No
chr1	180130535	180135171	MACS_peak_2669	3100	Yes
chr1	180217866	180219293	MACS_peak_2671	58.47	Yes
chr1	180237902	180239640	MACS_peak_2673	287.55	Yes
chr1	180243031	180246575	MACS_peak_2674	2348.93	Yes
chr1	180444462	180446372	MACS_peak_2688	593.38	Yes
chr1	180453814	180456016	MACS_peak_2689	1730.44	Yes
chr1	180546733	180548824	MACS_peak_2691	310.13	No
chr1	181436148	181438272	MACS_peak_2720	432.28	Yes
chr1	181449015	181451144	MACS_peak_2721	677.87	Yes
chr1	181550590	181551984	MACS_peak_2725	96.43	No
chr1	181556300	181557645	MACS_peak_2726	59.38	No
chr1	181727984	181729620	MACS_peak_2729	186.23	Yes
chr1	181825935	181827950	MACS_peak_2731	649.12	Yes
chr1	182014880	182015823	MACS_peak_2738	67.88	No
chr1	182553429	182556718	MACS_peak_2757	2713.84	Yes
chr1	182558567	182559956	MACS_peak_2758	60.92	No
chr1	182939451	182941222	MACS_peak_2762	423.61	Yes
chr1	183122656	183124416	MACS_peak_2768	129.42	No
chr1	183171942	183176624	MACS_peak_2769	3100	Yes
chr1	183178846	183182497	MACS_peak_2770	1073	Yes
chr1	183274990	183276301	MACS_peak_2775	51.03	No
chr1	183361186	183362229	MACS_peak_2779	51.69	No
chr1	183399154	183401002	MACS_peak_2782	365.74	Yes
chr1	183430993	183432093	MACS_peak_2786	66.23	Yes
chr1	183576816	183579554	MACS_peak_2789	3100	Yes
chr1	184004561	184006585	MACS_peak_2792	475.46	Yes
chr1	184109660	184112392	MACS_peak_2794	1626.21	Yes
chr1	184324373	184326322	MACS_peak_2800	350.62	Yes
chr1	184357525	184359084	MACS_peak_2801	102.02	Yes
chr1	184517295	184518723	MACS_peak_2806	73.22	No
chr1	184742620	184744734	MACS_peak_2813	798.66	Yes
chr1	184918400	184919824	MACS_peak_2827	180.53	Yes
chr1	185014098	185016262	MACS_peak_2829	740.63	Yes
chr1	185039104	185039655	MACS_peak_2831	65.01	No
chr1	185150938	185152582	MACS_peak_2834	274.05	Yes
chr1	185254843	185256482	MACS_peak_2837	206.27	No
chr1	185265267	185269123	MACS_peak_2838	3100	Yes
chr1	185429939	185431644	MACS_peak_2841	169.81	Yes
chr1	185460500	185461969	MACS_peak_2844	107.2	No
chr1	185788435	185790877	MACS_peak_2848	1229.3	Yes
chr1	186062749	186063939	MACS_peak_2851	61.65	Yes
chr1	186918416	186920371	MACS_peak_2863	557.07	Yes
chr1	187001889	187003327	MACS_peak_2867	66.71	Yes
chr1	187029283	187031357	MACS_peak_2868	1027.36	Yes
chr1	187261298	187263182	MACS_peak_2871	198.84	Yes
chr1	187340170	187342128	MACS_peak_2872	256.91	Yes
chr1	187435613	187438136	MACS_peak_2874	460.78	Yes
chr1	187528815	187530495	MACS_peak_2876	103.35	Yes
chr1	187562230	187563987	MACS_peak_2877	138.98	Yes
chr1	187576587	187578398	MACS_peak_2878	357.62	Yes
chr1	187596678	187598646	MACS_peak_2879	544.81	Yes
chr1	187672051	187673340	MACS_peak_2882	106.05	Yes
chr1	187899741	187901580	MACS_peak_2885	157.01	Yes
chr1	187992612	187994081	MACS_peak_2887	175.09	Yes
chr1	188018888	188020199	MACS_peak_2889	76.52	Yes
chr1	188083078	188085064	MACS_peak_2890	833.22	Yes
chr1	188202720	188204138	MACS_peak_2892	86.74	Yes
chr1	188242377	188244445	MACS_peak_2893	271.41	Yes
chr1	188301023	188303847	MACS_peak_2895	1584.87	Yes
chr1	188798907	188801000	MACS_peak_2898	921.76	Yes
chr1	188969294	188970959	MACS_peak_2900	135.66	Yes
chr1	188991682	188993449	MACS_peak_2901	111.44	No
chr1	189028207	189030350	MACS_peak_2903	872.38	Yes
chr1	189052245	189054622	MACS_peak_2904	1172.18	Yes
chr1	189063869	189065438	MACS_peak_2905	93.23	Yes
chr1	189230112	189231565	MACS_peak_2908	56.1	Yes
chr1	189361715	189363613	MACS_peak_2912	369.11	Yes
chr1	189743888	189745918	MACS_peak_2921	646.98	Yes
chr1	189793716	189795224	MACS_peak_2922	261.51	Yes
chr1	189837135	189838729	MACS_peak_2923	118.52	No
chr1	189992977	189995359	MACS_peak_2927	884.57	Yes
chr1	190044375	190045959	MACS_peak_2930	143.69	Yes
chr1	190126281	190128117	MACS_peak_2933	313.69	Yes
chr1	190590460	190592461	MACS_peak_2942	608.76	Yes
chr1	190769637	190771689	MACS_peak_2944	589.95	Yes
chr1	190895542	190898282	MACS_peak_2945	2431.65	Yes
chr1	191236633	191239030	MACS_peak_2956	947.89	Yes
chr1	191529025	191531048	MACS_peak_2964	677.43	Yes
chr1	191656236	191658520	MACS_peak_2966	2334.62	Yes
chr1	191735060	191736999	MACS_peak_2968	127.03	No
chr1	191967509	191969604	MACS_peak_2973	649.88	Yes
chr1	192215216	192217013	MACS_peak_2978	109.48	No
chr1	192421944	192423377	MACS_peak_2980	79.34	No
chr1	192439223	192442024	MACS_peak_2981	2854.17	Yes
chr1	192657099	192658429	MACS_peak_2983	88.33	Yes
chr1	192698999	192700950	MACS_peak_2984	367.76	Yes
chr1	192816792	192818188	MACS_peak_2990	134.12	No
chr1	192905077	192907428	MACS_peak_2994	361.44	No
chr1	192934940	192940302	MACS_peak_2995	3100	Yes
chr1	193100707	193102460	MACS_peak_2997	361.11	No
chr1	193156064	193157569	MACS_peak_3000	109.73	No
chr1	193517008	193519834	MACS_peak_3004	2667.05	Yes
chr1	193752845	193755456	MACS_peak_3006	3108.49	Yes
chr1	194033964	194036872	MACS_peak_3007	2273.14	Yes
chr1	194102800	194105021	MACS_peak_3008	663.21	Yes
chr1	194454775	194457033	MACS_peak_3011	377.22	No
chr1	194504454	194508046	MACS_peak_3012	3100	Yes
chr1	194516998	194518206	MACS_peak_3013	57.08	No
chr1	194638697	194642732	MACS_peak_3015	3100	Yes
chr1	194815260	194816678	MACS_peak_3016	103.11	No
chr1	194838816	194841322	MACS_peak_3017	1316.42	No
chr1	195075888	195077153	MACS_peak_3020	50.2	No
chr10	3213570	3215685	MACS_peak_3025	897.88	Yes
chr10	3449910	3450986	MACS_peak_3027	68.06	Yes
chr10	4066182	4067314	MACS_peak_3033	58.83	Yes
chr10	4308290	4310460	MACS_peak_3036	239.44	Yes
chr10	4404535	4405562	MACS_peak_3041	51.15	Yes
chr10	4928001	4929569	MACS_peak_3050	103.61	Yes
chr10	5239087	5241368	MACS_peak_3052	454.26	Yes
chr10	5632290	5634252	MACS_peak_3058	250.04	Yes
chr10	5704034	5705590	MACS_peak_3059	125.8	Yes
chr10	6885555	6886741	MACS_peak_3065	69.95	Yes
chr10	7140983	7142261	MACS_peak_3066	84.38	Yes
chr10	7596252	7598167	MACS_peak_3069	987.15	Yes
chr10	7598885	7601290	MACS_peak_3070	906.98	Yes
chr10	7604745	7605841	MACS_peak_3071	67.62	Yes
chr10	7798818	7800699	MACS_peak_3080	161.28	Yes
chr10	7974590	7976768	MACS_peak_3086	231.11	Yes
chr10	8143253	8144604	MACS_peak_3088	83.9	Yes
chr10	8858692	8860155	MACS_peak_3101	149.75	Yes
chr10	9257145	9259036	MACS_peak_3109	152.2	Yes
chr10	9596007	9597722	MACS_peak_3113	242.67	Yes
chr10	9599601	9601385	MACS_peak_3114	393.23	Yes
chr10	9639731	9641271	MACS_peak_3115	290.39	Yes
chr10	9805463	9806668	MACS_peak_3122	54.89	No
chr10	10524420	10526499	MACS_peak_3127	531.76	Yes
chr10	10657989	10659574	MACS_peak_3129	90.75	Yes
chr10	10950109	10951504	MACS_peak_3132	65.02	Yes
chr10	11642260	11643857	MACS_peak_3141	120.96	Yes
chr10	12042876	12044215	MACS_peak_3142	64.4	Yes
chr10	12155534	12157114	MACS_peak_3143	100.04	Yes
chr10	12446068	12448780	MACS_peak_3144	1611.43	Yes
chr10	12851772	12853754	MACS_peak_3146	362.29	Yes
chr10	12937533	12939329	MACS_peak_3150	297.5	Yes
chr10	12951658	12954188	MACS_peak_3152	2823.25	Yes
chr10	13383616	13384546	MACS_peak_3161	65.78	Yes
chr10	13389984	13391523	MACS_peak_3162	254.35	Yes
chr10	13446009	13447183	MACS_peak_3164	56.03	No
chr10	13538810	13540297	MACS_peak_3167	51.2	Yes
chr10	13679386	13681321	MACS_peak_3170	347.78	Yes
chr10	14435809	14437394	MACS_peak_3178	169.51	Yes
chr10	14519320	14521442	MACS_peak_3179	411.09	Yes
chr10	15657763	15659283	MACS_peak_3184	81.9	Yes
chr10	15680767	15681957	MACS_peak_3185	63.28	Yes
chr10	16210594	16212296	MACS_peak_3186	233.62	Yes
chr10	16217003	16218773	MACS_peak_3187	188.99	Yes
chr10	16577877	16579805	MACS_peak_3188	110.89	Yes
chr10	16750322	16752305	MACS_peak_3189	386.29	Yes
chr10	17519264	17521036	MACS_peak_3192	382.73	Yes
chr10	17926700	17928437	MACS_peak_3197	120.6	Yes
chr10	18570391	18572857	MACS_peak_3218	557.35	Yes
chr10	19369508	19371082	MACS_peak_3230	175.5	Yes
chr10	19414538	19416625	MACS_peak_3231	289.47	Yes
chr10	19605745	19607366	MACS_peak_3237	135.93	Yes
chr10	19813669	19815258	MACS_peak_3241	113.75	Yes
chr10	19822268	19824368	MACS_peak_3243	895.12	Yes
chr10	19909504	19911523	MACS_peak_3246	603.03	Yes
chr10	20204714	20206400	MACS_peak_3250	98.21	No
chr10	20233102	20234938	MACS_peak_3251	317.66	Yes
chr10	20373667	20375999	MACS_peak_3255	920.74	Yes
chr10	20733653	20735900	MACS_peak_3268	363.39	Yes
chr10	20816102	20818214	MACS_peak_3269	616.61	Yes
chr10	20849186	20851195	MACS_peak_3270	440.73	Yes
chr10	20978628	20980210	MACS_peak_3274	129.96	Yes
chr10	20986545	20988200	MACS_peak_3275	80.12	Yes
chr10	20989534	20991174	MACS_peak_3276	128.31	Yes
chr10	21041334	21043471	MACS_peak_3278	639.18	Yes
chr10	21239468	21240623	MACS_peak_3282	59.76	Yes
chr10	21332148	21335097	MACS_peak_3285	2720.17	Yes
chr10	21363550	21365630	MACS_peak_3286	1017.08	Yes
chr10	21479884	21481363	MACS_peak_3293	100.78	Yes
chr10	21595577	21597574	MACS_peak_3297	554.04	Yes
chr10	21614026	21615212	MACS_peak_3298	53.36	Yes
chr10	22050432	22051683	MACS_peak_3309	55.63	No
chr10	22167025	22168521	MACS_peak_3315	57.97	No
chr10	22214295	22215517	MACS_peak_3318	100.69	No
chr10	22404414	22405820	MACS_peak_3321	64.13	No
chr10	22783048	22784982	MACS_peak_3325	557.98	Yes
chr10	23135105	23136354	MACS_peak_3335	70.73	Yes
chr10	23217494	23219171	MACS_peak_3336	167.93	Yes
chr10	23492870	23494637	MACS_peak_3340	217.8	Yes
chr10	23704997	23707281	MACS_peak_3344	862.43	Yes
chr10	24342046	24343344	MACS_peak_3353	62.39	Yes
chr10	25633476	25634883	MACS_peak_3381	59.72	Yes
chr10	25656580	25660120	MACS_peak_3382	575.21	Yes
chr10	25954524	25956873	MACS_peak_3384	1659.35	Yes
chr10	26552278	26554953	MACS_peak_3392	2983.37	Yes
chr10	26934812	26936989	MACS_peak_3397	871.36	Yes
chr10	27014202	27016200	MACS_peak_3399	144.4	Yes
chr10	27395723	27397209	MACS_peak_3401	59.34	Yes
chr10	27536063	27537649	MACS_peak_3402	198.71	Yes
chr10	27567615	27569286	MACS_peak_3403	338.01	Yes
chr10	27570019	27572515	MACS_peak_3404	616.14	Yes
chr10	27927310	27928927	MACS_peak_3405	74.48	Yes
chr10	28140756	28142520	MACS_peak_3408	154.72	Yes
chr10	28392406	28393956	MACS_peak_3409	76.2	Yes
chr10	28464402	28465767	MACS_peak_3410	134.85	Yes
chr10	28738467	28741010	MACS_peak_3413	1642.44	Yes
chr10	29136563	29137717	MACS_peak_3415	85.02	Yes
chr10	29263653	29265580	MACS_peak_3419	774.75	Yes
chr10	29390518	29392055	MACS_peak_3422	171.31	Yes
chr10	29453478	29454968	MACS_peak_3423	88.81	Yes
chr10	30529207	30531259	MACS_peak_3427	408.53	Yes
chr10	30550470	30552440	MACS_peak_3428	123.64	Yes
chr10	30681632	30685342	MACS_peak_3431	3100	Yes
chr10	30746484	30748861	MACS_peak_3432	529.51	Yes
chr10	30805331	30807042	MACS_peak_3435	103.21	Yes
chr10	31024161	31026851	MACS_peak_3437	1671.93	Yes
chr10	31618547	31620243	MACS_peak_3442	238.3	Yes
chr10	32252612	32254842	MACS_peak_3444	680.32	Yes
chr10	32495683	32497244	MACS_peak_3445	183.03	Yes
chr10	32777561	32779034	MACS_peak_3447	91.6	Yes
chr10	32944949	32946439	MACS_peak_3450	115.31	Yes
chr10	33441417	33443621	MACS_peak_3452	607.44	Yes
chr10	33526756	33528647	MACS_peak_3453	378.71	Yes
chr10	33627006	33629701	MACS_peak_3455	2249.06	Yes
chr10	33929605	33931126	MACS_peak_3456	56.24	Yes
chr10	35345499	35347585	MACS_peak_3467	506.06	Yes
chr10	35606234	35608810	MACS_peak_3469	1956.49	Yes
chr10	35623513	35625369	MACS_peak_3470	416.89	Yes
chr10	36324509	36326093	MACS_peak_3472	55.55	No
chr10	36615655	36616867	MACS_peak_3474	68.61	No
chr10	36908523	36910604	MACS_peak_3475	255.73	Yes
chr10	37277957	37279603	MACS_peak_3479	181.91	Yes
chr10	38587325	38590125	MACS_peak_3483	2148.4	Yes
chr10	38651254	38653121	MACS_peak_3484	483.24	Yes
chr10	38787782	38789456	MACS_peak_3485	152.21	Yes
chr10	39323896	39325825	MACS_peak_3493	176.6	Yes
chr10	39341009	39342937	MACS_peak_3494	437.61	Yes
chr10	39400348	39403117	MACS_peak_3496	3100	Yes
chr10	39420658	39422035	MACS_peak_3497	109.23	Yes
chr10	39422246	39424128	MACS_peak_3498	117.67	Yes
chr10	39623689	39627116	MACS_peak_3501	3100	Yes
chr10	39636217	39638354	MACS_peak_3502	1178.29	Yes
chr10	39714679	39717005	MACS_peak_3503	712.05	Yes
chr10	39744057	39746502	MACS_peak_3505	499.87	Yes
chr10	39817694	39819314	MACS_peak_3507	143.86	No
chr10	39830274	39831954	MACS_peak_3508	53.12	No
chr10	39855867	39857649	MACS_peak_3509	89.57	No
chr10	39893837	39896543	MACS_peak_3510	1471.93	Yes
chr10	39997296	39999120	MACS_peak_3515	127.26	Yes
chr10	40221579	40223606	MACS_peak_3522	294.15	Yes
chr10	40266781	40268942	MACS_peak_3525	218.47	Yes
chr10	40374798	40377081	MACS_peak_3531	779.14	Yes
chr10	40429465	40431076	MACS_peak_3533	159.55	No
chr10	40668718	40670095	MACS_peak_3539	98.24	No
chr10	40758011	40760439	MACS_peak_3543	1025.55	Yes
chr10	40953520	40955040	MACS_peak_3547	150	Yes
chr10	41059913	41061105	MACS_peak_3550	51.24	Yes
chr10	41099952	41102930	MACS_peak_3552	3100	Yes
chr10	41235296	41237600	MACS_peak_3554	1149.28	Yes
chr10	41254366	41257618	MACS_peak_3555	3100	Yes
chr10	41326569	41328302	MACS_peak_3559	198.61	Yes
chr10	41359072	41362883	MACS_peak_3560	3100	Yes
chr10	41529900	41532327	MACS_peak_3570	282.35	Yes
chr10	41629038	41631504	MACS_peak_3571	1347.1	Yes
chr10	41658359	41660884	MACS_peak_3572	820.27	Yes
chr10	41707430	41708938	MACS_peak_3575	166.2	No
chr10	41821898	41823907	MACS_peak_3578	378.15	Yes
chr10	41867378	41869232	MACS_peak_3579	873.96	Yes
chr10	41875239	41877178	MACS_peak_3580	266.81	No
chr10	42498474	42499580	MACS_peak_3594	55.66	No
chr10	42561479	42562349	MACS_peak_3596	52.06	No
chr10	42766279	42767965	MACS_peak_3611	93.69	No
chr10	42810356	42813399	MACS_peak_3612	1993.63	Yes
chr10	43225729	43228698	MACS_peak_3629	2960.29	Yes
chr10	43243510	43246078	MACS_peak_3630	2163.19	Yes
chr10	43278165	43279590	MACS_peak_3632	98.67	No
chr10	43284614	43285738	MACS_peak_3633	82.66	No
chr10	43295092	43299011	MACS_peak_3634	3100	Yes
chr10	43353902	43355868	MACS_peak_3635	467.51	Yes
chr10	43638477	43641868	MACS_peak_3647	3100	Yes
chr10	43661110	43662285	MACS_peak_3648	60.85	No
chr10	44331011	44332390	MACS_peak_3661	77.04	Yes
chr10	44376077	44377100	MACS_peak_3662	56.4	Yes
chr10	45128342	45130004	MACS_peak_3680	218.53	Yes
chr10	45132486	45133976	MACS_peak_3681	172.62	No
chr10	45305353	45306975	MACS_peak_3684	192.35	Yes
chr10	45618428	45620554	MACS_peak_3692	556.75	Yes
chr10	45631181	45633048	MACS_peak_3693	124.94	Yes
chr10	46141771	46144194	MACS_peak_3700	903.15	Yes
chr10	46233926	46235982	MACS_peak_3701	382.22	Yes
chr10	46676947	46679605	MACS_peak_3702	2136.9	Yes
chr10	46904397	46906668	MACS_peak_3703	496.81	Yes
chr10	47807580	47810673	MACS_peak_3704	2213.61	Yes
chr10	48381077	48383020	MACS_peak_3705	331.55	Yes
chr10	48670239	48672199	MACS_peak_3706	489.33	No
chr10	48721022	48723571	MACS_peak_3707	1297.99	Yes
chr10	49785281	49787377	MACS_peak_3710	194.35	Yes
chr10	50639310	50640533	MACS_peak_3713	55.58	No
chr10	50682283	50685231	MACS_peak_3714	3093.17	Yes
chr10	50689464	50691936	MACS_peak_3715	620.54	Yes
chr10	50852163	50853806	MACS_peak_3716	168.22	No
chr10	51395339	51398513	MACS_peak_3721	3100	Yes
chr10	51443350	51445133	MACS_peak_3722	83.75	No
chr10	51565109	51566367	MACS_peak_3723	100.89	No
chr10	51937466	51939333	MACS_peak_3727	287.97	Yes
chr10	51958974	51961990	MACS_peak_3729	3100	Yes
chr10	51980606	51983716	MACS_peak_3730	2765.57	Yes
chr10	52047171	52048995	MACS_peak_3734	222.33	Yes
chr10	52063855	52065926	MACS_peak_3735	593.53	Yes
chr10	52129089	52130417	MACS_peak_3736	102.5	Yes
chr10	52272931	52275199	MACS_peak_3738	318.86	Yes
chr10	52464867	52467097	MACS_peak_3743	570.98	Yes
chr10	52536935	52538043	MACS_peak_3745	51.65	No
chr10	52824250	52826162	MACS_peak_3749	160.84	Yes
chr10	52911591	52913965	MACS_peak_3750	745.26	Yes
chr10	53527952	53529846	MACS_peak_3759	412	Yes
chr10	53849696	53852179	MACS_peak_3765	1511.6	Yes
chr10	53922213	53924027	MACS_peak_3766	60.02	Yes
chr10	53969961	53971735	MACS_peak_3767	239.72	Yes
chr10	54007222	54008875	MACS_peak_3768	148.46	Yes
chr10	54357343	54360183	MACS_peak_3770	2292.14	Yes
chr10	54980509	54982512	MACS_peak_3773	331.11	Yes
chr10	55512023	55514569	MACS_peak_3774	1394.16	Yes
chr10	55698026	55700458	MACS_peak_3775	3010.17	Yes
chr10	55876038	55878140	MACS_peak_3776	628.14	Yes
chr10	56565391	56568555	MACS_peak_3787	3100	Yes
chr10	57383849	57385282	MACS_peak_3790	76.42	Yes
chr10	57521128	57523343	MACS_peak_3792	754.04	Yes
chr10	57612569	57614450	MACS_peak_3794	212.66	Yes
chr10	58358046	58361126	MACS_peak_3800	2413.68	Yes
chr10	58362825	58364496	MACS_peak_3801	92.58	Yes
chr10	58408804	58410575	MACS_peak_3803	134.44	No
chr10	58428348	58431390	MACS_peak_3804	3100	Yes
chr10	58562431	58566607	MACS_peak_3807	1651.41	Yes
chr10	58593313	58595651	MACS_peak_3808	1749.29	Yes
chr10	58632753	58634042	MACS_peak_3809	58.19	No
chr10	58697920	58699961	MACS_peak_3811	153.99	Yes
chr10	58967634	58969316	MACS_peak_3815	183.22	Yes
chr10	59024929	59027130	MACS_peak_3816	914.79	Yes
chr10	59090499	59093642	MACS_peak_3817	3095.49	Yes
chr10	59110850	59112719	MACS_peak_3818	593.67	Yes
chr10	59157366	59160029	MACS_peak_3819	1950.69	Yes
chr10	59190021	59192194	MACS_peak_3820	591.97	Yes
chr10	59511158	59512567	MACS_peak_3829	51.13	No
chr10	59658549	59661495	MACS_peak_3832	3100	Yes
chr10	59708698	59711609	MACS_peak_3834	3100	Yes
chr10	59726409	59727994	MACS_peak_3835	103.06	No
chr10	60031330	60033057	MACS_peak_3848	342.66	No
chr10	60274322	60275707	MACS_peak_3856	86.66	No
chr10	60385555	60387137	MACS_peak_3859	92.28	No
chr10	60617720	60620965	MACS_peak_3861	3100	Yes
chr10	60661533	60664737	MACS_peak_3862	3100	Yes
chr10	60695967	60697859	MACS_peak_3865	726.77	No
chr10	60703680	60705802	MACS_peak_3866	364.36	No
chr10	60844898	60848378	MACS_peak_3874	3100	Yes
chr10	60875211	60877000	MACS_peak_3876	124.18	No
chr10	60908031	60910182	MACS_peak_3878	651.16	Yes
chr10	60958322	60960194	MACS_peak_3879	213.92	No
chr10	60965149	60968669	MACS_peak_3880	3100	Yes
chr10	61106702	61108775	MACS_peak_3886	149.51	Yes
chr10	61238539	61241581	MACS_peak_3889	3100	Yes
chr10	61375376	61377579	MACS_peak_3892	1775.88	Yes
chr10	61508092	61510330	MACS_peak_3899	1070.47	Yes
chr10	61582977	61584432	MACS_peak_3900	247.06	No
chr10	61599084	61601193	MACS_peak_3903	259.06	No
chr10	61656258	61658271	MACS_peak_3908	335.9	No
chr10	61733569	61734881	MACS_peak_3912	187.96	No
chr10	61739139	61741510	MACS_peak_3913	1263.86	No
chr10	62178257	62180191	MACS_peak_3921	603.79	Yes
chr10	62353659	62355599	MACS_peak_3929	668.07	Yes
chr10	62399391	62400810	MACS_peak_3930	63.2	Yes
chr10	62444271	62445915	MACS_peak_3932	94.73	No
chr10	62481846	62483994	MACS_peak_3934	289.13	No
chr10	62524039	62525217	MACS_peak_3938	50.83	No
chr10	62746728	62748129	MACS_peak_3950	77.5	No
chr10	62754945	62756302	MACS_peak_3951	55.67	No
chr10	62759109	62764227	MACS_peak_3952	3100	Yes
chr10	62768960	62771600	MACS_peak_3953	1127.5	No
chr10	62935057	62937012	MACS_peak_3960	339.18	Yes
chr10	63298300	63300650	MACS_peak_3975	1256.55	Yes
chr10	63323331	63328187	MACS_peak_3976	3100	Yes
chr10	64025298	64027646	MACS_peak_3991	1299.45	Yes
chr10	64236262	64239623	MACS_peak_3998	3100	Yes
chr10	64367089	64370106	MACS_peak_3999	3100	Yes
chr10	64435745	64437190	MACS_peak_4000	65.58	Yes
chr10	64456314	64458727	MACS_peak_4001	1378.83	Yes
chr10	64467670	64470751	MACS_peak_4002	3100	Yes
chr10	64832167	64833802	MACS_peak_4004	654.7	No
chr10	64970239	64972727	MACS_peak_4005	1269.93	Yes
chr10	65926041	65929335	MACS_peak_4006	3100	Yes
chr10	66238445	66240764	MACS_peak_4007	1023.24	Yes
chr10	66283571	66285719	MACS_peak_4008	588.42	Yes
chr10	66352852	66354672	MACS_peak_4009	472.17	Yes
chr10	66551264	66554166	MACS_peak_4010	2987.81	Yes
chr10	66597008	66599182	MACS_peak_4011	913.77	Yes
chr10	66611616	66614223	MACS_peak_4012	1313.21	Yes
chr10	67068257	67070192	MACS_peak_4030	71.57	No
chr10	67231088	67234182	MACS_peak_4034	2486.87	Yes
chr10	67251937	67253493	MACS_peak_4035	118.16	No
chr10	67254217	67256210	MACS_peak_4036	192.1	Yes
chr10	67258416	67260351	MACS_peak_4037	183.76	Yes
chr10	67583413	67585429	MACS_peak_4048	941.8	Yes
chr10	67683206	67685628	MACS_peak_4051	753.45	Yes
chr10	67786812	67788757	MACS_peak_4054	308.06	Yes
chr10	67812943	67814379	MACS_peak_4056	70.56	Yes
chr10	67861486	67863666	MACS_peak_4059	752.21	Yes
chr10	68115922	68118788	MACS_peak_4080	3100	Yes
chr10	68191391	68193646	MACS_peak_4083	1203.6	Yes
chr10	68284481	68287007	MACS_peak_4087	1320	Yes
chr10	68303870	68304963	MACS_peak_4088	57.96	No
chr10	68407835	68409715	MACS_peak_4094	436.3	Yes
chr10	68419278	68421766	MACS_peak_4095	2341.71	No
chr10	68820697	68823414	MACS_peak_4102	2351.06	Yes
chr10	68881066	68882726	MACS_peak_4104	108.95	Yes
chr10	68966396	68968410	MACS_peak_4108	1129.23	Yes
chr10	69156676	69159099	MACS_peak_4115	698.63	Yes
chr10	69227040	69229752	MACS_peak_4120	3115.45	Yes
chr10	69289343	69290414	MACS_peak_4124	61.4	Yes
chr10	69359176	69361320	MACS_peak_4132	694.39	Yes
chr10	69542489	69544229	MACS_peak_4139	204.26	No
chr10	69636232	69638510	MACS_peak_4142	789.25	Yes
chr10	69941770	69943957	MACS_peak_4150	838.47	Yes
chr10	69986191	69987946	MACS_peak_4152	169.13	Yes
chr10	70610137	70611950	MACS_peak_4175	165.95	Yes
chr10	70743056	70744379	MACS_peak_4179	65.59	No
chr10	70776042	70777522	MACS_peak_4181	112.99	No
chr10	70901773	70904538	MACS_peak_4183	2646.2	Yes
chr10	70929806	70931924	MACS_peak_4186	278.69	Yes
chr10	71228016	71229620	MACS_peak_4193	114.21	No
chr10	71230138	71232382	MACS_peak_4194	316.74	Yes
chr10	71616833	71618226	MACS_peak_4207	119.92	Yes
chr10	71757691	71759962	MACS_peak_4209	807.89	Yes
chr10	71782340	71784192	MACS_peak_4210	250.24	Yes
chr10	71883867	71885295	MACS_peak_4211	58.34	No
chr10	71892646	71894309	MACS_peak_4212	148.48	No
chr10	73078880	73080567	MACS_peak_4219	111.95	No
chr10	73157310	73160497	MACS_peak_4223	3100	Yes
chr10	73329617	73331129	MACS_peak_4224	134.11	Yes
chr10	73517136	73520059	MACS_peak_4225	2813.73	Yes
chr10	74478544	74481005	MACS_peak_4229	1037.56	Yes
chr10	75001406	75003953	MACS_peak_4236	1369.88	Yes
chr10	75506707	75508542	MACS_peak_4249	266.56	No
chr10	75593503	75595842	MACS_peak_4252	833.86	Yes
chr10	75652894	75655778	MACS_peak_4255	2184.16	Yes
chr10	75679355	75683340	MACS_peak_4257	3100	Yes
chr10	75745053	75748211	MACS_peak_4258	3100	Yes
chr10	75847096	75850176	MACS_peak_4264	3100	Yes
chr10	75909553	75912015	MACS_peak_4270	1550.34	Yes
chr10	76075098	76076465	MACS_peak_4279	90.89	No
chr10	76494971	76497119	MACS_peak_4288	967.17	Yes
chr10	76624814	76626162	MACS_peak_4293	183.24	No
chr10	76669523	76673022	MACS_peak_4295	3100	Yes
chr10	76873595	76877345	MACS_peak_4298	3100	Yes
chr10	76908027	76911450	MACS_peak_4300	3100	Yes
chr10	77091808	77094332	MACS_peak_4307	2488.27	Yes
chr10	77277504	77279419	MACS_peak_4311	388.78	No
chr10	77335232	77336527	MACS_peak_4312	62.31	No
chr10	77370932	77373325	MACS_peak_4313	238.04	Yes
chr10	77488905	77490961	MACS_peak_4315	723.05	Yes
chr10	77497446	77498739	MACS_peak_4316	77.87	No
chr10	77560882	77562887	MACS_peak_4318	374.99	No
chr10	77611158	77614860	MACS_peak_4321	3100	Yes
chr10	77747327	77749115	MACS_peak_4324	348.21	No
chr10	77849363	77851392	MACS_peak_4325	341.73	Yes
chr10	78078826	78080497	MACS_peak_4334	512.87	Yes
chr10	78164959	78167849	MACS_peak_4337	3100	Yes
chr10	78176116	78177348	MACS_peak_4339	57.81	No
chr10	78220755	78222607	MACS_peak_4342	177.71	No
chr10	78249651	78251782	MACS_peak_4344	401.01	No
chr10	78322842	78325283	MACS_peak_4345	1251.76	Yes
chr10	78364607	78366898	MACS_peak_4347	508.42	Yes
chr10	78399212	78400438	MACS_peak_4350	160.57	No
chr10	78440018	78443044	MACS_peak_4353	3100	Yes
chr10	78512680	78515015	MACS_peak_4358	862.29	Yes
chr10	79228155	79229822	MACS_peak_4366	322.03	No
chr10	79576694	79578501	MACS_peak_4369	328.32	Yes
chr10	79708449	79710638	MACS_peak_4375	975.16	Yes
chr10	79797659	79799179	MACS_peak_4385	86.91	No
chr10	79962919	79965233	MACS_peak_4397	1345.79	Yes
chr10	80046004	80046980	MACS_peak_4405	54.44	No
chr10	80377233	80379584	MACS_peak_4432	969.03	Yes
chr10	80552696	80554636	MACS_peak_4445	145.4	No
chr10	80704505	80709720	MACS_peak_4458	3100	Yes
chr10	80730618	80732343	MACS_peak_4459	88.47	No
chr10	80817508	80819163	MACS_peak_4465	128.83	No
chr10	80880018	80882535	MACS_peak_4470	445.84	No
chr10	81002785	81004030	MACS_peak_4480	92.69	No
chr10	81729163	81730946	MACS_peak_4542	598.33	No
chr10	81888066	81890134	MACS_peak_4547	513.78	No
chr10	82021721	82023697	MACS_peak_4551	608.51	No
chr10	82656165	82658312	MACS_peak_4561	601.65	No
chr10	82701646	82710717	MACS_peak_4565	3100	Yes
chr10	82872253	82873393	MACS_peak_4572	50.11	No
chr10	83044892	83046037	MACS_peak_4579	85.2	No
chr10	83048261	83051350	MACS_peak_4580	3100	Yes
chr10	83245240	83248079	MACS_peak_4585	1732.4	Yes
chr10	83441851	83445236	MACS_peak_4589	3100	Yes
chr10	84313929	84316641	MACS_peak_4602	747.25	Yes
chr10	84373558	84375036	MACS_peak_4604	214.16	Yes
chr10	84568187	84570539	MACS_peak_4612	1385.71	Yes
chr10	84719360	84721234	MACS_peak_4615	380.95	Yes
chr10	84860660	84862117	MACS_peak_4620	61.77	No
chr10	85214143	85215386	MACS_peak_4629	76.41	No
chr10	85268480	85269668	MACS_peak_4631	64.95	No
chr10	85341205	85343172	MACS_peak_4634	282.93	Yes
chr10	85435381	85437523	MACS_peak_4638	1151.67	Yes
chr10	85437761	85439550	MACS_peak_4639	109.56	No
chr10	85519259	85521932	MACS_peak_4641	1590.11	Yes
chr10	85543215	85545892	MACS_peak_4642	965.14	Yes
chr10	85647903	85648829	MACS_peak_4645	53.14	No
chr10	85950895	85954506	MACS_peak_4652	3100	Yes
chr10	86025165	86027681	MACS_peak_4656	770.3	No
chr10	86061813	86064649	MACS_peak_4657	2600.1	Yes
chr10	86091158	86092961	MACS_peak_4659	123	No
chr10	86115771	86117375	MACS_peak_4660	134.05	No
chr10	86191161	86195118	MACS_peak_4661	3100	Yes
chr10	86247175	86249994	MACS_peak_4662	3100	Yes
chr10	86284044	86285553	MACS_peak_4664	77.56	No
chr10	86377740	86379550	MACS_peak_4667	355.12	No
chr10	86477877	86479450	MACS_peak_4668	252.62	Yes
chr10	86732999	86735188	MACS_peak_4675	586.35	Yes
chr10	86790336	86793071	MACS_peak_4677	2015.96	Yes
chr10	86821950	86823432	MACS_peak_4678	95.1	No
chr10	86996978	86998647	MACS_peak_4681	443.47	Yes
chr10	87092484	87095347	MACS_peak_4684	3100	Yes
chr10	88176163	88178040	MACS_peak_4700	645.12	Yes
chr10	88193908	88195814	MACS_peak_4701	83.74	No
chr10	88369203	88370748	MACS_peak_4708	120.64	No
chr10	88680240	88682463	MACS_peak_4717	338.98	Yes
chr10	89162550	89164772	MACS_peak_4725	933.81	Yes
chr10	89190365	89192115	MACS_peak_4726	115.75	No
chr10	89247161	89249335	MACS_peak_4727	615.01	Yes
chr10	89592677	89594876	MACS_peak_4733	1133.85	Yes
chr10	90379742	90381576	MACS_peak_4745	259.61	Yes
chr10	90544365	90546151	MACS_peak_4747	392.12	Yes
chr10	90616678	90618403	MACS_peak_4750	91.92	No
chr10	90691295	90693938	MACS_peak_4753	3100	Yes
chr10	90705655	90707742	MACS_peak_4754	328.79	Yes
chr10	90823978	90825699	MACS_peak_4758	123.43	Yes
chr10	90961682	90964452	MACS_peak_4762	1559.76	Yes
chr10	91093386	91096131	MACS_peak_4765	2252.73	Yes
chr10	91107217	91109733	MACS_peak_4767	1341.14	Yes
chr10	91220159	91221662	MACS_peak_4774	144.9	No
chr10	91382598	91384336	MACS_peak_4782	388.65	Yes
chr10	91439505	91441622	MACS_peak_4783	1721.79	Yes
chr10	91446440	91449298	MACS_peak_4784	622.59	Yes
chr10	91532409	91534114	MACS_peak_4785	141.51	No
chr10	91616106	91617638	MACS_peak_4786	595.08	Yes
chr10	91651401	91653082	MACS_peak_4787	251.89	Yes
chr10	91837617	91839232	MACS_peak_4788	456.32	No
chr10	91996162	91998411	MACS_peak_4791	776.04	Yes
chr10	91999497	92002369	MACS_peak_4792	2537.77	Yes
chr10	92345320	92346998	MACS_peak_4795	144.75	Yes
chr10	92373701	92375725	MACS_peak_4796	110.54	No
chr10	92534280	92536752	MACS_peak_4799	1351.17	Yes
chr10	92575369	92578248	MACS_peak_4800	2365.13	Yes
chr10	92829623	92830977	MACS_peak_4804	50.58	No
chr10	93168306	93171064	MACS_peak_4808	258.15	Yes
chr10	93408375	93410141	MACS_peak_4811	348.86	Yes
chr10	93460731	93462082	MACS_peak_4816	55.45	No
chr10	93472468	93475187	MACS_peak_4817	2069.55	Yes
chr10	93742921	93747689	MACS_peak_4834	3100	Yes
chr10	93933374	93936640	MACS_peak_4841	2690.46	Yes
chr10	93951657	93952762	MACS_peak_4843	55.73	No
chr10	93970460	93972801	MACS_peak_4845	533.04	Yes
chr10	94434794	94436150	MACS_peak_4860	72.3	No
chr10	94494722	94496634	MACS_peak_4864	263.35	No
chr10	94567371	94568782	MACS_peak_4867	55.12	No
chr10	94676864	94680141	MACS_peak_4869	3100	Yes
chr10	94735545	94736981	MACS_peak_4871	50.02	No
chr10	94890521	94891761	MACS_peak_4873	71.91	No
chr10	95136333	95138111	MACS_peak_4882	156.76	Yes
chr10	95373326	95376130	MACS_peak_4895	2653.67	Yes
chr10	95529706	95532356	MACS_peak_4904	2286.93	Yes
chr10	95591544	95593219	MACS_peak_4907	68.42	Yes
chr10	95600141	95602368	MACS_peak_4909	1474.11	Yes
chr10	96003078	96005139	MACS_peak_4922	381.13	Yes
chr10	96123725	96125502	MACS_peak_4924	168.42	Yes
chr10	96221033	96222483	MACS_peak_4926	216.85	Yes
chr10	96574430	96576059	MACS_peak_4930	104.51	Yes
chr10	97243141	97244877	MACS_peak_4935	96.42	Yes
chr10	97803907	97806157	MACS_peak_4939	1266.28	Yes
chr10	98760630	98762135	MACS_peak_4945	90.55	Yes
chr10	98929623	98931153	MACS_peak_4950	74.29	No
chr10	99000935	99003452	MACS_peak_4951	1582.81	Yes
chr10	99023358	99025397	MACS_peak_4952	364.26	Yes
chr10	99369116	99370147	MACS_peak_4964	54.67	No
chr10	99422133	99423819	MACS_peak_4965	83.29	Yes
chr10	99966769	99968669	MACS_peak_4973	155.88	Yes
chr10	100638792	100640902	MACS_peak_4981	661.62	Yes
chr10	100826641	100828061	MACS_peak_4983	51	Yes
chr10	101234910	101236872	MACS_peak_4985	674.67	Yes
chr10	101636651	101639546	MACS_peak_4986	2598.42	Yes
chr10	101911759	101913796	MACS_peak_4987	136.37	Yes
chr10	102032956	102034928	MACS_peak_4988	194.49	Yes
chr10	102886855	102888819	MACS_peak_4993	246.04	Yes
chr10	103356840	103357968	MACS_peak_4999	59.41	Yes
chr10	103435363	103436685	MACS_peak_5001	95.31	Yes
chr10	104670751	104672542	MACS_peak_5003	62.67	Yes
chr10	105693668	105696462	MACS_peak_5007	1895.84	Yes
chr10	106029574	106030877	MACS_peak_5011	53.07	Yes
chr10	106244063	106245343	MACS_peak_5012	73.31	Yes
chr10	106482682	106484150	MACS_peak_5014	160.54	Yes
chr10	106725406	106727611	MACS_peak_5015	764.83	Yes
chr10	106960106	106961832	MACS_peak_5019	364.89	Yes
chr10	107147613	107149256	MACS_peak_5020	97.42	Yes
chr10	107336565	107338164	MACS_peak_5023	235.65	Yes
chr10	107481805	107483165	MACS_peak_5025	78.46	Yes
chr10	107778260	107779816	MACS_peak_5029	125.8	Yes
chr10	108165718	108167135	MACS_peak_5038	69.13	No
chr10	108260676	108262739	MACS_peak_5039	218.2	Yes
chr10	108831170	108832615	MACS_peak_5050	89.78	Yes
chr10	109153982	109156020	MACS_peak_5053	265.29	Yes
chr10	109488290	109489785	MACS_peak_5055	50.26	Yes
chr10	109847997	109849685	MACS_peak_5063	248.15	Yes
chr10	109887060	109889337	MACS_peak_5065	857.91	Yes
chr10	110397865	110399011	MACS_peak_5070	55.13	Yes
chr10	110994412	110995663	MACS_peak_5083	75.8	Yes
chr10	111047256	111049579	MACS_peak_5087	1563.31	Yes
chr10	111305867	111307724	MACS_peak_5098	88.52	Yes
chr10	111544683	111547074	MACS_peak_5114	1876.89	Yes
chr10	111611976	111613661	MACS_peak_5117	341.82	Yes
chr10	111823103	111824626	MACS_peak_5122	139.81	Yes
chr10	111976619	111978592	MACS_peak_5127	561.31	Yes
chr10	112347500	112348882	MACS_peak_5133	120.98	Yes
chr10	112752066	112753140	MACS_peak_5137	55.5	Yes
chr10	112879268	112880979	MACS_peak_5139	262.08	Yes
chr10	114223603	114226046	MACS_peak_5149	869.29	Yes
chr10	114588971	114590613	MACS_peak_5151	102.14	Yes
chr10	114733591	114735071	MACS_peak_5152	67.78	Yes
chr10	115056978	115059067	MACS_peak_5158	361.53	Yes
chr10	115195699	115197155	MACS_peak_5161	80.26	Yes
chr10	115379477	115381664	MACS_peak_5168	402.46	Yes
chr10	115576254	115577822	MACS_peak_5175	104.03	Yes
chr10	116051078	116053638	MACS_peak_5192	2427.89	Yes
chr10	116128663	116130877	MACS_peak_5194	627.78	Yes
chr10	116376693	116379035	MACS_peak_5202	576.46	Yes
chr10	116479970	116481831	MACS_peak_5209	128.72	Yes
chr10	116494916	116496669	MACS_peak_5210	129	Yes
chr10	116804284	116805556	MACS_peak_5220	54.33	Yes
chr10	116874736	116876301	MACS_peak_5222	78.66	No
chr10	116977463	116978468	MACS_peak_5226	57.69	Yes
chr10	117123037	117125107	MACS_peak_5233	728.89	Yes
chr10	117292766	117294498	MACS_peak_5244	173.61	Yes
chr10	117363653	117365346	MACS_peak_5246	110.62	Yes
chr10	117522693	117524746	MACS_peak_5258	298.07	Yes
chr10	117701772	117703332	MACS_peak_5266	57.19	Yes
chr10	117726876	117728470	MACS_peak_5268	365.83	Yes
chr10	117812527	117814317	MACS_peak_5273	121.55	Yes
chr10	117854413	117856158	MACS_peak_5275	355.38	Yes
chr10	117961537	117962905	MACS_peak_5283	149.64	Yes
chr10	117985032	117986352	MACS_peak_5284	131.43	Yes
chr10	118396620	118398324	MACS_peak_5292	162.6	Yes
chr10	118907553	118909801	MACS_peak_5309	2041.89	Yes
chr10	120372223	120373807	MACS_peak_5365	145.52	Yes
chr10	120586394	120588474	MACS_peak_5372	351.46	Yes
chr10	120614239	120616167	MACS_peak_5373	774.58	Yes
chr10	121236691	121238707	MACS_peak_5399	587.82	Yes
chr10	121434457	121436852	MACS_peak_5407	490.22	Yes
chr10	122658069	122660980	MACS_peak_5435	2181.2	Yes
chr10	122862675	122864664	MACS_peak_5442	294.63	Yes
chr10	123475440	123477371	MACS_peak_5455	209.91	Yes
chr10	123912666	123914093	MACS_peak_5457	74.02	Yes
chr10	125556049	125558684	MACS_peak_5463	1891.7	Yes
chr10	126350103	126351470	MACS_peak_5479	73.5	Yes
chr10	126352860	126354851	MACS_peak_5480	154.71	Yes
chr10	127145970	127147554	MACS_peak_5509	149.58	Yes
chr10	127252513	127254765	MACS_peak_5517	518.11	Yes
chr10	127352998	127354939	MACS_peak_5526	339.28	Yes
chr10	127418885	127420630	MACS_peak_5529	178.94	Yes
chr10	127470265	127472736	MACS_peak_5530	1631.73	Yes
chr10	127602764	127604403	MACS_peak_5537	243.33	No
chr10	127624928	127628213	MACS_peak_5539	2795.4	Yes
chr10	127797914	127799452	MACS_peak_5549	160.93	No
chr10	127824171	127827061	MACS_peak_5550	3131.96	Yes
chr10	127827882	127830870	MACS_peak_5551	3007.33	Yes
chr10	127840524	127841899	MACS_peak_5552	109.42	Yes
chr10	127951176	127953090	MACS_peak_5554	195.61	Yes
chr10	128068618	128070310	MACS_peak_5559	173.79	No
chr10	128465685	128467220	MACS_peak_5576	167.82	Yes
chr10	128571226	128573369	MACS_peak_5585	416.05	Yes
chr10	128609575	128611264	MACS_peak_5587	120.03	Yes
chr10	128846394	128848732	MACS_peak_5600	150.87	No
chr10	128867279	128869892	MACS_peak_5601	659.31	Yes
chr10	128874861	128877273	MACS_peak_5602	1250.65	Yes
chr10	128950166	128952256	MACS_peak_5608	875.59	Yes
chr10	129106463	129108317	MACS_peak_5610	640.65	Yes
chr10	129255725	129257695	MACS_peak_5611	465.21	Yes
chr10	129482303	129483952	MACS_peak_5612	197.05	Yes
chr10	129673044	129676778	MACS_peak_5613	3100	Yes
chr10	130293007	130294945	MACS_peak_5615	546.37	No
chr10	130314648	130316648	MACS_peak_5616	402.87	No
chr11	3434787	3436006	MACS_peak_5632	92.25	No
chr11	3463351	3464896	MACS_peak_5634	302.37	Yes
chr11	3680505	3683769	MACS_peak_5644	3100	Yes
chr11	3879016	3881613	MACS_peak_5650	1488.46	Yes
chr11	3898440	3901629	MACS_peak_5652	3100	Yes
chr11	4011165	4012494	MACS_peak_5660	95.14	Yes
chr11	4107774	4109407	MACS_peak_5665	216	Yes
chr11	4312745	4314848	MACS_peak_5677	330.06	Yes
chr11	4322522	4323923	MACS_peak_5678	56.6	Yes
chr11	4542914	4544879	MACS_peak_5681	651.9	Yes
chr11	4660060	4661565	MACS_peak_5686	198.98	Yes
chr11	4749081	4751299	MACS_peak_5689	400.76	Yes
chr11	4779165	4780829	MACS_peak_5690	114.16	Yes
chr11	4865179	4866622	MACS_peak_5692	121.11	No
chr11	4963862	4965061	MACS_peak_5698	69.27	No
chr11	4969290	4970302	MACS_peak_5699	90.69	Yes
chr11	5040532	5043319	MACS_peak_5702	3000.08	Yes
chr11	5154562	5156498	MACS_peak_5706	169.24	Yes
chr11	5320556	5322432	MACS_peak_5710	318.2	Yes
chr11	5397388	5399531	MACS_peak_5711	1145.9	Yes
chr11	5523094	5524510	MACS_peak_5718	156.39	No
chr11	5528791	5530479	MACS_peak_5719	111.81	Yes
chr11	5544424	5546674	MACS_peak_5721	731.88	Yes
chr11	5560832	5563134	MACS_peak_5722	794.82	Yes
chr11	5566071	5568152	MACS_peak_5723	591.46	Yes
chr11	5679401	5681545	MACS_peak_5727	1192.72	Yes
chr11	6108321	6110516	MACS_peak_5743	586.42	Yes
chr11	6149516	6151392	MACS_peak_5744	60.48	Yes
chr11	6155578	6158447	MACS_peak_5745	3100	Yes
chr11	6181267	6184221	MACS_peak_5746	3100	Yes
chr11	6213048	6215378	MACS_peak_5748	660.83	Yes
chr11	6463158	6465896	MACS_peak_5757	3100	Yes
chr11	6586075	6587634	MACS_peak_5761	101.79	Yes
chr11	6643902	6645989	MACS_peak_5766	374.63	Yes
chr11	6685847	6687980	MACS_peak_5769	704.65	Yes
chr11	6695286	6696952	MACS_peak_5770	185.17	Yes
chr11	6770336	6772151	MACS_peak_5773	276.49	Yes
chr11	6810491	6812402	MACS_peak_5774	489.11	Yes
chr11	7108823	7110968	MACS_peak_5778	414.24	Yes
chr11	7316590	7318410	MACS_peak_5782	320.55	Yes
chr11	7501554	7502959	MACS_peak_5783	75.18	Yes
chr11	7665283	7667664	MACS_peak_5785	712.83	Yes
chr11	8006624	8008572	MACS_peak_5786	745.27	Yes
chr11	8463909	8466388	MACS_peak_5788	1587.47	Yes
chr11	8480058	8482695	MACS_peak_5790	1222.3	Yes
chr11	8540389	8541781	MACS_peak_5791	91.49	Yes
chr11	8580029	8581315	MACS_peak_5792	63.18	Yes
chr11	8655808	8658860	MACS_peak_5794	3100	Yes
chr11	8932318	8934851	MACS_peak_5796	1450.53	Yes
chr11	9058473	9060090	MACS_peak_5799	315.25	Yes
chr11	9125980	9127222	MACS_peak_5801	104.55	Yes
chr11	9259079	9261301	MACS_peak_5803	658.51	Yes
chr11	10406880	10408920	MACS_peak_5805	892.13	Yes
chr11	11065039	11066782	MACS_peak_5806	76.05	Yes
chr11	11486951	11489251	MACS_peak_5811	541.84	Yes
chr11	11559564	11561867	MACS_peak_5812	446.13	Yes
chr11	11824705	11826339	MACS_peak_5818	87.05	Yes
chr11	12525677	12528344	MACS_peak_5826	2397.33	Yes
chr11	12606560	12608252	MACS_peak_5829	143.4	Yes
chr11	13430763	13434375	MACS_peak_5830	3100	Yes
chr11	14149330	14150946	MACS_peak_5831	73.42	Yes
chr11	14314700	14316729	MACS_peak_5832	274.07	Yes
chr11	14419609	14421129	MACS_peak_5833	78.43	Yes
chr11	14632967	14635023	MACS_peak_5835	228	Yes
chr11	14808963	14810129	MACS_peak_5836	64.74	No
chr11	15010638	15012067	MACS_peak_5837	90.67	Yes
chr11	15375148	15377627	MACS_peak_5838	842.72	No
chr11	15485451	15487650	MACS_peak_5840	746.54	No
chr11	16315190	16316894	MACS_peak_5843	194.5	Yes
chr11	16965877	16967618	MACS_peak_5848	107.14	Yes
chr11	17269921	17271515	MACS_peak_5853	186.17	Yes
chr11	17399764	17401251	MACS_peak_5855	114.13	Yes
chr11	17424516	17426180	MACS_peak_5856	107.37	Yes
chr11	17462751	17464391	MACS_peak_5857	196.71	Yes
chr11	17499202	17500769	MACS_peak_5859	110.03	Yes
chr11	18277656	18279642	MACS_peak_5861	590.06	Yes
chr11	18541231	18543001	MACS_peak_5862	274.88	Yes
chr11	18576369	18578911	MACS_peak_5863	959.28	Yes
chr11	18582007	18584311	MACS_peak_5864	1314.98	Yes
chr11	19004439	19006565	MACS_peak_5869	540.86	Yes
chr11	19258076	19260037	MACS_peak_5876	149.27	Yes
chr11	19700483	19703238	MACS_peak_5881	3100	Yes
chr11	19832162	19834259	MACS_peak_5886	493.39	Yes
chr11	19962111	19964383	MACS_peak_5889	682.12	Yes
chr11	20307226	20308802	MACS_peak_5895	120.56	Yes
chr11	20419585	20421019	MACS_peak_5899	101.98	No
chr11	20429387	20431232	MACS_peak_5900	361.26	Yes
chr11	20645706	20648891	MACS_peak_5909	3100	Yes
chr11	20670965	20673148	MACS_peak_5911	387.08	Yes
chr11	20705118	20706839	MACS_peak_5912	176.08	Yes
chr11	20800637	20802947	MACS_peak_5915	1027.25	Yes
chr11	20845232	20846598	MACS_peak_5917	54.45	Yes
chr11	20963441	20964978	MACS_peak_5919	122.08	Yes
chr11	21307475	21309892	MACS_peak_5925	981.62	Yes
chr11	21725496	21726607	MACS_peak_5930	75.66	Yes
chr11	21730701	21732927	MACS_peak_5931	1046.05	Yes
chr11	21748897	21750524	MACS_peak_5932	158.7	Yes
chr11	21817618	21818976	MACS_peak_5933	55.72	Yes
chr11	21870918	21872819	MACS_peak_5934	217.14	Yes
chr11	21873113	21874901	MACS_peak_5935	214.15	Yes
chr11	21967041	21968899	MACS_peak_5936	294.28	Yes
chr11	22028554	22030277	MACS_peak_5940	517.02	Yes
chr11	22058548	22060922	MACS_peak_5941	1309.56	Yes
chr11	22176518	22178484	MACS_peak_5942	288.85	Yes
chr11	22916133	22918107	MACS_peak_5951	312.77	No
chr11	22919519	22921970	MACS_peak_5952	1230.75	Yes
chr11	22993724	22995253	MACS_peak_5956	75.89	No
chr11	23004863	23005879	MACS_peak_5957	50.92	No
chr11	23354901	23356701	MACS_peak_5968	94.37	No
chr11	23383688	23386083	MACS_peak_5969	660.91	Yes
chr11	23400474	23401946	MACS_peak_5970	106.94	No
chr11	23616684	23618310	MACS_peak_5972	122.57	No
chr11	23690236	23691794	MACS_peak_5975	60.19	No
chr11	23704405	23706440	MACS_peak_5976	147.13	Yes
chr11	23716756	23718663	MACS_peak_5977	234.16	Yes
chr11	23748910	23751443	MACS_peak_5978	1279.2	Yes
chr11	23887788	23890297	MACS_peak_5981	892.52	Yes
chr11	24288916	24291318	MACS_peak_5994	1032.79	Yes
chr11	24421040	24423782	MACS_peak_5996	1621.58	Yes
chr11	24485508	24487235	MACS_peak_5997	116.35	Yes
chr11	24638102	24640942	MACS_peak_5998	2669.64	Yes
chr11	24652426	24653663	MACS_peak_5999	70.04	Yes
chr11	24794955	24796763	MACS_peak_6000	293.4	No
chr11	25679557	25681267	MACS_peak_6006	182.55	Yes
chr11	26367451	26370528	MACS_peak_6009	3100	Yes
chr11	26492652	26494296	MACS_peak_6011	75.73	Yes
chr11	26524186	26526971	MACS_peak_6012	1166.98	Yes
chr11	27220602	27222615	MACS_peak_6015	350.6	Yes
chr11	27334088	27336519	MACS_peak_6016	871.92	Yes
chr11	27343889	27345299	MACS_peak_6017	94.22	No
chr11	28052449	28055684	MACS_peak_6018	3100	Yes
chr11	28197599	28199325	MACS_peak_6019	99.27	No
chr11	28654390	28656495	MACS_peak_6023	486.57	Yes
chr11	28868494	28870261	MACS_peak_6026	204.21	Yes
chr11	28881544	28885097	MACS_peak_6027	3100	Yes
chr11	28982327	28985224	MACS_peak_6028	1876.25	Yes
chr11	29176910	29179385	MACS_peak_6031	912.49	Yes
chr11	29207606	29208941	MACS_peak_6032	66.46	No
chr11	29319130	29322139	MACS_peak_6034	3100	Yes
chr11	29403109	29405304	MACS_peak_6036	466.31	No
chr11	29488772	29491553	MACS_peak_6037	1618.75	Yes
chr11	29503489	29505255	MACS_peak_6038	80.75	Yes
chr11	29511364	29513430	MACS_peak_6039	425.54	Yes
chr11	29533667	29536830	MACS_peak_6042	2204.53	Yes
chr11	29605807	29607853	MACS_peak_6045	330.09	Yes
chr11	29681085	29682713	MACS_peak_6047	113	Yes
chr11	29744965	29746888	MACS_peak_6049	1075.66	Yes
chr11	29796336	29798104	MACS_peak_6050	181.56	Yes
chr11	29804275	29807240	MACS_peak_6051	3100	Yes
chr11	29861766	29863480	MACS_peak_6053	160.97	No
chr11	30117165	30118753	MACS_peak_6055	149.17	No
chr11	30141799	30145051	MACS_peak_6056	3100	Yes
chr11	30204778	30206798	MACS_peak_6058	388.03	Yes
chr11	30217764	30219330	MACS_peak_6059	137.8	Yes
chr11	30314177	30316223	MACS_peak_6061	392.83	Yes
chr11	30428587	30432750	MACS_peak_6062	3100	Yes
chr11	30450165	30453208	MACS_peak_6063	916.11	Yes
chr11	30644391	30646331	MACS_peak_6066	141.02	Yes
chr11	30861927	30863126	MACS_peak_6071	51.38	No
chr11	30870216	30872243	MACS_peak_6072	769.91	Yes
chr11	31035524	31036666	MACS_peak_6076	53.08	No
chr11	31046172	31047858	MACS_peak_6077	70.84	No
chr11	31270090	31273789	MACS_peak_6078	3100	Yes
chr11	31362852	31365313	MACS_peak_6080	1056.95	Yes
chr11	31374403	31377177	MACS_peak_6082	1599.82	Yes
chr11	31387567	31389862	MACS_peak_6083	1093.58	Yes
chr11	31503443	31506564	MACS_peak_6084	3100	Yes
chr11	31571615	31573804	MACS_peak_6085	647.22	Yes
chr11	31716693	31717708	MACS_peak_6089	56.97	No
chr11	31781406	31783370	MACS_peak_6090	470.16	Yes
chr11	32379298	32380766	MACS_peak_6112	59.82	No
chr11	32499189	32501328	MACS_peak_6114	724.15	Yes
chr11	32564770	32565970	MACS_peak_6116	69.19	No
chr11	32680609	32681624	MACS_peak_6120	56.73	No
chr11	32716853	32720158	MACS_peak_6121	3100	Yes
chr11	32794647	32796937	MACS_peak_6123	695.9	Yes
chr11	32801133	32803424	MACS_peak_6124	654.41	No
chr11	32915508	32917809	MACS_peak_6127	1081.75	Yes
chr11	32974542	32976903	MACS_peak_6130	602.98	Yes
chr11	33054865	33056750	MACS_peak_6132	535.83	Yes
chr11	33152098	33155566	MACS_peak_6137	2589.95	Yes
chr11	33156763	33159033	MACS_peak_6138	72.96	No
chr11	33312321	33314060	MACS_peak_6144	116.8	Yes
chr11	33384246	33386801	MACS_peak_6145	2740.3	Yes
chr11	33585070	33587350	MACS_peak_6149	1239.66	Yes
chr11	33728695	33730679	MACS_peak_6153	403.54	Yes
chr11	33952534	33955850	MACS_peak_6159	2398.04	Yes
chr11	34431596	34433269	MACS_peak_6168	386.36	Yes
chr11	34463359	34464574	MACS_peak_6169	101.17	Yes
chr11	34482636	34484633	MACS_peak_6170	656.82	Yes
chr11	34502380	34503823	MACS_peak_6171	97.88	No
chr11	34519145	34522002	MACS_peak_6172	2547.76	Yes
chr11	34698640	34701389	MACS_peak_6173	302.93	Yes
chr11	34821224	34825511	MACS_peak_6175	1641.82	Yes
chr11	35074178	35076383	MACS_peak_6179	1193.42	Yes
chr11	35162855	35164103	MACS_peak_6182	105.61	Yes
chr11	35361932	35363372	MACS_peak_6184	80.85	No
chr11	35383847	35385652	MACS_peak_6185	128.39	No
chr11	35393422	35395245	MACS_peak_6186	253.26	Yes
chr11	35548121	35549715	MACS_peak_6187	89.64	Yes
chr11	35586877	35589711	MACS_peak_6189	1907.02	Yes
chr11	35669663	35673258	MACS_peak_6190	1702.68	Yes
chr11	36020840	36022972	MACS_peak_6201	540.58	Yes
chr11	36318777	36319935	MACS_peak_6204	62.02	No
chr11	36456984	36459636	MACS_peak_6207	2150.28	Yes
chr11	36464991	36466706	MACS_peak_6208	104.84	Yes
chr11	36622848	36624815	MACS_peak_6211	699.35	Yes
chr11	36641207	36644060	MACS_peak_6212	1637.94	Yes
chr11	36772819	36774401	MACS_peak_6214	70.52	No
chr11	37114288	37115954	MACS_peak_6219	137.85	Yes
chr11	37134879	37136318	MACS_peak_6220	74.77	Yes
chr11	37271988	37273902	MACS_peak_6222	166.44	Yes
chr11	37579025	37580841	MACS_peak_6223	91.29	Yes
chr11	37645991	37648427	MACS_peak_6224	1360.63	Yes
chr11	37663895	37666142	MACS_peak_6225	576.53	Yes
chr11	37813446	37815960	MACS_peak_6226	1060.9	Yes
chr11	38404450	38406184	MACS_peak_6227	160.91	Yes
chr11	38561727	38563680	MACS_peak_6229	489.81	Yes
chr11	38767541	38769167	MACS_peak_6230	228.82	Yes
chr11	39117071	39118471	MACS_peak_6232	71.52	No
chr11	39181821	39183401	MACS_peak_6233	105.25	No
chr11	39559528	39561841	MACS_peak_6234	1638.42	Yes
chr11	39665420	39667371	MACS_peak_6236	241.47	Yes
chr11	41774998	41777160	MACS_peak_6248	1001.24	Yes
chr11	42438564	42440990	MACS_peak_6254	1246.31	Yes
chr11	42797156	42800239	MACS_peak_6255	2870.22	Yes
chr11	42960509	42963288	MACS_peak_6256	1659.53	Yes
chr11	43549402	43550939	MACS_peak_6265	112.6	Yes
chr11	43558596	43559909	MACS_peak_6266	103.85	No
chr11	43689184	43690716	MACS_peak_6272	98.79	No
chr11	43691326	43692975	MACS_peak_6273	81.19	No
chr11	44028453	44031206	MACS_peak_6278	2259.09	Yes
chr11	44123657	44125571	MACS_peak_6279	208.33	Yes
chr11	44222418	44224093	MACS_peak_6280	218.14	Yes
chr11	44529520	44532648	MACS_peak_6286	3100	Yes
chr11	44597538	44599998	MACS_peak_6288	1928.3	Yes
chr11	44709545	44711076	MACS_peak_6294	102.89	Yes
chr11	45007352	45008572	MACS_peak_6298	63.69	No
chr11	45191876	45193685	MACS_peak_6300	222.51	Yes
chr11	45343988	45345387	MACS_peak_6301	74.16	No
chr11	45570480	45571944	MACS_peak_6303	60.22	Yes
chr11	45866075	45867096	MACS_peak_6307	79.38	No
chr11	45999508	46001112	MACS_peak_6313	102.97	No
chr11	46065698	46067091	MACS_peak_6317	65.81	No
chr11	46094473	46095793	MACS_peak_6319	65.5	No
chr11	46161868	46163885	MACS_peak_6320	640.95	Yes
chr11	46326902	46327972	MACS_peak_6323	53.18	No
chr11	46359171	46361277	MACS_peak_6324	1132.27	Yes
chr11	46465614	46466802	MACS_peak_6327	220.05	No
chr11	46490644	46492436	MACS_peak_6328	85.78	Yes
chr11	46635882	46638025	MACS_peak_6329	1377.9	Yes
chr11	46841471	46843155	MACS_peak_6330	137.36	Yes
chr11	47004445	47006162	MACS_peak_6331	50.42	No
chr11	47198578	47200395	MACS_peak_6332	202.86	Yes
chr11	47341375	47343012	MACS_peak_6333	138.29	Yes
chr11	47721158	47722722	MACS_peak_6335	190.32	Yes
chr11	47784403	47785993	MACS_peak_6336	120.16	Yes
chr11	47874581	47876186	MACS_peak_6337	308.42	Yes
chr11	48035370	48037117	MACS_peak_6339	83.39	Yes
chr11	48276208	48277914	MACS_peak_6340	61.4	Yes
chr11	48612752	48615525	MACS_peak_6341	1875.32	Yes
chr11	48695573	48696908	MACS_peak_6342	164.33	Yes
chr11	48735811	48737923	MACS_peak_6343	607.22	Yes
chr11	48873860	48876046	MACS_peak_6355	509.96	Yes
chr11	48927592	48929450	MACS_peak_6356	220.43	No
chr11	49170571	49172014	MACS_peak_6363	121.11	Yes
chr11	49282475	49284452	MACS_peak_6369	252.8	Yes
chr11	49486261	49488433	MACS_peak_6370	968.29	Yes
chr11	49612185	49613818	MACS_peak_6373	94.04	No
chr11	49624436	49626012	MACS_peak_6374	175.85	No
chr11	49686775	49689476	MACS_peak_6379	310.04	Yes
chr11	49698267	49700654	MACS_peak_6380	1356.51	Yes
chr11	49785231	49786968	MACS_peak_6383	129.14	No
chr11	49798328	49801347	MACS_peak_6385	2876.63	Yes
chr11	49871908	49875432	MACS_peak_6387	3100	Yes
chr11	50037579	50042018	MACS_peak_6392	3100	Yes
chr11	50085521	50087810	MACS_peak_6393	553.01	No
chr11	50198130	50200050	MACS_peak_6397	289.84	No
chr11	50261887	50264959	MACS_peak_6401	3100	Yes
chr11	50313009	50317248	MACS_peak_6403	2875.32	Yes
chr11	50485958	50488444	MACS_peak_6411	2614.63	Yes
chr11	50499542	50501356	MACS_peak_6412	75.67	No
chr11	50525053	50527431	MACS_peak_6413	2319.49	Yes
chr11	50574543	50577294	MACS_peak_6416	3100	Yes
chr11	50747156	50748715	MACS_peak_6419	105.17	No
chr11	50832319	50834240	MACS_peak_6422	204.07	Yes
chr11	50861261	50862369	MACS_peak_6426	55.53	No
chr11	50866911	50868710	MACS_peak_6428	299.34	Yes
chr11	50962238	50963632	MACS_peak_6435	67.42	No
chr11	51000614	51003432	MACS_peak_6436	2199.8	Yes
chr11	51195396	51198025	MACS_peak_6440	2933.77	Yes
chr11	51207680	51209148	MACS_peak_6441	70.89	No
chr11	51253334	51255430	MACS_peak_6443	380.27	Yes
chr11	51256333	51258451	MACS_peak_6444	194.67	No
chr11	51267317	51269428	MACS_peak_6446	192.69	No
chr11	51345744	51347402	MACS_peak_6448	138.7	No
chr11	51466227	51467886	MACS_peak_6449	89.95	No
chr11	51656739	51658180	MACS_peak_6456	75.9	No
chr11	51726630	51728981	MACS_peak_6459	237.67	No
chr11	51729063	51730710	MACS_peak_6460	104.57	No
chr11	51794092	51797793	MACS_peak_6463	3100	Yes
chr11	51811929	51815049	MACS_peak_6465	2863.58	Yes
chr11	52103209	52105414	MACS_peak_6472	256.64	No
chr11	52124547	52126945	MACS_peak_6473	1628.87	Yes
chr11	52164121	52165242	MACS_peak_6474	64.67	No
chr11	52211761	52213176	MACS_peak_6477	126.23	No
chr11	52237216	52241863	MACS_peak_6480	3100	Yes
chr11	52492222	52493654	MACS_peak_6489	133.79	Yes
chr11	52599473	52601356	MACS_peak_6492	189.46	No
chr11	52623288	52624781	MACS_peak_6493	134.26	No
chr11	52679622	52681543	MACS_peak_6494	766.85	Yes
chr11	52728926	52730534	MACS_peak_6495	106.63	No
chr11	52786104	52787406	MACS_peak_6497	72.03	No
chr11	53174390	53176864	MACS_peak_6499	1866.79	No
chr11	53403300	53405626	MACS_peak_6504	376.81	Yes
chr11	53411719	53413158	MACS_peak_6505	53.71	No
chr11	53645582	53648781	MACS_peak_6516	3022.04	Yes
chr11	53807731	53808954	MACS_peak_6521	118.55	No
chr11	53863773	53866100	MACS_peak_6523	577.1	No
chr11	53915191	53917076	MACS_peak_6526	664.46	No
chr11	53949296	53951448	MACS_peak_6528	451.05	No
chr11	54132173	54133838	MACS_peak_6534	107.28	No
chr11	54252332	54254822	MACS_peak_6535	2825.62	Yes
chr11	54377547	54380620	MACS_peak_6539	3100	Yes
chr11	54515992	54517718	MACS_peak_6542	55.35	No
chr11	54550621	54555084	MACS_peak_6544	2733.2	Yes
chr11	54597505	54603116	MACS_peak_6545	3100	Yes
chr11	54667699	54670035	MACS_peak_6546	364.54	No
chr11	54686352	54687895	MACS_peak_6547	51.18	No
chr11	54735619	54737858	MACS_peak_6548	210.54	Yes
chr11	55229272	55231884	MACS_peak_6562	986.5	Yes
chr11	55270664	55272782	MACS_peak_6563	1274.47	Yes
chr11	55273190	55276242	MACS_peak_6564	3100	Yes
chr11	55407482	55409723	MACS_peak_6569	1968.25	Yes
chr11	55447245	55449038	MACS_peak_6570	274.59	Yes
chr11	55959464	55960902	MACS_peak_6577	70.41	Yes
chr11	56097204	56099129	MACS_peak_6579	289.14	No
chr11	56123029	56125597	MACS_peak_6581	1602.98	Yes
chr11	56224512	56226197	MACS_peak_6583	60.7	No
chr11	56263967	56265725	MACS_peak_6584	71.17	Yes
chr11	56505102	56507401	MACS_peak_6586	627.98	Yes
chr11	56515433	56518247	MACS_peak_6587	1634.59	Yes
chr11	56652826	56654043	MACS_peak_6589	57.68	No
chr11	56706762	56708245	MACS_peak_6590	112.68	No
chr11	56892279	56895119	MACS_peak_6591	2055.8	Yes
chr11	56955405	56957922	MACS_peak_6592	1810.94	Yes
chr11	57130907	57132605	MACS_peak_6594	62.92	No
chr11	57141461	57143358	MACS_peak_6595	619.1	No
chr11	57189114	57191301	MACS_peak_6596	713.4	Yes
chr11	57256116	57259903	MACS_peak_6597	3100	Yes
chr11	57527308	57528990	MACS_peak_6602	87.01	No
chr11	57533838	57538843	MACS_peak_6603	3100	Yes
chr11	57691140	57692458	MACS_peak_6607	97.68	No
chr11	57873780	57877283	MACS_peak_6613	3100	Yes
chr11	57893298	57896119	MACS_peak_6614	3100	Yes
chr11	58030401	58035262	MACS_peak_6619	3100	Yes
chr11	58089833	58093263	MACS_peak_6620	3100	Yes
chr11	58136028	58142206	MACS_peak_6623	1579.72	Yes
chr11	58146025	58147995	MACS_peak_6624	605.83	Yes
chr11	58192935	58194541	MACS_peak_6627	119.05	No
chr11	58208446	58209827	MACS_peak_6629	71.5	No
chr11	58275138	58278337	MACS_peak_6632	3100	Yes
chr11	58309539	58311492	MACS_peak_6636	244.35	No
chr11	58318729	58320920	MACS_peak_6638	88.76	No
chr11	58362774	58364667	MACS_peak_6641	622.9	No
chr11	58366413	58368466	MACS_peak_6642	755.93	No
chr11	58781239	58783374	MACS_peak_6655	434.06	No
chr11	58995854	58999209	MACS_peak_6667	3100	Yes
chr11	59088088	59092351	MACS_peak_6669	3100	Yes
chr11	59301979	59303565	MACS_peak_6681	102.98	No
chr11	59394426	59396040	MACS_peak_6684	246.07	No
chr11	59490654	59494040	MACS_peak_6688	3100	Yes
chr11	59682254	59683980	MACS_peak_6696	224.17	No
chr11	59699848	59701667	MACS_peak_6697	100.91	No
chr11	59819826	59821700	MACS_peak_6700	143.07	No
chr11	60009743	60011166	MACS_peak_6707	94.42	No
chr11	60075170	60077653	MACS_peak_6709	1784.38	Yes
chr11	60095297	60097483	MACS_peak_6711	511.26	No
chr11	60162068	60163175	MACS_peak_6715	60.57	No
chr11	60229733	60231863	MACS_peak_6721	651.32	No
chr11	60247862	60250193	MACS_peak_6722	820.38	Yes
chr11	60325102	60328302	MACS_peak_6723	3100	Yes
chr11	60404497	60407718	MACS_peak_6725	3100	Yes
chr11	60460843	60462254	MACS_peak_6728	78.13	No
chr11	60569173	60571548	MACS_peak_6733	460.01	No
chr11	60598959	60600002	MACS_peak_6735	65.29	No
chr11	60664464	60666192	MACS_peak_6737	176.29	No
chr11	60740355	60743240	MACS_peak_6742	3100	Yes
chr11	60833845	60836749	MACS_peak_6747	1529	Yes
chr11	60893856	60897229	MACS_peak_6749	3100	Yes
chr11	61087785	61090622	MACS_peak_6755	3100	Yes
chr11	61332648	61334793	MACS_peak_6762	254.3	No
chr11	61363601	61365040	MACS_peak_6766	118.09	No
chr11	61558132	61560343	MACS_peak_6776	815.1	Yes
chr11	61737451	61739295	MACS_peak_6783	137.33	No
chr11	61800289	61802491	MACS_peak_6785	506.61	Yes
chr11	61842042	61844960	MACS_peak_6786	839.96	Yes
chr11	61875317	61877616	MACS_peak_6788	863.19	Yes
chr11	62133320	62134760	MACS_peak_6793	70.26	No
chr11	62198092	62199620	MACS_peak_6794	350.96	No
chr11	62258426	62262270	MACS_peak_6796	3100	Yes
chr11	62301439	62303464	MACS_peak_6798	275.23	No
chr11	62341962	62345909	MACS_peak_6799	680.92	Yes
chr11	62404978	62406645	MACS_peak_6800	50.19	No
chr11	62417155	62422414	MACS_peak_6801	3100	Yes
chr11	62440683	62444416	MACS_peak_6802	1275.18	Yes
chr11	62623338	62625355	MACS_peak_6810	295.72	Yes
chr11	62658679	62660854	MACS_peak_6813	661.38	Yes
chr11	62724657	62726951	MACS_peak_6815	738.91	Yes
chr11	62778854	62780516	MACS_peak_6820	114	Yes
chr11	62816019	62817931	MACS_peak_6823	143.89	Yes
chr11	63035084	63036741	MACS_peak_6829	129.21	Yes
chr11	63078927	63081075	MACS_peak_6831	495.17	Yes
chr11	63093031	63094468	MACS_peak_6832	121.39	Yes
chr11	63204394	63205785	MACS_peak_6834	78.37	No
chr11	63227584	63230085	MACS_peak_6836	2200.12	Yes
chr11	63327030	63330518	MACS_peak_6837	3100	Yes
chr11	63484391	63486396	MACS_peak_6841	430.06	Yes
chr11	63630843	63632598	MACS_peak_6842	285.05	No
chr11	63962541	63964583	MACS_peak_6849	599.8	Yes
chr11	64016594	64017697	MACS_peak_6850	57.24	No
chr11	64104849	64108405	MACS_peak_6852	2124.63	Yes
chr11	64162515	64164623	MACS_peak_6855	656.24	Yes
chr11	64366177	64368592	MACS_peak_6858	2222.03	Yes
chr11	64559616	64560994	MACS_peak_6862	74.48	Yes
chr11	64674170	64676219	MACS_peak_6863	569.2	Yes
[truncated: 11,492 more rows]

## Sheet: Mid-zygotene
16,540 de novo H3K4me3 peaks in mid-zygotene spermatocytes
Chr	Start	End	Macs	Pvalue	DSB hotspots
chr1	3125646	3126652	MACS_peak_1	149.64	Yes
chr1	3648939	3649577	MACS_peak_2	65.2	No
chr1	3657908	3659215	MACS_peak_3	87.51	Yes
chr1	4346014	4346610	MACS_peak_4	65.21	No
chr1	4769427	4770188	MACS_peak_5	122.8	Yes
chr1	5026608	5028481	MACS_peak_6	1360.22	Yes
chr1	5121804	5123111	MACS_peak_7	443.29	Yes
chr1	5150565	5151154	MACS_peak_8	104.28	Yes
chr1	5156108	5158060	MACS_peak_9	1231.29	Yes
chr1	5524580	5526566	MACS_peak_10	843.83	Yes
chr1	6377101	6377672	MACS_peak_11	70.23	No
chr1	6819680	6820575	MACS_peak_12	146.83	Yes
chr1	7322469	7322821	MACS_peak_13	50.06	No
chr1	9716730	9717471	MACS_peak_14	64.6	No
chr1	10028149	10029311	MACS_peak_15	217.04	No
chr1	10088428	10090373	MACS_peak_16	1876.81	Yes
chr1	10162222	10163674	MACS_peak_17	392.68	Yes
chr1	10234843	10235198	MACS_peak_18	50.58	No
chr1	10452257	10453528	MACS_peak_19	469.96	Yes
chr1	10548887	10549310	MACS_peak_20	54.58	No
chr1	10615749	10617438	MACS_peak_21	716.87	Yes
chr1	10808521	10809581	MACS_peak_22	202.45	Yes
chr1	11139653	11140329	MACS_peak_23	60.4	Yes
chr1	11545139	11547784	MACS_peak_24	1367.97	Yes
chr1	12152663	12153099	MACS_peak_25	68.21	Yes
chr1	13026037	13026949	MACS_peak_26	225.52	Yes
chr1	13051616	13052761	MACS_peak_27	500.4	Yes
chr1	13203146	13203831	MACS_peak_28	60.63	No
chr1	13311601	13312832	MACS_peak_29	518.22	Yes
chr1	13865273	13865790	MACS_peak_30	100.45	No
chr1	14227107	14228308	MACS_peak_31	189.22	Yes
chr1	14573464	14574247	MACS_peak_32	75.54	No
chr1	14749244	14750807	MACS_peak_33	637.73	Yes
chr1	15011470	15012097	MACS_peak_34	61.59	Yes
chr1	15385830	15386221	MACS_peak_35	52.31	No
chr1	15489272	15490482	MACS_peak_36	463.63	Yes
chr1	16366679	16367399	MACS_peak_37	56.73	Yes
chr1	16560982	16561658	MACS_peak_38	82.4	Yes
chr1	17080635	17081218	MACS_peak_39	112.96	Yes
chr1	17327103	17328074	MACS_peak_40	172.22	Yes
chr1	17559391	17559897	MACS_peak_41	53.11	No
chr1	18170177	18171798	MACS_peak_42	511.79	Yes
chr1	18493631	18494997	MACS_peak_43	766.9	Yes
chr1	18979645	18980997	MACS_peak_44	451.15	Yes
chr1	19133515	19134717	MACS_peak_45	293.42	Yes
chr1	19172485	19173494	MACS_peak_46	216.07	Yes
chr1	19504021	19504571	MACS_peak_47	68.34	No
chr1	20120955	20121290	MACS_peak_48	60.58	No
chr1	20217936	20219101	MACS_peak_49	244.05	Yes
chr1	21127062	21127837	MACS_peak_50	190.15	Yes
chr1	21436435	21437414	MACS_peak_51	151.05	Yes
chr1	21620435	21622491	MACS_peak_52	1000.41	Yes
chr1	21731843	21733243	MACS_peak_53	416.54	Yes
chr1	21805239	21806075	MACS_peak_54	70.74	Yes
chr1	21917589	21919251	MACS_peak_55	821.89	Yes
chr1	22061174	22062734	MACS_peak_56	1718.63	Yes
chr1	22098988	22100666	MACS_peak_57	617.87	Yes
chr1	22198372	22199461	MACS_peak_58	111.94	Yes
chr1	22369401	22370983	MACS_peak_59	803.95	Yes
chr1	22844654	22846686	MACS_peak_60	965.1	Yes
chr1	22946236	22947566	MACS_peak_61	640.9	Yes
chr1	23047768	23048865	MACS_peak_62	108.94	Yes
chr1	23343072	23344567	MACS_peak_63	917.93	Yes
chr1	23375829	23376286	MACS_peak_64	52.09	No
chr1	23376451	23377131	MACS_peak_65	98.54	Yes
chr1	23515424	23516565	MACS_peak_66	406.98	Yes
chr1	23573092	23573698	MACS_peak_67	80.63	No
chr1	23782331	23782807	MACS_peak_68	79.08	No
chr1	23793169	23793871	MACS_peak_69	74.25	No
chr1	24083041	24084875	MACS_peak_70	1582.76	Yes
chr1	24104718	24105444	MACS_peak_71	143.54	Yes
chr1	24223719	24224424	MACS_peak_72	65.39	Yes
chr1	25239318	25240642	MACS_peak_73	403.02	Yes
chr1	25384083	25385400	MACS_peak_74	238.5	Yes
chr1	25519121	25519996	MACS_peak_75	169.78	Yes
chr1	25531648	25532775	MACS_peak_76	157.34	Yes
chr1	25534086	25535369	MACS_peak_77	375.45	Yes
chr1	25543898	25544638	MACS_peak_78	107.46	No
chr1	26247079	26247913	MACS_peak_79	116.91	No
chr1	26387631	26389170	MACS_peak_80	264.49	Yes
chr1	27251959	27252845	MACS_peak_81	75.04	No
chr1	27529716	27530407	MACS_peak_82	54.41	No
chr1	27757878	27758175	MACS_peak_83	65.42	No
chr1	28035074	28036001	MACS_peak_84	181.18	Yes
chr1	28090738	28091399	MACS_peak_85	74.19	No
chr1	29077125	29078852	MACS_peak_86	769.46	Yes
chr1	29780559	29781553	MACS_peak_87	226.55	Yes
chr1	30851386	30853073	MACS_peak_88	773	Yes
chr1	31060090	31060907	MACS_peak_89	57.3	Yes
chr1	31404696	31406685	MACS_peak_90	1521.96	Yes
chr1	31734032	31734553	MACS_peak_91	70.95	No
chr1	31806362	31807263	MACS_peak_92	63.31	No
chr1	32078564	32079853	MACS_peak_93	312.68	Yes
chr1	32242513	32243739	MACS_peak_94	159.1	Yes
chr1	32310345	32312768	MACS_peak_95	1659.19	Yes
chr1	32589087	32589676	MACS_peak_96	66.29	Yes
chr1	32866774	32868825	MACS_peak_97	834.34	Yes
chr1	33377517	33377944	MACS_peak_98	51.57	Yes
chr1	33564545	33565577	MACS_peak_99	383.37	Yes
chr1	33571968	33572678	MACS_peak_100	161.58	No
chr1	33763998	33765946	MACS_peak_101	2279.97	Yes
chr1	33773747	33775172	MACS_peak_102	366.45	Yes
chr1	33860148	33860902	MACS_peak_103	122.88	No
chr1	34141711	34142058	MACS_peak_104	66.54	No
chr1	34143468	34145304	MACS_peak_105	2549.64	Yes
chr1	34376037	34377492	MACS_peak_106	784.55	Yes
chr1	35180259	35181976	MACS_peak_107	624.6	Yes
chr1	35192307	35193179	MACS_peak_108	128.52	No
chr1	35230739	35232426	MACS_peak_109	1147.95	Yes
chr1	35305437	35306777	MACS_peak_110	440.64	Yes
chr1	35315457	35316580	MACS_peak_111	214.04	Yes
chr1	35337662	35338439	MACS_peak_112	114.73	No
chr1	35574992	35576154	MACS_peak_113	241.67	Yes
chr1	35604766	35605811	MACS_peak_114	191.64	No
chr1	35721875	35723596	MACS_peak_115	1211.09	Yes
chr1	35728332	35729772	MACS_peak_116	800.68	Yes
chr1	35826276	35827231	MACS_peak_117	339.47	Yes
chr1	36221719	36223606	MACS_peak_118	2386.28	Yes
chr1	36342581	36344103	MACS_peak_119	580.29	Yes
chr1	36623057	36624006	MACS_peak_120	110.19	Yes
chr1	36760415	36761731	MACS_peak_121	501.57	Yes
chr1	36885700	36888282	MACS_peak_122	3100	Yes
chr1	36903645	36905009	MACS_peak_123	639.71	Yes
chr1	37156914	37157757	MACS_peak_124	89.95	Yes
chr1	37305631	37306378	MACS_peak_125	117.47	No
chr1	37349934	37351248	MACS_peak_126	448.87	Yes
chr1	37388152	37389275	MACS_peak_127	541.31	Yes
chr1	37389281	37389700	MACS_peak_128	105.36	No
chr1	37397154	37399360	MACS_peak_129	641.85	Yes
chr1	37447801	37448395	MACS_peak_130	129.43	No
chr1	37493689	37494180	MACS_peak_131	51.27	No
chr1	37616039	37617768	MACS_peak_132	1370.73	Yes
chr1	37671170	37672801	MACS_peak_133	1587.41	Yes
chr1	37847575	37848023	MACS_peak_134	56.18	No
chr1	38008224	38009491	MACS_peak_135	521.26	Yes
chr1	38052741	38053426	MACS_peak_136	82.23	No
chr1	38095248	38095935	MACS_peak_137	51	Yes
chr1	38156117	38156798	MACS_peak_138	91.53	No
chr1	38220759	38221920	MACS_peak_139	449.79	Yes
chr1	38223104	38224806	MACS_peak_140	1788.39	Yes
chr1	38311337	38312946	MACS_peak_141	815.06	Yes
chr1	38680249	38681381	MACS_peak_142	251.62	Yes
chr1	38845794	38846380	MACS_peak_143	66.01	No
chr1	39021401	39023174	MACS_peak_144	1392	Yes
chr1	39154381	39155397	MACS_peak_145	250.96	Yes
chr1	39229589	39231622	MACS_peak_146	2279.96	Yes
chr1	39262117	39262996	MACS_peak_147	64.57	Yes
chr1	39272875	39273367	MACS_peak_148	74.74	No
chr1	39377750	39378242	MACS_peak_149	53.87	No
chr1	39381880	39383147	MACS_peak_150	125.3	Yes
chr1	39466378	39467112	MACS_peak_151	119.69	No
chr1	39539982	39541761	MACS_peak_152	2212.69	Yes
chr1	39557090	39558896	MACS_peak_153	1331.79	Yes
chr1	39637638	39638865	MACS_peak_154	306.91	Yes
chr1	39878894	39879724	MACS_peak_155	67.55	No
chr1	39949793	39950353	MACS_peak_156	72.86	No
chr1	39952691	39953362	MACS_peak_157	73.46	Yes
chr1	39983901	39985622	MACS_peak_158	1464.24	Yes
chr1	40109821	40111528	MACS_peak_159	1949.81	Yes
chr1	40294853	40296784	MACS_peak_160	3217.75	Yes
chr1	40469469	40470322	MACS_peak_161	168.34	Yes
chr1	40488457	40490085	MACS_peak_162	1451.6	Yes
chr1	40536163	40537453	MACS_peak_163	263.5	Yes
chr1	40592338	40593366	MACS_peak_164	255.59	No
chr1	40904094	40904739	MACS_peak_165	63.33	No
chr1	40947952	40948451	MACS_peak_166	53.85	Yes
chr1	41278617	41279128	MACS_peak_167	65.45	No
chr1	41584026	41584872	MACS_peak_168	101.49	Yes
chr1	41648575	41649889	MACS_peak_169	354.65	Yes
chr1	41660422	41661352	MACS_peak_170	100.19	Yes
chr1	41793007	41794166	MACS_peak_171	123.41	Yes
chr1	41917870	41918256	MACS_peak_172	90.67	No
chr1	42020977	42022813	MACS_peak_173	2312.41	Yes
chr1	42255486	42256352	MACS_peak_174	245.91	Yes
chr1	42514773	42515887	MACS_peak_175	172.67	Yes
chr1	43172701	43174703	MACS_peak_176	1876.09	Yes
chr1	43453678	43454398	MACS_peak_177	80.13	Yes
chr1	43461299	43461838	MACS_peak_178	51.23	No
chr1	43511255	43513166	MACS_peak_179	822	Yes
chr1	43672213	43672646	MACS_peak_180	59.7	No
chr1	43685335	43687317	MACS_peak_181	1606.55	Yes
chr1	43733553	43734178	MACS_peak_182	56.32	Yes
chr1	43807580	43808176	MACS_peak_183	51.53	No
chr1	43863916	43865112	MACS_peak_184	181.87	Yes
chr1	44017317	44017856	MACS_peak_185	68.73	Yes
chr1	44179420	44180008	MACS_peak_186	69.52	Yes
chr1	44203507	44204851	MACS_peak_187	299.39	Yes
chr1	44473473	44474798	MACS_peak_188	435.19	Yes
chr1	44497139	44497559	MACS_peak_189	56.42	No
chr1	44661913	44662581	MACS_peak_190	85.88	Yes
chr1	45345355	45346695	MACS_peak_191	821.03	Yes
chr1	45837646	45838837	MACS_peak_192	157.05	Yes
chr1	45857078	45857863	MACS_peak_193	91.45	No
chr1	46019133	46019656	MACS_peak_194	74.85	No
chr1	46199863	46201124	MACS_peak_195	290.86	Yes
chr1	46448930	46449514	MACS_peak_196	64.62	No
chr1	46624366	46625700	MACS_peak_197	352.28	No
chr1	46907163	46908731	MACS_peak_198	1470.49	Yes
chr1	46914218	46915693	MACS_peak_199	1040.1	Yes
chr1	47578922	47579918	MACS_peak_200	217.83	No
chr1	47648784	47649424	MACS_peak_201	65.42	No
chr1	47820642	47821867	MACS_peak_202	439.01	Yes
chr1	47909629	47910403	MACS_peak_203	93.12	Yes
chr1	48432175	48432799	MACS_peak_204	106.32	No
chr1	48542755	48543439	MACS_peak_205	65.45	No
chr1	48813587	48815010	MACS_peak_206	390.58	Yes
chr1	49624052	49625009	MACS_peak_207	66.45	Yes
chr1	49957699	49958606	MACS_peak_208	174.82	No
chr1	50316068	50316582	MACS_peak_209	58.46	No
chr1	50399150	50399995	MACS_peak_210	122.14	No
chr1	51382270	51383548	MACS_peak_211	250.76	Yes
chr1	51643443	51643888	MACS_peak_212	61.09	No
chr1	51909927	51910459	MACS_peak_213	81.4	Yes
chr1	52011046	52011389	MACS_peak_214	52.23	No
chr1	52017429	52018965	MACS_peak_215	782.47	Yes
chr1	52421837	52423121	MACS_peak_216	315.02	Yes
chr1	52538606	52539583	MACS_peak_217	115.15	Yes
chr1	52595700	52596134	MACS_peak_218	61	No
chr1	53215155	53216500	MACS_peak_219	696.25	Yes
chr1	53322092	53323009	MACS_peak_220	116.15	Yes
chr1	53547978	53548714	MACS_peak_221	206.31	Yes
chr1	53792829	53793162	MACS_peak_222	53.84	No
chr1	53907228	53908817	MACS_peak_223	325.52	Yes
chr1	54307634	54309101	MACS_peak_224	312.66	Yes
chr1	54468995	54470057	MACS_peak_225	344.43	Yes
chr1	54478558	54480079	MACS_peak_226	1019.48	Yes
chr1	54564031	54564775	MACS_peak_227	97.03	Yes
chr1	54706295	54706827	MACS_peak_228	105.69	No
chr1	54739454	54741196	MACS_peak_229	566.42	Yes
chr1	54797532	54798338	MACS_peak_230	83.97	No
chr1	54876955	54877669	MACS_peak_231	129.83	Yes
chr1	55011382	55012762	MACS_peak_232	229.71	Yes
chr1	55233508	55234578	MACS_peak_233	253.9	Yes
chr1	55307535	55310333	MACS_peak_234	1240.39	Yes
chr1	55338668	55339359	MACS_peak_235	54.54	No
chr1	55345071	55345972	MACS_peak_236	143.3	No
chr1	55890023	55891331	MACS_peak_237	223.35	Yes
chr1	56143037	56143542	MACS_peak_238	80.29	No
chr1	56244628	56245427	MACS_peak_239	93.17	Yes
chr1	56291460	56292137	MACS_peak_240	52.11	No
chr1	56870276	56870984	MACS_peak_241	115.98	Yes
chr1	57672765	57673802	MACS_peak_242	62.36	No
chr1	58097436	58098995	MACS_peak_243	1068.82	Yes
chr1	58394438	58394899	MACS_peak_244	67.83	No
chr1	58418732	58421061	MACS_peak_245	2360.23	Yes
chr1	58421114	58421467	MACS_peak_246	60.58	Yes
chr1	58437284	58439484	MACS_peak_247	3018.25	Yes
chr1	58555878	58557377	MACS_peak_248	752.29	Yes
chr1	58574148	58575242	MACS_peak_249	174.12	Yes
chr1	58584070	58584515	MACS_peak_250	50.17	No
chr1	58964824	58965654	MACS_peak_251	212.77	Yes
chr1	58967096	58967669	MACS_peak_252	67.2	No
chr1	59149476	59151170	MACS_peak_253	1270.35	Yes
chr1	59157071	59158278	MACS_peak_254	265.8	Yes
chr1	59162599	59163160	MACS_peak_255	79.54	Yes
chr1	59248419	59251117	MACS_peak_256	3100	Yes
chr1	59358355	59360343	MACS_peak_257	2209.2	Yes
chr1	59402665	59404181	MACS_peak_258	686.03	Yes
chr1	59752170	59753097	MACS_peak_259	106.05	No
chr1	59771442	59772140	MACS_peak_260	91.13	Yes
chr1	59772176	59773632	MACS_peak_261	807.24	Yes
chr1	59856028	59857202	MACS_peak_262	446.11	No
chr1	60105001	60107095	MACS_peak_263	2243.5	Yes
chr1	60119378	60120562	MACS_peak_264	591.28	Yes
chr1	60224208	60224751	MACS_peak_265	64.66	No
chr1	60271285	60273085	MACS_peak_266	1396.12	Yes
chr1	60329976	60330501	MACS_peak_267	112.15	No
chr1	60548850	60550632	MACS_peak_268	550.76	Yes
chr1	60720665	60721249	MACS_peak_269	73.29	No
chr1	60951205	60951556	MACS_peak_270	51.43	No
chr1	61061707	61062582	MACS_peak_271	126.19	Yes
chr1	61215629	61215970	MACS_peak_272	51.07	No
chr1	61277867	61279077	MACS_peak_273	182.88	Yes
chr1	61377045	61377576	MACS_peak_274	50.1	No
chr1	61421206	61422541	MACS_peak_275	569.69	Yes
chr1	61545227	61546934	MACS_peak_276	1310.88	Yes
chr1	61697482	61698694	MACS_peak_277	363.25	Yes
chr1	61795724	61798057	MACS_peak_278	3100	Yes
chr1	61871385	61873119	MACS_peak_279	1012.14	Yes
chr1	61916270	61917739	MACS_peak_280	473.14	Yes
chr1	62122264	62123785	MACS_peak_281	1103.54	Yes
chr1	62128472	62128892	MACS_peak_282	56.42	No
chr1	62196514	62196809	MACS_peak_283	56.88	No
chr1	62350646	62351607	MACS_peak_284	116.63	No
chr1	62580467	62581659	MACS_peak_285	415.11	Yes
chr1	62590687	62592474	MACS_peak_286	1625.22	Yes
chr1	62722416	62723075	MACS_peak_287	92.65	No
chr1	62775825	62777487	MACS_peak_288	2300.28	Yes
chr1	62784402	62785917	MACS_peak_289	1161.87	Yes
chr1	62895045	62895573	MACS_peak_290	63.43	No
chr1	62922541	62923412	MACS_peak_291	179.84	Yes
chr1	63150745	63152938	MACS_peak_292	2119.62	Yes
chr1	63244456	63244908	MACS_peak_293	51.25	No
chr1	63250900	63252754	MACS_peak_294	1393.89	Yes
chr1	63563783	63564549	MACS_peak_295	109.39	No
chr1	63667097	63668069	MACS_peak_296	366.39	No
chr1	63726907	63727893	MACS_peak_297	139.28	Yes
chr1	63937170	63938299	MACS_peak_298	373.55	No
chr1	64071488	64072850	MACS_peak_299	302.84	Yes
chr1	64104914	64106397	MACS_peak_300	416.3	Yes
chr1	64321451	64322593	MACS_peak_301	360.41	Yes
chr1	64445955	64446398	MACS_peak_302	53.68	No
chr1	64562882	64563837	MACS_peak_303	125.13	No
chr1	64675047	64675482	MACS_peak_304	61.93	No
chr1	64693675	64695966	MACS_peak_305	2842.53	Yes
chr1	64706522	64707100	MACS_peak_306	87.57	No
chr1	64733993	64734464	MACS_peak_307	56.97	No
chr1	64759904	64761109	MACS_peak_308	531.86	Yes
chr1	64803163	64804822	MACS_peak_309	1593.77	Yes
chr1	64852486	64853927	MACS_peak_310	960.58	Yes
chr1	64943908	64945007	MACS_peak_311	267.94	No
chr1	65137518	65139337	MACS_peak_312	842.58	Yes
chr1	65159101	65160755	MACS_peak_313	1596.38	Yes
chr1	65190024	65191447	MACS_peak_314	537.84	Yes
chr1	65221246	65222956	MACS_peak_315	1480.47	Yes
chr1	65281082	65281576	MACS_peak_316	73.27	No
chr1	65388255	65388851	MACS_peak_317	71.84	No
chr1	65466084	65466494	MACS_peak_318	50.95	No
chr1	66195874	66197982	MACS_peak_319	2194.13	Yes
chr1	66341047	66342982	MACS_peak_320	2709.21	Yes
chr1	66415973	66416827	MACS_peak_321	98.04	Yes
chr1	66452091	66453551	MACS_peak_322	675.46	Yes
chr1	66709116	66709617	MACS_peak_323	66.67	No
chr1	66826708	66827411	MACS_peak_324	53.44	No
chr1	66937385	66939806	MACS_peak_325	2357.43	Yes
chr1	67025872	67027613	MACS_peak_326	1167.81	Yes
chr1	67227818	67228959	MACS_peak_327	178.22	Yes
chr1	67391244	67392386	MACS_peak_328	158.62	Yes
chr1	67460338	67461021	MACS_peak_329	132.4	Yes
chr1	67544274	67545712	MACS_peak_330	676.99	Yes
chr1	67795757	67796276	MACS_peak_331	52.83	No
chr1	67797950	67799386	MACS_peak_332	449.68	Yes
chr1	67934715	67936658	MACS_peak_333	1307.45	Yes
chr1	67958003	67958456	MACS_peak_334	54.13	No
chr1	68227320	68228226	MACS_peak_335	264.93	Yes
chr1	68487760	68490482	MACS_peak_336	2444.92	Yes
chr1	68936107	68938050	MACS_peak_337	2300.79	Yes
chr1	69047657	69049471	MACS_peak_338	752.87	Yes
chr1	69307500	69310262	MACS_peak_339	3100	Yes
chr1	69315018	69316417	MACS_peak_340	1415.92	Yes
chr1	69418411	69419780	MACS_peak_341	593.17	Yes
chr1	69591055	69592901	MACS_peak_342	1054.52	Yes
chr1	69963721	69964128	MACS_peak_343	52.44	No
chr1	70059954	70060699	MACS_peak_344	111.27	Yes
chr1	70123027	70123554	MACS_peak_345	63.55	No
chr1	70384561	70384920	MACS_peak_346	50.41	No
chr1	70551229	70552273	MACS_peak_347	187.35	No
chr1	70671828	70672294	MACS_peak_348	60.48	No
chr1	70731364	70732360	MACS_peak_349	471.36	Yes
chr1	71061179	71061822	MACS_peak_350	78.33	No
chr1	71064566	71066358	MACS_peak_351	1398.15	Yes
chr1	71098317	71099109	MACS_peak_352	64.8	Yes
chr1	71308057	71309255	MACS_peak_353	472.01	Yes
chr1	71428078	71429402	MACS_peak_354	405.49	Yes
chr1	71431674	71432200	MACS_peak_355	79.14	No
chr1	71487336	71488169	MACS_peak_356	113.36	Yes
chr1	71905019	71905658	MACS_peak_357	71.18	Yes
chr1	72084507	72085477	MACS_peak_358	341.82	Yes
chr1	72182867	72184541	MACS_peak_359	809.78	Yes
chr1	72279787	72281312	MACS_peak_360	992.55	Yes
chr1	72301717	72302960	MACS_peak_361	241.72	Yes
chr1	72313209	72313939	MACS_peak_362	111.98	No
chr1	72353319	72354661	MACS_peak_363	782.12	Yes
chr1	72367798	72368948	MACS_peak_364	588.19	No
chr1	72410309	72411467	MACS_peak_365	411.95	Yes
chr1	72486804	72488489	MACS_peak_366	265.69	No
chr1	72495986	72497779	MACS_peak_367	762.26	Yes
chr1	72767566	72768573	MACS_peak_368	196.75	No
chr1	73102302	73103304	MACS_peak_369	197.37	Yes
chr1	73219391	73220918	MACS_peak_370	1981.04	Yes
chr1	73406508	73408355	MACS_peak_371	1229.85	Yes
chr1	73801219	73802251	MACS_peak_372	185.16	No
chr1	73905044	73905984	MACS_peak_373	213.04	Yes
chr1	73978990	73980937	MACS_peak_374	2389.02	Yes
chr1	74054423	74055583	MACS_peak_375	241.75	Yes
chr1	74082265	74082668	MACS_peak_376	51.77	No
chr1	74172133	74172757	MACS_peak_377	85.15	Yes
chr1	74314591	74315346	MACS_peak_378	160.8	Yes
chr1	74492649	74493484	MACS_peak_379	164.7	No
chr1	74903802	74904479	MACS_peak_380	333.01	Yes
chr1	74927313	74928852	MACS_peak_381	1099.66	Yes
chr1	74945024	74945567	MACS_peak_382	76.88	No
chr1	74972589	74974755	MACS_peak_383	1982.52	Yes
chr1	74991547	74992831	MACS_peak_384	391.32	Yes
chr1	75011130	75012911	MACS_peak_385	2910.78	Yes
chr1	75047720	75049353	MACS_peak_386	2084.96	Yes
chr1	75296904	75298139	MACS_peak_387	735.5	Yes
chr1	75369291	75369984	MACS_peak_388	71.3	No
chr1	75525821	75526366	MACS_peak_389	61.5	Yes
chr1	75758284	75759755	MACS_peak_390	312.88	Yes
chr1	75889247	75889751	MACS_peak_391	69.69	No
chr1	75978093	75979310	MACS_peak_392	461.07	Yes
chr1	75993532	75995019	MACS_peak_393	952.05	Yes
chr1	76345296	76346275	MACS_peak_394	64.29	No
chr1	76447748	76448821	MACS_peak_395	168.98	Yes
chr1	76494454	76495050	MACS_peak_396	60.85	Yes
chr1	76522777	76523933	MACS_peak_397	144.97	No
chr1	77047951	77048826	MACS_peak_398	202.73	No
chr1	77051806	77052677	MACS_peak_399	67.95	No
chr1	77136025	77137662	MACS_peak_400	821.68	Yes
chr1	77353098	77353581	MACS_peak_401	59.97	No
chr1	77429023	77430326	MACS_peak_402	411.64	Yes
chr1	77435197	77435788	MACS_peak_403	55.44	No
chr1	77699928	77701086	MACS_peak_404	378.21	Yes
chr1	78174448	78175915	MACS_peak_405	1286.03	Yes
chr1	78186433	78187966	MACS_peak_406	408.29	Yes
chr1	78269777	78270874	MACS_peak_407	312.36	Yes
chr1	78308350	78308799	MACS_peak_408	52.99	No
chr1	78316284	78317923	MACS_peak_409	335.12	Yes
chr1	78590059	78591794	MACS_peak_410	732.3	Yes
chr1	78689541	78689864	MACS_peak_411	50.65	No
chr1	78853801	78854584	MACS_peak_412	141.58	No
chr1	78876954	78878016	MACS_peak_413	208.48	No
chr1	78979440	78980221	MACS_peak_414	97.38	Yes
chr1	79014125	79014742	MACS_peak_415	62.68	Yes
chr1	79101298	79101763	MACS_peak_416	51.22	No
chr1	79109465	79110426	MACS_peak_417	261.92	Yes
chr1	79268790	79269628	MACS_peak_418	166.08	Yes
chr1	79619453	79620279	MACS_peak_419	227.51	No
chr1	79686597	79687909	MACS_peak_420	228.71	Yes
chr1	79795096	79796311	MACS_peak_421	275.49	No
chr1	79922916	79923322	MACS_peak_422	50.1	No
chr1	80009031	80010301	MACS_peak_423	298.02	No
chr1	80236993	80239230	MACS_peak_424	1995.26	Yes
chr1	80289224	80289887	MACS_peak_425	85.99	No
chr1	80296462	80299240	MACS_peak_426	2741.03	Yes
chr1	80381081	80381352	MACS_peak_427	51.89	No
chr1	80511287	80511979	MACS_peak_428	87.96	Yes
chr1	80870842	80871250	MACS_peak_429	51.18	No
chr1	80903566	80904689	MACS_peak_430	276.02	Yes
chr1	80998693	80999618	MACS_peak_431	114.97	No
chr1	81057213	81058513	MACS_peak_432	447.59	Yes
chr1	81083555	81084505	MACS_peak_433	157.5	Yes
chr1	81488776	81490499	MACS_peak_434	708.41	Yes
chr1	81704693	81706095	MACS_peak_435	131.72	No
chr1	82045881	82046728	MACS_peak_436	95.1	Yes
chr1	82053771	82055900	MACS_peak_437	1874.11	Yes
chr1	82092095	82093290	MACS_peak_438	391.84	Yes
chr1	82334790	82335690	MACS_peak_439	128.48	No
chr1	82530924	82531660	MACS_peak_440	96.89	Yes
chr1	82634059	82634314	MACS_peak_441	59.8	No
chr1	82828315	82829205	MACS_peak_442	144.37	No
chr1	82835799	82837211	MACS_peak_443	389.64	Yes
chr1	83047965	83048506	MACS_peak_444	52.93	No
chr1	83137586	83138174	MACS_peak_445	72.81	No
chr1	83689174	83691112	MACS_peak_446	1461.03	Yes
chr1	83740654	83741564	MACS_peak_447	189.8	No
chr1	84217124	84218779	MACS_peak_448	1249.07	Yes
chr1	84486781	84487984	MACS_peak_449	482	Yes
chr1	84584671	84586091	MACS_peak_450	379.49	No
chr1	84667422	84668100	MACS_peak_451	89.91	No
chr1	84810655	84812657	MACS_peak_452	2333.48	Yes
chr1	84814117	84816201	MACS_peak_453	839.75	Yes
chr1	84832098	84832776	MACS_peak_454	85.32	No
chr1	84842637	84844509	MACS_peak_455	1293.71	Yes
chr1	84885345	84886449	MACS_peak_456	282.1	No
chr1	85087819	85091263	MACS_peak_457	2668.53	No
chr1	85597200	85598095	MACS_peak_458	110.52	No
chr1	85619947	85622821	MACS_peak_459	2892.87	No
chr1	85716930	85718963	MACS_peak_460	1920.64	Yes
chr1	85773905	85775737	MACS_peak_461	1209.06	Yes
chr1	85929126	85929934	MACS_peak_462	166.96	No
chr1	86086623	86089406	MACS_peak_463	3100	Yes
chr1	86161480	86162004	MACS_peak_464	72.98	No
chr1	86164404	86164940	MACS_peak_465	51.57	No
chr1	86207105	86208417	MACS_peak_466	550.03	Yes
chr1	86216475	86219544	MACS_peak_467	3100	Yes
chr1	86244504	86244889	MACS_peak_468	60.58	No
chr1	86345824	86347371	MACS_peak_469	383.89	Yes
chr1	86412283	86413185	MACS_peak_470	160.51	No
chr1	86605927	86606624	MACS_peak_471	64.46	No
chr1	86764166	86766390	MACS_peak_472	2822.34	Yes
chr1	86792132	86793802	MACS_peak_473	722.91	Yes
chr1	86945275	86945948	MACS_peak_474	96.33	No
chr1	86982510	86985130	MACS_peak_475	3100	Yes
chr1	87021432	87022720	MACS_peak_476	523.05	No
chr1	87095981	87097654	MACS_peak_477	1954.92	Yes
chr1	87111484	87111918	MACS_peak_478	52.84	No
chr1	87227397	87228255	MACS_peak_479	123.37	No
chr1	87238413	87241103	MACS_peak_480	799.59	Yes
chr1	87285421	87287836	MACS_peak_481	3100	Yes
chr1	87339223	87341099	MACS_peak_482	1506.78	Yes
chr1	87437489	87439596	MACS_peak_483	3100	Yes
chr1	87439787	87441154	MACS_peak_484	470.32	Yes
chr1	87651171	87652472	MACS_peak_485	279.21	Yes
chr1	87652726	87653952	MACS_peak_486	268.72	Yes
chr1	87707971	87708954	MACS_peak_487	102.31	No
chr1	87769335	87770974	MACS_peak_488	689.78	Yes
chr1	87956999	87957665	MACS_peak_489	62.51	No
chr1	87973037	87973508	MACS_peak_490	70.53	No
chr1	87984174	87984778	MACS_peak_491	86.32	No
chr1	88083145	88085205	MACS_peak_492	1048.42	Yes
chr1	88150670	88151994	MACS_peak_493	207.13	Yes
chr1	88192821	88193289	MACS_peak_494	66.89	No
chr1	88232491	88234468	MACS_peak_495	246.51	Yes
chr1	88259659	88262166	MACS_peak_496	1712.63	Yes
chr1	88498564	88500594	MACS_peak_497	2143.95	Yes
chr1	88502895	88503773	MACS_peak_498	109.76	No
chr1	88586172	88587482	MACS_peak_499	589.38	No
chr1	88619845	88621834	MACS_peak_500	2843.23	Yes
chr1	88624509	88625251	MACS_peak_501	106.69	Yes
chr1	88653501	88654116	MACS_peak_502	72.91	No
chr1	89039751	89040641	MACS_peak_503	88.07	Yes
chr1	89556826	89557845	MACS_peak_504	419.98	Yes
chr1	89558996	89559549	MACS_peak_505	80.59	No
chr1	89661627	89662355	MACS_peak_506	92.41	No
chr1	89799510	89801496	MACS_peak_507	1251.93	Yes
chr1	90090018	90091392	MACS_peak_508	834.07	Yes
chr1	90093949	90094931	MACS_peak_509	208.78	Yes
chr1	90130198	90131880	MACS_peak_510	1549.61	Yes
chr1	90178965	90180329	MACS_peak_511	539.49	No
chr1	90235211	90236096	MACS_peak_512	163.16	No
chr1	90391710	90393121	MACS_peak_513	370.14	Yes
chr1	90591425	90593158	MACS_peak_514	1228.35	Yes
chr1	90905437	90907167	MACS_peak_515	3136.14	Yes
chr1	90981349	90982541	MACS_peak_516	244.26	Yes
chr1	90985953	90986426	MACS_peak_517	63.39	No
chr1	91096268	91097805	MACS_peak_518	841.3	Yes
chr1	91205461	91205922	MACS_peak_519	51.65	No
chr1	91268612	91270667	MACS_peak_520	1299.39	No
chr1	91341620	91343083	MACS_peak_521	1452.33	Yes
chr1	91403735	91404284	MACS_peak_522	58.83	No
chr1	91404697	91405383	MACS_peak_523	121.27	No
chr1	91529150	91531154	MACS_peak_524	1629.79	Yes
chr1	91549358	91550327	MACS_peak_525	198.97	Yes
chr1	91739707	91740135	MACS_peak_526	62.26	No
chr1	92282010	92283796	MACS_peak_527	1142.59	Yes
chr1	92295541	92296539	MACS_peak_528	168.43	Yes
chr1	92313222	92313866	MACS_peak_529	63.43	No
chr1	92345038	92346754	MACS_peak_530	2117.44	Yes
chr1	92443024	92443808	MACS_peak_531	89.97	No
chr1	92575755	92576175	MACS_peak_532	52.18	No
chr1	92839213	92839732	MACS_peak_533	58	No
chr1	92944018	92945043	MACS_peak_534	186.25	Yes
chr1	93116137	93116626	MACS_peak_535	52.8	No
chr1	93158155	93159192	MACS_peak_536	266.55	No
chr1	93470335	93471935	MACS_peak_537	815.58	Yes
chr1	93486061	93487750	MACS_peak_538	893.4	Yes
chr1	93552306	93553933	MACS_peak_539	702.31	Yes
chr1	93625383	93626958	MACS_peak_540	1230.09	Yes
chr1	93672456	93674708	MACS_peak_541	1406.42	Yes
chr1	93751554	93752065	MACS_peak_542	58.9	No
chr1	93789810	93791341	MACS_peak_543	355.11	Yes
chr1	94028983	94029878	MACS_peak_544	208.41	Yes
chr1	94331635	94332711	MACS_peak_545	438.55	Yes
chr1	94573923	94575361	MACS_peak_546	572.9	Yes
chr1	95256782	95257579	MACS_peak_547	122.82	No
chr1	96139843	96141407	MACS_peak_548	563.93	Yes
chr1	96282443	96283805	MACS_peak_549	279.46	Yes
chr1	96349018	96349675	MACS_peak_550	170.08	Yes
chr1	96804076	96804675	MACS_peak_551	68.27	No
chr1	96885716	96886831	MACS_peak_552	134.9	Yes
chr1	97733984	97735423	MACS_peak_553	325.55	Yes
chr1	97800617	97801665	MACS_peak_554	468.28	Yes
chr1	97853008	97853533	MACS_peak_555	60.7	No
chr1	98076818	98078062	MACS_peak_556	174.07	Yes
chr1	98561660	98562611	MACS_peak_557	410	No
chr1	98726704	98728199	MACS_peak_558	762.2	Yes
chr1	99002395	99003194	MACS_peak_559	92.55	No
chr1	99293352	99293828	MACS_peak_560	54.4	No
chr1	99303875	99304417	MACS_peak_561	84.3	No
chr1	99540854	99542027	MACS_peak_562	198.39	Yes
chr1	99662334	99663438	MACS_peak_563	217.89	No
chr1	99882736	99884567	MACS_peak_564	2130.67	Yes
chr1	99930437	99930838	MACS_peak_565	52.01	No
chr1	100022883	100024288	MACS_peak_566	240.31	Yes
chr1	100675739	100676453	MACS_peak_567	143.79	No
chr1	100974393	100975799	MACS_peak_568	400.02	Yes
chr1	102306983	102307272	MACS_peak_569	54.96	No
chr1	102471009	102472032	MACS_peak_570	124.88	No
chr1	102482350	102483529	MACS_peak_571	88.44	Yes
chr1	103680144	103681006	MACS_peak_572	145.87	No
chr1	103966383	103968022	MACS_peak_573	224.37	Yes
chr1	104667425	104669490	MACS_peak_574	927.06	Yes
chr1	104774999	104776350	MACS_peak_575	598.42	Yes
chr1	104820385	104821826	MACS_peak_576	349.23	Yes
chr1	105174187	105174812	MACS_peak_577	79.9	Yes
chr1	105416731	105418549	MACS_peak_578	594.56	Yes
chr1	105803761	105804700	MACS_peak_579	137.57	No
chr1	105963248	105964329	MACS_peak_580	340.06	Yes
chr1	106261636	106263068	MACS_peak_581	653.49	Yes
chr1	106314945	106317343	MACS_peak_582	2175.42	Yes
chr1	106389095	106390332	MACS_peak_583	118.18	Yes
chr1	106399025	106400251	MACS_peak_584	459.49	No
chr1	106451803	106452882	MACS_peak_585	154.29	Yes
chr1	106587234	106589083	MACS_peak_586	850.03	Yes
chr1	106627003	106627480	MACS_peak_587	56.29	No
chr1	106706702	106707312	MACS_peak_588	61.56	No
chr1	106729351	106730841	MACS_peak_589	596.85	Yes
chr1	106740543	106742663	MACS_peak_590	647.89	Yes
chr1	106752404	106753640	MACS_peak_591	376.36	Yes
chr1	106957729	106959182	MACS_peak_592	420.16	Yes
chr1	107515689	107516112	MACS_peak_593	84.98	No
chr1	108208781	108209986	MACS_peak_594	142.65	No
chr1	108378846	108380473	MACS_peak_595	535.22	Yes
chr1	108655794	108657277	MACS_peak_596	748.49	Yes
chr1	108685723	108686993	MACS_peak_597	519.17	Yes
chr1	108977016	108978736	MACS_peak_598	1787.05	Yes
chr1	109536844	109538879	MACS_peak_599	564.89	Yes
chr1	109845392	109846031	MACS_peak_600	237.45	No
chr1	110071016	110071977	MACS_peak_601	249.19	No
chr1	110398165	110399320	MACS_peak_602	209.22	No
chr1	111420887	111422483	MACS_peak_603	477.56	Yes
chr1	111450716	111452316	MACS_peak_604	764.66	Yes
chr1	111735215	111736349	MACS_peak_605	237.52	Yes
chr1	111794915	111796345	MACS_peak_606	189.68	Yes
chr1	112249256	112249982	MACS_peak_607	92.66	No
chr1	112530740	112532228	MACS_peak_608	382.45	Yes
chr1	113106667	113107738	MACS_peak_609	144.86	No
chr1	113650108	113651331	MACS_peak_610	314.41	No
chr1	113781878	113782444	MACS_peak_611	56.03	No
chr1	113838838	113839514	MACS_peak_612	72.19	Yes
chr1	113982676	113983446	MACS_peak_613	223.6	Yes
chr1	114211609	114212064	MACS_peak_614	51.88	No
chr1	114222513	114222990	MACS_peak_615	52.81	No
chr1	114962384	114964208	MACS_peak_616	905.91	Yes
chr1	115570654	115572481	MACS_peak_617	905.06	Yes
chr1	115932004	115933382	MACS_peak_618	501.63	Yes
chr1	116039336	116040465	MACS_peak_619	170.84	No
chr1	116520995	116522282	MACS_peak_620	609.46	Yes
chr1	116957290	116958148	MACS_peak_621	166.08	Yes
chr1	117083963	117084499	MACS_peak_622	78.88	No
chr1	118299021	118300271	MACS_peak_623	401.8	No
chr1	118493926	118495307	MACS_peak_624	523.17	Yes
chr1	118498078	118499475	MACS_peak_625	445.24	Yes
chr1	118538320	118538990	MACS_peak_626	101.74	Yes
chr1	118555013	118556430	MACS_peak_627	987.27	Yes
chr1	118596514	118598815	MACS_peak_628	1753.92	Yes
chr1	118707900	118708834	MACS_peak_629	217.4	No
chr1	118725230	118726281	MACS_peak_630	264.03	Yes
chr1	118986019	118987585	MACS_peak_631	1617.1	Yes
chr1	119020571	119021620	MACS_peak_632	220.74	No
chr1	119275912	119277033	MACS_peak_633	254.79	Yes
chr1	119528347	119529409	MACS_peak_634	305.98	Yes
chr1	119558764	119560249	MACS_peak_635	590.35	Yes
chr1	119768314	119770835	MACS_peak_636	2860.9	Yes
chr1	119891049	119892286	MACS_peak_637	456.68	Yes
chr1	119990135	119990839	MACS_peak_638	136.09	No
chr1	120077461	120078079	MACS_peak_639	79.15	No
chr1	120100272	120101138	MACS_peak_640	83.24	Yes
chr1	120190167	120191801	MACS_peak_641	1240.51	Yes
chr1	120282506	120283526	MACS_peak_642	242.31	No
chr1	121019140	121019779	MACS_peak_643	88.77	No
chr1	121146217	121147949	MACS_peak_644	799.38	Yes
chr1	121312826	121313796	MACS_peak_645	147.02	Yes
chr1	121406222	121407626	MACS_peak_646	254.1	Yes
chr1	121558162	121559016	MACS_peak_647	77.08	No
chr1	121808589	121810626	MACS_peak_648	1492.9	Yes
chr1	122348257	122349480	MACS_peak_649	252.55	Yes
chr1	122664392	122665739	MACS_peak_650	252.77	Yes
chr1	123989079	123990179	MACS_peak_651	152.62	Yes
chr1	124617151	124618209	MACS_peak_652	227.06	No
chr1	124632494	124632834	MACS_peak_653	51.2	No
chr1	124744427	124744778	MACS_peak_654	51.43	No
chr1	124745721	124747610	MACS_peak_655	1706.78	Yes
chr1	125427266	125429031	MACS_peak_656	1819.11	Yes
chr1	125430741	125431273	MACS_peak_657	60.4	No
chr1	125579284	125580698	MACS_peak_658	717.05	Yes
chr1	126136119	126137317	MACS_peak_659	211.75	No
chr1	126185103	126186583	MACS_peak_660	948.12	Yes
chr1	126322879	126323312	MACS_peak_661	51.09	No
chr1	126411565	126412349	MACS_peak_662	109.66	No
chr1	126466112	126466678	MACS_peak_663	61.4	No
chr1	126514834	126516341	MACS_peak_664	496.69	Yes
chr1	126654705	126656717	MACS_peak_665	1644.7	Yes
chr1	126674223	126675292	MACS_peak_666	184.46	No
chr1	126728394	126729794	MACS_peak_667	404.37	Yes
chr1	126871734	126873081	MACS_peak_668	100.41	Yes
chr1	126946951	126947663	MACS_peak_669	129.19	No
chr1	127046075	127048060	MACS_peak_670	945.08	Yes
chr1	127145079	127145827	MACS_peak_671	158.31	Yes
chr1	127197011	127197323	MACS_peak_672	53.04	No
chr1	127343236	127343873	MACS_peak_673	83.79	No
chr1	127378783	127379126	MACS_peak_674	66.18	Yes
chr1	127518807	127519559	MACS_peak_675	162.09	Yes
chr1	127908586	127909385	MACS_peak_676	70.72	No
chr1	127986583	127988599	MACS_peak_677	2270.16	Yes
chr1	128010150	128011484	MACS_peak_678	205.87	Yes
chr1	128178029	128179506	MACS_peak_679	808.89	Yes
chr1	128227622	128228427	MACS_peak_680	85.72	No
chr1	128326722	128327908	MACS_peak_681	143.9	No
chr1	128352773	128353345	MACS_peak_682	69.44	No
chr1	128516382	128518559	MACS_peak_683	1108.97	Yes
chr1	128519846	128521432	MACS_peak_684	633.13	Yes
chr1	128533035	128534554	MACS_peak_685	1171.04	Yes
chr1	128542699	128544981	MACS_peak_686	2638.57	Yes
chr1	128788823	128790641	MACS_peak_687	1010.99	Yes
chr1	128802299	128802852	MACS_peak_688	67.06	No
chr1	129215997	129216872	MACS_peak_689	107.64	No
chr1	129511572	129512902	MACS_peak_690	308.9	No
chr1	129705373	129706918	MACS_peak_691	687.38	Yes
chr1	129861522	129862247	MACS_peak_692	105.79	Yes
chr1	130539940	130541380	MACS_peak_693	921.24	Yes
chr1	130998589	131000175	MACS_peak_694	348.05	Yes
chr1	131030262	131031018	MACS_peak_695	90.1	No
chr1	131157244	131158442	MACS_peak_696	608.73	Yes
chr1	131180712	131181611	MACS_peak_697	110.6	Yes
chr1	131205909	131207341	MACS_peak_698	542.8	Yes
chr1	131357238	131359213	MACS_peak_699	1282.52	Yes
chr1	131408630	131410998	MACS_peak_700	3100	Yes
chr1	131564966	131566191	MACS_peak_701	330.25	Yes
chr1	131593843	131595392	MACS_peak_702	1386.02	Yes
chr1	131955729	131956657	MACS_peak_703	156.56	No
chr1	132019801	132021812	MACS_peak_704	3100	Yes
chr1	132086606	132087064	MACS_peak_705	58.51	No
chr1	132184764	132185170	MACS_peak_706	51.42	No
chr1	132228817	132229606	MACS_peak_707	68.36	No
chr1	132375308	132376338	MACS_peak_708	208.37	No
chr1	132380520	132382684	MACS_peak_709	3180.05	Yes
chr1	132439791	132440429	MACS_peak_710	81.22	No
chr1	132497612	132498765	MACS_peak_711	89.39	No
chr1	132522955	132524737	MACS_peak_712	3035.61	Yes
chr1	132587791	132588511	MACS_peak_713	106.69	No
chr1	132617965	132619249	MACS_peak_714	502.45	Yes
chr1	132623030	132624208	MACS_peak_715	178.94	No
chr1	132920921	132922358	MACS_peak_716	567.22	No
chr1	132988966	132990265	MACS_peak_717	652.32	Yes
chr1	133101337	133101848	MACS_peak_718	93.83	No
chr1	133390090	133391128	MACS_peak_719	414.85	No
chr1	133464051	133465736	MACS_peak_720	1592.98	Yes
chr1	133487372	133489084	MACS_peak_721	2448.15	Yes
chr1	133694705	133695909	MACS_peak_722	465.2	No
chr1	133739578	133741276	MACS_peak_723	1209.24	Yes
chr1	133864485	133865390	MACS_peak_724	190.66	No
chr1	133927165	133927772	MACS_peak_725	61.11	No
chr1	133952203	133953592	MACS_peak_726	901.45	Yes
chr1	134070935	134072212	MACS_peak_727	656.39	Yes
chr1	134383347	134384079	MACS_peak_728	98.66	No
chr1	134460773	134461475	MACS_peak_729	88.92	No
chr1	134468013	134468696	MACS_peak_730	65.54	No
chr1	134491835	134493548	MACS_peak_731	385.33	Yes
chr1	134533612	134536330	MACS_peak_732	3100	Yes
chr1	134629082	134629413	MACS_peak_733	69.1	No
chr1	134629511	134630550	MACS_peak_734	414.58	Yes
chr1	134670405	134672482	MACS_peak_735	3100	Yes
chr1	134814508	134816274	MACS_peak_736	1496.77	Yes
chr1	134828061	134829240	MACS_peak_737	203.74	No
chr1	134843104	134844386	MACS_peak_738	510.53	No
chr1	134902677	134905366	MACS_peak_739	3100	Yes
chr1	135168717	135171104	MACS_peak_740	1885.06	Yes
chr1	135302877	135303284	MACS_peak_741	58.06	No
chr1	135357041	135358548	MACS_peak_742	423.03	Yes
chr1	135481225	135483270	MACS_peak_743	1550.84	Yes
chr1	135484512	135485102	MACS_peak_744	69.99	Yes
chr1	135496078	135498002	MACS_peak_745	2318.21	Yes
chr1	135560803	135562599	MACS_peak_746	1328.26	Yes
chr1	135821755	135822446	MACS_peak_747	165.08	No
chr1	135869816	135870117	MACS_peak_748	55.52	No
chr1	135957780	135958475	MACS_peak_749	148.33	No
chr1	135962160	135964086	MACS_peak_750	2261.18	Yes
chr1	136008796	136010993	MACS_peak_751	1816.76	Yes
chr1	136090998	136091832	MACS_peak_752	220.17	Yes
chr1	136168428	136169683	MACS_peak_753	749.53	Yes
chr1	136175153	136175754	MACS_peak_754	61.74	No
chr1	136271578	136272270	MACS_peak_755	79.14	Yes
chr1	136313861	136315596	MACS_peak_756	1302.99	Yes
chr1	136329875	136331650	MACS_peak_757	1785.39	Yes
chr1	136524584	136525293	MACS_peak_758	95.05	No
chr1	136562461	136563260	MACS_peak_759	103.75	No
chr1	136594831	136596124	MACS_peak_760	326.54	Yes
chr1	136601270	136602295	MACS_peak_761	220.39	Yes
chr1	137134871	137136185	MACS_peak_762	288.28	Yes
chr1	137216394	137217165	MACS_peak_763	166.67	Yes
chr1	137217656	137218237	MACS_peak_764	83.84	No
chr1	137290676	137291249	MACS_peak_765	65.96	No
chr1	137363792	137364529	MACS_peak_766	198.25	Yes
chr1	137520334	137522360	MACS_peak_767	1003.67	Yes
chr1	137634191	137635569	MACS_peak_768	1109.93	Yes
chr1	137839095	137840288	MACS_peak_769	88.54	Yes
chr1	137849737	137850259	MACS_peak_770	58.51	No
chr1	137855684	137857113	MACS_peak_771	378.52	Yes
chr1	138046068	138047662	MACS_peak_772	393.01	Yes
chr1	138048636	138049243	MACS_peak_773	57.08	No
chr1	138137681	138138667	MACS_peak_774	148.22	Yes
chr1	138344565	138345391	MACS_peak_775	188.92	Yes
chr1	138709368	138711095	MACS_peak_776	832.93	Yes
chr1	138966798	138968742	MACS_peak_777	1183.26	Yes
chr1	139229168	139229744	MACS_peak_778	53.78	No
chr1	139243235	139245100	MACS_peak_779	1322.09	Yes
chr1	140587026	140587629	MACS_peak_780	59.21	No
chr1	140861863	140862625	MACS_peak_781	73.4	Yes
chr1	141100208	141101271	MACS_peak_782	235.61	Yes
chr1	141149790	141150884	MACS_peak_783	96.43	Yes
chr1	141210625	141211915	MACS_peak_784	87.51	Yes
chr1	141619707	141620497	MACS_peak_785	64.37	No
chr1	141786499	141787180	MACS_peak_786	57.13	No
chr1	141968559	141969849	MACS_peak_787	565.89	Yes
chr1	142058386	142059491	MACS_peak_788	207.16	No
chr1	142166745	142168132	MACS_peak_789	548.43	Yes
chr1	142269554	142271107	MACS_peak_790	977.03	Yes
chr1	142806665	142807995	MACS_peak_791	464.11	No
chr1	143273134	143273923	MACS_peak_792	111.9	No
chr1	143275053	143276003	MACS_peak_793	290.18	Yes
chr1	143354265	143354895	MACS_peak_794	64.8	No
chr1	143601319	143602101	MACS_peak_795	75.66	No
chr1	143641382	143642402	MACS_peak_796	197.13	Yes
chr1	143653240	143655330	MACS_peak_797	2082.4	Yes
chr1	143789506	143790969	MACS_peak_798	476.05	Yes
chr1	143862008	143862358	MACS_peak_799	51.56	No
chr1	144094527	144095727	MACS_peak_800	234.41	Yes
chr1	144421280	144422395	MACS_peak_801	212.37	Yes
chr1	144434934	144436389	MACS_peak_802	587.3	Yes
chr1	144509164	144510865	MACS_peak_803	974.91	Yes
chr1	144774473	144776128	MACS_peak_804	1136.03	Yes
chr1	144906488	144907313	MACS_peak_805	85.44	Yes
chr1	144970780	144972689	MACS_peak_806	1010.59	Yes
chr1	145069001	145069460	MACS_peak_807	50.48	No
chr1	145618215	145619666	MACS_peak_808	348.46	Yes
chr1	146964274	146964730	MACS_peak_809	80.8	No
chr1	147052177	147053514	MACS_peak_810	356.41	Yes
chr1	147126389	147127542	MACS_peak_811	341.06	Yes
chr1	147672283	147672678	MACS_peak_812	63.14	No
chr1	147912451	147912908	MACS_peak_813	51.18	No
chr1	147914251	147914539	MACS_peak_814	58.35	No
chr1	148590647	148591300	MACS_peak_815	81.56	No
chr1	149027136	149028716	MACS_peak_816	305.38	Yes
chr1	149164007	149165711	MACS_peak_817	400.96	Yes
chr1	149214995	149216933	MACS_peak_818	729.05	Yes
chr1	149930281	149931853	MACS_peak_819	493.88	Yes
chr1	150017565	150018927	MACS_peak_820	137.07	Yes
chr1	150384247	150385108	MACS_peak_821	162.02	No
chr1	150405024	150406348	MACS_peak_822	472.01	Yes
chr1	150846110	150847135	MACS_peak_823	226.57	Yes
chr1	151010421	151011399	MACS_peak_824	121.8	No
chr1	151048132	151049192	MACS_peak_825	139.62	Yes
chr1	151380564	151380945	MACS_peak_826	55.4	No
chr1	151394440	151395618	MACS_peak_827	133.13	No
chr1	151397567	151398602	MACS_peak_828	156.16	No
chr1	151674501	151675232	MACS_peak_829	92.05	No
chr1	151846194	151846813	MACS_peak_830	67.89	No
chr1	151892768	151894003	MACS_peak_831	746.06	Yes
chr1	152045726	152047409	MACS_peak_832	490.74	Yes
chr1	152278402	152279767	MACS_peak_833	573.82	Yes
chr1	152297061	152297473	MACS_peak_834	58.81	No
chr1	152432349	152434441	MACS_peak_835	1072.81	Yes
chr1	152587787	152588139	MACS_peak_836	51.31	No
chr1	152743069	152744943	MACS_peak_837	1273.6	Yes
chr1	152748904	152750102	MACS_peak_838	238.2	Yes
chr1	152754215	152756500	MACS_peak_839	2236.19	Yes
chr1	152794921	152796057	MACS_peak_840	293.88	Yes
chr1	152857780	152858885	MACS_peak_841	300.33	No
chr1	152874112	152875014	MACS_peak_842	118.3	No
chr1	152969370	152970854	MACS_peak_843	898.78	Yes
chr1	153183380	153184781	MACS_peak_844	685.45	No
chr1	153195127	153196601	MACS_peak_845	2020.7	Yes
chr1	153368514	153369205	MACS_peak_846	70.85	No
chr1	153421825	153422876	MACS_peak_847	289.89	Yes
chr1	153430156	153430838	MACS_peak_848	134.36	No
chr1	153430864	153433210	MACS_peak_849	3100	Yes
chr1	153622575	153623812	MACS_peak_850	713.8	Yes
chr1	153715805	153718965	MACS_peak_851	2100.62	Yes
chr1	153913758	153915904	MACS_peak_852	2539.66	Yes
chr1	154004251	154005584	MACS_peak_853	599.32	Yes
chr1	154102493	154105268	MACS_peak_854	3100	Yes
chr1	154233526	154235345	MACS_peak_855	668.04	Yes
chr1	154520619	154521348	MACS_peak_856	93.86	No
chr1	154652429	154654154	MACS_peak_857	2054.5	Yes
chr1	154940645	154941760	MACS_peak_858	443.23	No
chr1	155051332	155053253	MACS_peak_859	3101.78	Yes
chr1	155054076	155054436	MACS_peak_860	50.29	No
chr1	155124782	155125463	MACS_peak_861	112.65	No
chr1	155230781	155232748	MACS_peak_862	1094.46	Yes
chr1	155277683	155278127	MACS_peak_863	67.13	No
chr1	155598242	155599968	MACS_peak_864	1228.41	Yes
chr1	155662598	155664441	MACS_peak_865	970.09	Yes
chr1	155693053	155695178	MACS_peak_866	3100	Yes
chr1	155699021	155700939	MACS_peak_867	2694.25	Yes
chr1	155952392	155953685	MACS_peak_868	294.72	Yes
chr1	155983784	155985306	MACS_peak_869	1026.21	Yes
chr1	156019271	156020573	MACS_peak_870	486.46	Yes
chr1	156027061	156027520	MACS_peak_871	51.87	No
chr1	156074325	156074833	MACS_peak_872	65.81	No
chr1	156208014	156208499	MACS_peak_873	80.96	No
chr1	156485539	156487402	MACS_peak_874	2249.07	Yes
chr1	156522531	156524289	MACS_peak_875	1437.21	No
chr1	156703662	156704769	MACS_peak_876	172.84	No
chr1	156799623	156800474	MACS_peak_877	155.97	No
chr1	156846876	156848108	MACS_peak_878	717.18	No
chr1	156901860	156903503	MACS_peak_879	1413.78	Yes
chr1	156911959	156912230	MACS_peak_880	75.65	No
chr1	156948907	156950949	MACS_peak_881	1926.79	Yes
chr1	156986440	156987426	MACS_peak_882	335.36	Yes
chr1	157149392	157151701	MACS_peak_883	2258.29	Yes
chr1	157238602	157239324	MACS_peak_884	75.67	No
chr1	157267391	157268410	MACS_peak_885	252.03	No
chr1	157273050	157273452	MACS_peak_886	55.14	No
chr1	157300102	157300773	MACS_peak_887	112.31	No
chr1	157383813	157384675	MACS_peak_888	83.56	No
chr1	157388717	157389125	MACS_peak_889	58.52	No
chr1	157466398	157468020	MACS_peak_890	1119.37	Yes
chr1	157494751	157495517	MACS_peak_891	73.56	No
chr1	157596859	157597516	MACS_peak_892	65.98	No
chr1	158064446	158065127	MACS_peak_893	115.02	No
chr1	158132523	158133422	MACS_peak_894	191.7	No
chr1	158156000	158157662	MACS_peak_895	866.96	Yes
chr1	158222157	158224208	MACS_peak_896	2151.33	Yes
chr1	158243711	158244724	MACS_peak_897	249.82	No
chr1	158378801	158380119	MACS_peak_898	674.59	Yes
chr1	158502052	158503444	MACS_peak_899	374.31	No
chr1	159092066	159093504	MACS_peak_900	524.05	Yes
chr1	159151825	159152910	MACS_peak_901	506.56	Yes
chr1	159306852	159309298	MACS_peak_902	937.72	Yes
chr1	159434574	159435737	MACS_peak_903	406.32	Yes
chr1	159671809	159672494	MACS_peak_904	71.49	No
chr1	159694229	159695524	MACS_peak_905	415.36	Yes
chr1	159983124	159984672	MACS_peak_906	375.97	Yes
chr1	160014183	160014909	MACS_peak_907	155.21	Yes
chr1	160024742	160026733	MACS_peak_908	2139.16	Yes
chr1	160062786	160064173	MACS_peak_909	555.8	Yes
chr1	160230514	160231219	MACS_peak_910	68.73	No
chr1	160239987	160241696	MACS_peak_911	1954.18	Yes
chr1	160251675	160252707	MACS_peak_912	73.95	No
chr1	160430976	160432596	MACS_peak_913	443.41	Yes
chr1	160436485	160438567	MACS_peak_914	2195.64	Yes
chr1	160516710	160517735	MACS_peak_915	210.73	No
chr1	160534908	160535516	MACS_peak_916	65.44	No
chr1	160595287	160596161	MACS_peak_917	110.71	No
chr1	160810121	160810984	MACS_peak_918	129.87	No
chr1	160982768	160983358	MACS_peak_919	53.5	No
chr1	161080700	161081238	MACS_peak_920	59.49	No
chr1	161089167	161090163	MACS_peak_921	430.75	Yes
chr1	161103660	161104564	MACS_peak_922	128.63	Yes
chr1	161135009	161135537	MACS_peak_923	50.85	No
chr1	161583659	161585008	MACS_peak_924	296.9	Yes
chr1	161889764	161891515	MACS_peak_925	740.14	Yes
chr1	162074852	162075603	MACS_peak_926	100.38	No
chr1	162183275	162184573	MACS_peak_927	239.82	Yes
chr1	162447791	162449263	MACS_peak_928	416.3	Yes
chr1	162619999	162620634	MACS_peak_929	56.01	No
chr1	162648608	162649205	MACS_peak_930	50.45	No
chr1	162707533	162710073	MACS_peak_931	2345.79	Yes
chr1	163091469	163092460	MACS_peak_932	121.61	No
chr1	163117832	163118321	MACS_peak_933	61.44	No
chr1	163426592	163427665	MACS_peak_934	350.81	Yes
chr1	163670984	163671919	MACS_peak_935	78.22	Yes
chr1	163805707	163807594	MACS_peak_936	2024.87	Yes
chr1	163841403	163842904	MACS_peak_937	420.18	Yes
chr1	163848341	163850103	MACS_peak_938	1203.79	Yes
chr1	163854426	163855752	MACS_peak_939	305.74	Yes
chr1	163955231	163955981	MACS_peak_940	94.24	No
chr1	164026300	164027722	MACS_peak_941	373.95	Yes
chr1	164176019	164176917	MACS_peak_942	114.14	Yes
chr1	164235284	164235877	MACS_peak_943	116.43	No
chr1	164314508	164315981	MACS_peak_944	900.06	Yes
chr1	164384559	164384892	MACS_peak_945	68.78	No
chr1	164441823	164445670	MACS_peak_946	3100	Yes
chr1	164447433	164448009	MACS_peak_947	58.66	No
chr1	164478685	164479348	MACS_peak_948	170.43	No
chr1	164710224	164710595	MACS_peak_949	62.95	No
chr1	164734032	164734942	MACS_peak_950	100.01	No
chr1	164856759	164858430	MACS_peak_951	1355.1	Yes
chr1	164902064	164902548	MACS_peak_952	68.23	No
chr1	165015159	165016792	MACS_peak_953	1160.56	Yes
chr1	165437277	165438995	MACS_peak_954	875.34	Yes
chr1	165624377	165625980	MACS_peak_955	293.36	Yes
chr1	165627747	165628310	MACS_peak_956	65.36	No
chr1	165644798	165645818	MACS_peak_957	234.84	Yes
chr1	165688205	165688844	MACS_peak_958	83.27	Yes
chr1	165866677	165868846	MACS_peak_959	2689.08	Yes
chr1	165895609	165897125	MACS_peak_960	365.52	Yes
chr1	165934938	165936184	MACS_peak_961	150.22	No
chr1	166039938	166040407	MACS_peak_962	50.78	No
chr1	166280333	166280970	MACS_peak_963	83.52	No
chr1	166305031	166306204	MACS_peak_964	220.43	Yes
chr1	166958670	166959199	MACS_peak_965	90.45	No
chr1	167177222	167178369	MACS_peak_966	289.09	No
chr1	167182283	167183565	MACS_peak_967	234.65	No
chr1	167194984	167197168	MACS_peak_968	2936.19	Yes
chr1	167318767	167319225	MACS_peak_969	61.49	No
chr1	167352042	167352925	MACS_peak_970	151.25	Yes
chr1	167417684	167418133	MACS_peak_971	66.46	No
chr1	167461824	167463215	MACS_peak_972	271.73	Yes
chr1	167788376	167790275	MACS_peak_973	1496.57	Yes
chr1	167850034	167851098	MACS_peak_974	328.31	No
chr1	167901989	167903472	MACS_peak_975	817.27	Yes
chr1	167961771	167962433	MACS_peak_976	143.19	No
chr1	167997661	167999256	MACS_peak_977	793.29	Yes
chr1	168100661	168103044	MACS_peak_978	3044.13	Yes
chr1	168149441	168149788	MACS_peak_979	51.96	No
chr1	168157055	168160313	MACS_peak_980	3100	Yes
chr1	168222268	168223817	MACS_peak_981	591.99	Yes
chr1	168460429	168461713	MACS_peak_982	288.23	Yes
chr1	168728817	168730755	MACS_peak_983	1695.48	Yes
chr1	168782259	168784133	MACS_peak_984	1565.25	Yes
chr1	168968239	168969539	MACS_peak_985	322.75	No
chr1	169160079	169160513	MACS_peak_986	50.87	No
chr1	169330042	169331865	MACS_peak_987	682.39	Yes
chr1	169367684	169369152	MACS_peak_988	757.24	Yes
chr1	169396833	169397978	MACS_peak_989	415.19	No
chr1	170078898	170080169	MACS_peak_990	615.19	No
chr1	170333675	170334976	MACS_peak_991	387.55	No
chr1	170433999	170435485	MACS_peak_992	600.69	Yes
chr1	170440113	170441662	MACS_peak_993	1549.94	Yes
chr1	170501805	170502288	MACS_peak_994	66.01	No
chr1	170577920	170580046	MACS_peak_995	3100	Yes
chr1	170646179	170647598	MACS_peak_996	339.49	Yes
chr1	170775378	170776460	MACS_peak_997	160.95	No
chr1	170794251	170795673	MACS_peak_998	342.78	No
chr1	170816125	170818580	MACS_peak_999	3100	Yes
chr1	170828831	170830297	MACS_peak_1000	1403.97	Yes
chr1	170897795	170899380	MACS_peak_1001	1392.22	Yes
chr1	170932203	170933212	MACS_peak_1002	185.87	No
chr1	171002322	171004058	MACS_peak_1003	2819.97	Yes
chr1	171013165	171014625	MACS_peak_1004	896.57	Yes
chr1	171170631	171172109	MACS_peak_1005	534.57	Yes
chr1	171226045	171227710	MACS_peak_1006	2180.91	Yes
chr1	171264901	171265958	MACS_peak_1007	381.92	No
chr1	171377251	171377802	MACS_peak_1008	76.88	No
chr1	171468398	171470682	MACS_peak_1009	1993.98	Yes
chr1	171490503	171490936	MACS_peak_1010	54.85	No
chr1	171585150	171586071	MACS_peak_1011	63.49	No
chr1	171667177	171668215	MACS_peak_1012	202.67	No
chr1	172057572	172058353	MACS_peak_1013	99.27	No
chr1	172100007	172101849	MACS_peak_1014	1682.22	Yes
chr1	172117706	172118215	MACS_peak_1015	57.64	No
chr1	172137267	172139240	MACS_peak_1016	1610.66	Yes
chr1	172171478	172171993	MACS_peak_1017	71.71	No
chr1	172173657	172176985	MACS_peak_1018	3100	Yes
chr1	172211449	172212718	MACS_peak_1019	1129.58	No
chr1	172360404	172362464	MACS_peak_1020	2529.55	Yes
chr1	172567519	172569507	MACS_peak_1021	3100	Yes
chr1	172575242	172576580	MACS_peak_1022	1108.87	No
chr1	172850836	172852495	MACS_peak_1023	951.46	Yes
chr1	173370336	173372249	MACS_peak_1024	2555.18	Yes
chr1	173412724	173413623	MACS_peak_1025	145.94	No
chr1	173530987	173533391	MACS_peak_1026	3100	Yes
chr1	173601481	173602513	MACS_peak_1027	170.38	No
chr1	174095749	174096976	MACS_peak_1028	367.53	Yes
chr1	174214713	174215623	MACS_peak_1029	197.16	No
chr1	174234866	174235207	MACS_peak_1030	52.75	No
chr1	174418162	174418753	MACS_peak_1031	77.53	No
chr1	174507842	174508724	MACS_peak_1032	137.98	No
chr1	174552745	174553873	MACS_peak_1033	473.51	Yes
chr1	174573824	174575437	MACS_peak_1034	349.02	Yes
chr1	174707831	174708113	MACS_peak_1035	57.38	No
chr1	175344917	175345520	MACS_peak_1036	79.93	No
chr1	175526827	175528110	MACS_peak_1037	140.45	Yes
chr1	175592968	175594020	MACS_peak_1038	364.57	Yes
chr1	175614454	175615748	MACS_peak_1039	356.68	Yes
chr1	176029014	176029595	MACS_peak_1040	93.4	No
chr1	176031443	176032560	MACS_peak_1041	264.91	No
chr1	176044217	176045014	MACS_peak_1042	83.17	No
chr1	176080319	176082385	MACS_peak_1043	2142.99	Yes
chr1	176188413	176188733	MACS_peak_1044	54.67	No
chr1	176434660	176436014	MACS_peak_1045	375.62	No
chr1	176537554	176537945	MACS_peak_1046	50.13	No
chr1	176572042	176572611	MACS_peak_1047	62.53	No
chr1	176658722	176660299	MACS_peak_1048	385.7	Yes
chr1	176886792	176888396	MACS_peak_1049	705.96	Yes
chr1	176976718	176978784	MACS_peak_1050	3100	Yes
chr1	177024217	177026088	MACS_peak_1051	1930.53	Yes
chr1	177049849	177050706	MACS_peak_1052	213.42	No
chr1	177078163	177080438	MACS_peak_1053	3102.2	Yes
chr1	177109272	177109905	MACS_peak_1054	60.83	No
chr1	177110189	177111968	MACS_peak_1055	1868.55	Yes
chr1	177191450	177193100	MACS_peak_1056	791.1	Yes
chr1	177193364	177193828	MACS_peak_1057	58.78	No
chr1	177335578	177336444	MACS_peak_1058	65.67	Yes
chr1	177355125	177356915	MACS_peak_1059	2461.14	Yes
chr1	177393315	177393984	MACS_peak_1060	100.02	No
chr1	177416539	177417466	MACS_peak_1061	178.4	No
chr1	177445434	177445924	MACS_peak_1062	56.06	Yes
chr1	177496431	177496850	MACS_peak_1063	63.45	No
chr1	177620136	177620970	MACS_peak_1064	154.96	No
chr1	177724187	177724998	MACS_peak_1065	109.67	No
chr1	177881487	177882974	MACS_peak_1066	651.05	No
chr1	177945148	177946645	MACS_peak_1067	550.59	No
chr1	177972701	177973838	MACS_peak_1068	187.52	No
chr1	178095275	178095686	MACS_peak_1069	58.1	No
chr1	178112868	178114626	MACS_peak_1070	1247.14	No
chr1	178300131	178301026	MACS_peak_1071	120.45	No
chr1	178326778	178328357	MACS_peak_1072	640.15	Yes
chr1	178334133	178334579	MACS_peak_1073	51.45	No
chr1	178423944	178425251	MACS_peak_1074	743.98	Yes
chr1	178545163	178546260	MACS_peak_1075	494.72	Yes
chr1	178577064	178578507	MACS_peak_1076	437.27	Yes
chr1	178639511	178639973	MACS_peak_1077	78.97	No
chr1	178639994	178640450	MACS_peak_1078	65.54	No
chr1	178774215	178774761	MACS_peak_1079	52.4	No
chr1	179025154	179026263	MACS_peak_1080	232.9	No
chr1	179071267	179072208	MACS_peak_1081	149.21	No
chr1	179185213	179186441	MACS_peak_1082	344.97	No
chr1	179485609	179486482	MACS_peak_1083	149.95	No
chr1	179552761	179553244	MACS_peak_1084	53.49	No
chr1	179669353	179669790	MACS_peak_1085	54.37	No
chr1	179671711	179672616	MACS_peak_1086	130.21	Yes
chr1	179685798	179686356	MACS_peak_1087	63.51	No
chr1	179704036	179704993	MACS_peak_1088	216.03	Yes
chr1	179805135	179805716	MACS_peak_1089	60.78	No
chr1	179860439	179861879	MACS_peak_1090	496.98	Yes
chr1	179931114	179932082	MACS_peak_1091	172.68	Yes
chr1	179977945	179979599	MACS_peak_1092	860.6	Yes
chr1	180109815	180111005	MACS_peak_1093	436.03	Yes
chr1	180121165	180121959	MACS_peak_1094	125.01	No
chr1	180125001	180126177	MACS_peak_1095	470.78	No
chr1	180132276	180134450	MACS_peak_1096	2174.45	Yes
chr1	180217947	180218662	MACS_peak_1097	73.96	Yes
chr1	180238401	180239405	MACS_peak_1098	270.05	Yes
chr1	180244149	180246133	MACS_peak_1099	2425.71	Yes
chr1	180321377	180323152	MACS_peak_1100	1451.21	Yes
chr1	180444848	180446053	MACS_peak_1101	308.86	Yes
chr1	180454356	180455684	MACS_peak_1102	511.14	Yes
chr1	181436622	181437840	MACS_peak_1103	388.5	Yes
chr1	181449184	181450720	MACS_peak_1104	719.52	Yes
chr1	181728322	181729465	MACS_peak_1105	379.24	Yes
chr1	181826320	181827374	MACS_peak_1106	452.31	Yes
chr1	182330287	182330643	MACS_peak_1107	56.47	No
chr1	182553988	182555980	MACS_peak_1108	1869.13	Yes
chr1	182558932	182559492	MACS_peak_1109	95.74	No
chr1	182939654	182940981	MACS_peak_1110	653.65	Yes
chr1	183123058	183123719	MACS_peak_1111	106.56	No
chr1	183172528	183174203	MACS_peak_1112	2371.07	Yes
chr1	183174615	183175687	MACS_peak_1113	85.34	Yes
chr1	183179234	183180699	MACS_peak_1114	661.73	Yes
chr1	183218313	183219442	MACS_peak_1115	294.13	Yes
chr1	183275533	183276035	MACS_peak_1116	59.71	No
chr1	183399516	183400139	MACS_peak_1117	234.92	Yes
chr1	183577255	183578937	MACS_peak_1118	1201.3	Yes
chr1	183699351	183699709	MACS_peak_1119	57.55	No
chr1	184004986	184006190	MACS_peak_1120	444.89	Yes
chr1	184110252	184111876	MACS_peak_1121	1034.22	Yes
chr1	184311850	184312855	MACS_peak_1122	188.51	Yes
chr1	184324378	184325756	MACS_peak_1123	599.05	Yes
chr1	184357900	184358971	MACS_peak_1124	112.85	Yes
chr1	184447982	184448357	MACS_peak_1125	97.57	No
chr1	184547625	184548258	MACS_peak_1126	68.33	No
chr1	184743211	184744434	MACS_peak_1127	234.92	Yes
chr1	184824487	184825296	MACS_peak_1128	76.84	No
chr1	184918361	184919414	MACS_peak_1129	289.94	Yes
chr1	185014451	185015960	MACS_peak_1130	442.62	Yes
chr1	185151217	185152194	MACS_peak_1131	140.62	Yes
chr1	185255111	185256187	MACS_peak_1132	115.72	No
chr1	185266082	185268039	MACS_peak_1133	2411.18	Yes
chr1	185430133	185431168	MACS_peak_1134	266.96	Yes
chr1	185651994	185652969	MACS_peak_1135	103.47	Yes
chr1	185766009	185766540	MACS_peak_1136	52.98	No
chr1	185788837	185790362	MACS_peak_1137	1093.25	Yes
chr1	185800194	185801190	MACS_peak_1138	76.42	No
chr1	186200572	186201499	MACS_peak_1139	59.15	Yes
chr1	186918983	186919810	MACS_peak_1140	208.45	Yes
chr1	187001994	187002808	MACS_peak_1141	199.15	Yes
chr1	187029495	187030894	MACS_peak_1142	1064.58	Yes
chr1	187213469	187214463	MACS_peak_1143	67.55	No
chr1	187261751	187262742	MACS_peak_1144	151.57	Yes
chr1	187436497	187437514	MACS_peak_1145	347.92	Yes
chr1	187529107	187530009	MACS_peak_1146	215.24	Yes
chr1	187562623	187563538	MACS_peak_1147	254.42	Yes
chr1	187577166	187578115	MACS_peak_1148	125.14	Yes
chr1	187596983	187598427	MACS_peak_1149	639.89	Yes
chr1	187900094	187901090	MACS_peak_1150	322.03	Yes
chr1	187992823	187993750	MACS_peak_1151	262.6	Yes
chr1	188019200	188019870	MACS_peak_1152	68.33	Yes
chr1	188075453	188075929	MACS_peak_1153	56.4	No
chr1	188083449	188084807	MACS_peak_1154	806.08	Yes
chr1	188202731	188203913	MACS_peak_1155	183.93	Yes
chr1	188242705	188244004	MACS_peak_1156	496.63	Yes
chr1	188301597	188302962	MACS_peak_1157	1136.41	Yes
chr1	188361412	188361782	MACS_peak_1158	55.93	No
chr1	188699326	188699857	MACS_peak_1159	50.55	No
chr1	188799297	188800689	MACS_peak_1160	609.61	Yes
chr1	188887731	188888338	MACS_peak_1161	58.49	Yes
chr1	188969680	188970724	MACS_peak_1162	115.23	Yes
chr1	188992079	188992988	MACS_peak_1163	142.85	No
chr1	189028529	189029832	MACS_peak_1164	460.86	Yes
chr1	189052452	189054191	MACS_peak_1165	559.59	Yes
chr1	189064038	189064831	MACS_peak_1166	95.24	Yes
chr1	189209622	189211014	MACS_peak_1167	465.73	Yes
chr1	189361971	189363177	MACS_peak_1168	288.55	Yes
chr1	189511849	189512549	MACS_peak_1169	109.93	Yes
chr1	189553046	189553537	MACS_peak_1170	58.93	Yes
chr1	189744348	189745448	MACS_peak_1171	474.39	Yes
chr1	189793995	189794890	MACS_peak_1172	169.14	Yes
chr1	189993584	189994644	MACS_peak_1173	399.68	Yes
chr1	190044637	190045596	MACS_peak_1174	137.86	Yes
chr1	190126778	190127585	MACS_peak_1175	433.71	Yes
chr1	190174086	190174552	MACS_peak_1176	64.26	No
chr1	190590613	190592073	MACS_peak_1177	816.58	Yes
chr1	190631897	190632478	MACS_peak_1178	83.84	No
chr1	190770119	190771102	MACS_peak_1179	379.01	Yes
chr1	190895975	190897373	MACS_peak_1180	1693.69	Yes
chr1	191186338	191187203	MACS_peak_1181	136.71	No
chr1	191237267	191238456	MACS_peak_1182	981.81	Yes
chr1	191529292	191530596	MACS_peak_1183	463.05	Yes
chr1	191640486	191640928	MACS_peak_1184	67.4	No
chr1	191656566	191658133	MACS_peak_1185	1372.96	Yes
chr1	191735340	191735802	MACS_peak_1186	64.77	No
chr1	191967889	191969310	MACS_peak_1187	353.76	Yes
chr1	192215629	192216506	MACS_peak_1188	228.34	No
chr1	192422250	192423229	MACS_peak_1189	184.52	No
chr1	192440014	192441244	MACS_peak_1190	1607.94	Yes
chr1	192657606	192658114	MACS_peak_1191	79.46	Yes
chr1	192699397	192700683	MACS_peak_1192	363.69	Yes
chr1	192744687	192746043	MACS_peak_1193	226.23	No
chr1	192905580	192906814	MACS_peak_1194	329.93	No
chr1	192935653	192937678	MACS_peak_1195	1563	Yes
chr1	192938484	192939558	MACS_peak_1196	135.08	Yes
chr1	192986555	192987011	MACS_peak_1197	65.54	No
chr1	193029692	193030105	MACS_peak_1198	50.6	No
chr1	193100649	193102173	MACS_peak_1199	463.15	No
chr1	193155481	193155861	MACS_peak_1200	54.62	No
chr1	193517411	193519218	MACS_peak_1201	969.56	Yes
chr1	193542525	193543051	MACS_peak_1202	51.05	No
chr1	193753187	193755227	MACS_peak_1203	1845.2	Yes
chr1	193936750	193937473	MACS_peak_1204	113.84	No
chr1	193979144	193979562	MACS_peak_1205	50.02	No
chr1	194033957	194036291	MACS_peak_1206	1171.48	Yes
chr1	194103235	194104747	MACS_peak_1207	594.72	Yes
chr1	194455206	194456545	MACS_peak_1208	385.75	No
chr1	194504866	194507425	MACS_peak_1209	3071.57	Yes
chr1	194639095	194642159	MACS_peak_1210	3100	Yes
chr1	194839298	194840674	MACS_peak_1211	781.58	No
chr10	3213977	3215218	MACS_peak_1212	446.66	Yes
chr10	3449855	3450674	MACS_peak_1213	206.44	Yes
chr10	4066645	4067164	MACS_peak_1214	55.36	Yes
chr10	4308779	4310071	MACS_peak_1215	265.05	Yes
chr10	4701054	4702162	MACS_peak_1216	424.35	Yes
chr10	4730090	4730576	MACS_peak_1217	136.17	No
chr10	4927898	4929249	MACS_peak_1218	224.4	Yes
chr10	5071633	5072275	MACS_peak_1219	126.13	Yes
chr10	5239675	5240839	MACS_peak_1220	401.35	Yes
chr10	5605246	5606276	MACS_peak_1221	203.96	Yes
chr10	5632861	5633762	MACS_peak_1222	247.21	Yes
chr10	5704165	5705273	MACS_peak_1223	247.9	Yes
chr10	6131353	6131671	MACS_peak_1224	55.97	No
chr10	7280687	7281452	MACS_peak_1225	115.34	Yes
chr10	7596377	7597956	MACS_peak_1226	716.63	Yes
chr10	7599317	7600850	MACS_peak_1227	287.24	Yes
chr10	7799268	7800040	MACS_peak_1228	66.32	Yes
chr10	7975162	7976323	MACS_peak_1229	103.72	Yes
chr10	8143541	8144472	MACS_peak_1230	95.54	Yes
chr10	8624799	8625155	MACS_peak_1231	50.79	No
chr10	8648288	8648718	MACS_peak_1232	67.26	No
chr10	8801918	8802770	MACS_peak_1233	97.41	Yes
chr10	8858774	8859492	MACS_peak_1234	114.55	Yes
chr10	8883458	8884347	MACS_peak_1235	185.57	Yes
chr10	9049567	9050254	MACS_peak_1236	90.04	No
chr10	9158186	9158679	MACS_peak_1237	54.5	Yes
chr10	9257370	9258539	MACS_peak_1238	304.17	Yes
chr10	9444545	9445290	MACS_peak_1239	103.83	Yes
chr10	9596294	9597619	MACS_peak_1240	408.51	Yes
chr10	9599749	9601332	MACS_peak_1241	587.57	Yes
chr10	9639761	9640972	MACS_peak_1242	198.08	Yes
chr10	9785074	9785878	MACS_peak_1243	110.01	No
chr10	10524752	10526133	MACS_peak_1244	906.43	Yes
chr10	10658758	10659278	MACS_peak_1245	79.7	Yes
chr10	10950395	10951257	MACS_peak_1246	106.39	Yes
chr10	11642373	11643304	MACS_peak_1247	144.97	Yes
chr10	12043371	12043997	MACS_peak_1248	74.37	Yes
chr10	12156039	12156962	MACS_peak_1249	69.04	Yes
chr10	12446586	12448499	MACS_peak_1250	765.87	Yes
chr10	12852219	12853311	MACS_peak_1251	316.02	Yes
chr10	12937972	12938637	MACS_peak_1252	128.52	Yes
chr10	12952237	12953669	MACS_peak_1253	1078.85	Yes
chr10	13390262	13391210	MACS_peak_1254	227.17	Yes
chr10	13538903	13540213	MACS_peak_1255	206.66	Yes
chr10	13679894	13680956	MACS_peak_1256	399.17	Yes
chr10	13690746	13691326	MACS_peak_1257	91.91	Yes
chr10	13692124	13694152	MACS_peak_1258	677.7	Yes
chr10	14339538	14340256	MACS_peak_1259	88.17	Yes
chr10	14436067	14437221	MACS_peak_1260	183.04	Yes
chr10	14519782	14520932	MACS_peak_1261	324.22	Yes
chr10	15657971	15658851	MACS_peak_1262	104.27	Yes
chr10	15681165	15681677	MACS_peak_1263	90.2	Yes
chr10	16140584	16141204	MACS_peak_1264	85.66	Yes
chr10	16210953	16212092	MACS_peak_1265	365.67	Yes
chr10	16217254	16218599	MACS_peak_1266	344.05	Yes
chr10	16578214	16579167	MACS_peak_1267	169.24	Yes
chr10	16750557	16751771	MACS_peak_1268	253.15	Yes
chr10	17465874	17466463	MACS_peak_1269	77.9	Yes
chr10	17519783	17520584	MACS_peak_1270	161.54	Yes
chr10	17807810	17808458	MACS_peak_1271	60.59	Yes
chr10	17927144	17928078	MACS_peak_1272	84.43	Yes
chr10	18198183	18199033	MACS_peak_1273	110.55	Yes
chr10	18570992	18572482	MACS_peak_1274	625.26	Yes
chr10	18660260	18660755	MACS_peak_1275	74.34	No
chr10	19337267	19338310	MACS_peak_1276	413.51	Yes
chr10	19369973	19370892	MACS_peak_1277	188.26	Yes
chr10	19414968	19416222	MACS_peak_1278	452.4	Yes
chr10	19606129	19607268	MACS_peak_1279	310.14	Yes
chr10	19684829	19685246	MACS_peak_1280	50.14	No
chr10	19802960	19803352	MACS_peak_1281	52.23	No
chr10	19814000	19814970	MACS_peak_1282	130.89	Yes
chr10	19822659	19823786	MACS_peak_1283	476.48	Yes
chr10	19861402	19861964	MACS_peak_1284	59.22	No
chr10	19909830	19911176	MACS_peak_1285	652.36	Yes
chr10	20023577	20024124	MACS_peak_1286	61.28	No
chr10	20233593	20234640	MACS_peak_1287	194.67	Yes
chr10	20242173	20242647	MACS_peak_1288	56.63	Yes
chr10	20373966	20375544	MACS_peak_1289	555.53	Yes
chr10	20734126	20735459	MACS_peak_1290	521.51	Yes
chr10	20816544	20817746	MACS_peak_1291	268.84	Yes
chr10	20849438	20850857	MACS_peak_1292	473.12	Yes
chr10	20978790	20980306	MACS_peak_1293	451.53	Yes
chr10	20986848	20987397	MACS_peak_1294	56.39	Yes
chr10	20987425	20987860	MACS_peak_1295	50.75	Yes
chr10	20990062	20991147	MACS_peak_1296	131.15	Yes
chr10	20994724	20995490	MACS_peak_1297	110.27	Yes
chr10	21041566	21043027	MACS_peak_1298	396.37	Yes
chr10	21058343	21058791	MACS_peak_1299	115.09	Yes
chr10	21239484	21240235	MACS_peak_1300	143.99	Yes
chr10	21310061	21310614	MACS_peak_1301	71.34	No
chr10	21311031	21312385	MACS_peak_1302	481.56	No
chr10	21332832	21334643	MACS_peak_1303	1922.79	Yes
chr10	21337296	21337590	MACS_peak_1304	51.74	No
chr10	21364016	21365449	MACS_peak_1305	703.07	Yes
chr10	21452943	21454065	MACS_peak_1306	171.83	Yes
chr10	21532979	21533619	MACS_peak_1307	84.61	No
chr10	21595991	21597289	MACS_peak_1308	324.87	Yes
chr10	21614367	21615159	MACS_peak_1309	82.64	Yes
chr10	22050749	22051420	MACS_peak_1310	52.79	No
chr10	22167254	22168280	MACS_peak_1311	186.1	No
chr10	22214248	22215036	MACS_peak_1312	69.86	No
chr10	22397014	22397572	MACS_peak_1313	66.29	No
chr10	22490017	22490752	MACS_peak_1314	121.54	No
chr10	22570766	22571519	MACS_peak_1315	109.71	No
chr10	22783348	22784661	MACS_peak_1316	433.7	Yes
chr10	22809990	22811351	MACS_peak_1317	102.85	Yes
chr10	23217822	23219061	MACS_peak_1318	210.01	Yes
chr10	23463024	23463339	MACS_peak_1319	56.41	No
chr10	23493371	23494552	MACS_peak_1320	326.99	Yes
chr10	23705516	23706883	MACS_peak_1321	608.58	Yes
chr10	24342437	24343122	MACS_peak_1322	100.75	Yes
chr10	24609618	24610379	MACS_peak_1323	124.09	No
chr10	25312132	25312530	MACS_peak_1324	56.81	No
chr10	25633696	25634131	MACS_peak_1325	68.35	Yes
chr10	25634198	25634539	MACS_peak_1326	52.75	Yes
chr10	25656950	25658288	MACS_peak_1327	269.23	Yes
chr10	25658525	25659678	MACS_peak_1328	281.39	Yes
chr10	25706817	25707710	MACS_peak_1329	132.8	Yes
chr10	25954722	25956400	MACS_peak_1330	1027.02	Yes
chr10	26063791	26064520	MACS_peak_1331	73.56	No
chr10	26428311	26428878	MACS_peak_1332	63.49	Yes
chr10	26552863	26554735	MACS_peak_1333	1115.79	Yes
chr10	26836807	26837284	MACS_peak_1334	59.14	Yes
chr10	26935195	26936573	MACS_peak_1335	536.49	Yes
chr10	27014277	27015564	MACS_peak_1336	172.81	Yes
chr10	27395836	27396936	MACS_peak_1337	135.85	Yes
chr10	27536437	27537598	MACS_peak_1338	342.99	Yes
chr10	27567610	27569063	MACS_peak_1339	406.35	Yes
chr10	27570633	27572084	MACS_peak_1340	210.21	Yes
chr10	27854328	27854871	MACS_peak_1341	54.95	No
chr10	27935829	27937196	MACS_peak_1342	215.69	No
chr10	28141150	28141896	MACS_peak_1343	78.4	Yes
chr10	28392687	28393582	MACS_peak_1344	82.08	Yes
chr10	28464470	28465421	MACS_peak_1345	155.33	Yes
chr10	28738699	28740564	MACS_peak_1346	979.95	Yes
chr10	29136777	29137466	MACS_peak_1347	90.26	Yes
chr10	29263754	29265057	MACS_peak_1348	517.32	Yes
chr10	29390841	29391586	MACS_peak_1349	120.26	Yes
chr10	30521679	30522175	MACS_peak_1350	81.33	Yes
chr10	30529611	30530717	MACS_peak_1351	307.2	Yes
chr10	30550876	30552120	MACS_peak_1352	100.1	Yes
chr10	30576137	30576679	MACS_peak_1353	55.54	No
chr10	30682359	30684569	MACS_peak_1354	2175.88	Yes
chr10	30747272	30748518	MACS_peak_1355	316.24	Yes
chr10	30805587	30806703	MACS_peak_1356	141.9	Yes
chr10	30906621	30906972	MACS_peak_1357	73.58	No
chr10	31024653	31026356	MACS_peak_1358	614.92	Yes
chr10	31618757	31619961	MACS_peak_1359	180.58	Yes
chr10	32244194	32244704	MACS_peak_1360	52.69	Yes
chr10	32252880	32254271	MACS_peak_1361	397.01	Yes
chr10	32496198	32496907	MACS_peak_1362	106.37	Yes
chr10	32777950	32779081	MACS_peak_1363	215.91	Yes
chr10	32945113	32946157	MACS_peak_1364	209.49	Yes
chr10	33441969	33443460	MACS_peak_1365	506.48	Yes
chr10	33527096	33528466	MACS_peak_1366	543.63	Yes
chr10	33627665	33629435	MACS_peak_1367	1158.21	Yes
chr10	34135990	34136444	MACS_peak_1368	50.18	No
chr10	34265031	34265584	MACS_peak_1369	57.46	Yes
chr10	34317145	34317546	MACS_peak_1370	61.93	No
chr10	34534224	34535308	MACS_peak_1371	115.59	No
chr10	35345906	35347212	MACS_peak_1372	368.7	Yes
chr10	35606491	35608123	MACS_peak_1373	1055.54	Yes
chr10	35623514	35625022	MACS_peak_1374	432.94	Yes
chr10	35752944	35753961	MACS_peak_1375	97.4	No
chr10	35784970	35785591	MACS_peak_1376	51.41	No
chr10	36909012	36910054	MACS_peak_1377	140.62	Yes
chr10	37113715	37113982	MACS_peak_1378	67.06	No
chr10	37278414	37279481	MACS_peak_1379	245.95	Yes
chr10	37783732	37784510	MACS_peak_1380	51	Yes
chr10	38566698	38567112	MACS_peak_1381	52.7	No
chr10	38587913	38589923	MACS_peak_1382	1514.16	Yes
chr10	38651703	38652873	MACS_peak_1383	319.26	Yes
chr10	38788072	38789030	MACS_peak_1384	124.27	Yes
chr10	39134851	39136763	MACS_peak_1385	984.11	Yes
chr10	39324005	39325490	MACS_peak_1386	289.37	Yes
chr10	39341354	39342626	MACS_peak_1387	711.02	Yes
chr10	39400883	39402567	MACS_peak_1388	2454.26	Yes
chr10	39420763	39421728	MACS_peak_1389	152.2	Yes
chr10	39422507	39423750	MACS_peak_1390	236.53	Yes
chr10	39624554	39626058	MACS_peak_1391	2378.63	Yes
chr10	39636657	39638007	MACS_peak_1392	1279.29	Yes
chr10	39644903	39645294	MACS_peak_1393	53.23	No
chr10	39715209	39716840	MACS_peak_1394	664.16	Yes
chr10	39744517	39746331	MACS_peak_1395	423.76	Yes
chr10	39818196	39819024	MACS_peak_1396	111.53	No
chr10	39894347	39895950	MACS_peak_1397	914.85	Yes
chr10	39997866	39998700	MACS_peak_1398	136.18	Yes
chr10	40036455	40036942	MACS_peak_1399	64.43	No
chr10	40221901	40223292	MACS_peak_1400	488.83	Yes
chr10	40266816	40268347	MACS_peak_1401	212.54	Yes
chr10	40284233	40285982	MACS_peak_1402	822.1	Yes
chr10	40288298	40290115	MACS_peak_1403	1123.38	Yes
chr10	40304420	40306364	MACS_peak_1404	1072.95	Yes
chr10	40375330	40376502	MACS_peak_1405	342.61	Yes
chr10	40429951	40430676	MACS_peak_1406	121.88	No
chr10	40631466	40631936	MACS_peak_1407	50.68	No
chr10	40652365	40652777	MACS_peak_1408	50.71	No
chr10	40669008	40669594	MACS_peak_1409	63.34	No
chr10	40758760	40759997	MACS_peak_1410	349.43	Yes
chr10	40871918	40872664	MACS_peak_1411	79.17	No
chr10	40954144	40954871	MACS_peak_1412	61.48	Yes
chr10	41100530	41102410	MACS_peak_1413	1589.28	Yes
chr10	41235891	41237296	MACS_peak_1414	1175.57	Yes
chr10	41241156	41241602	MACS_peak_1415	53.33	No
chr10	41255051	41256987	MACS_peak_1416	1450.01	Yes
chr10	41327170	41328004	MACS_peak_1417	99.23	Yes
chr10	41359747	41362177	MACS_peak_1418	3107.4	Yes
chr10	41530385	41531348	MACS_peak_1419	193.3	Yes
chr10	41629490	41630965	MACS_peak_1420	544.49	Yes
chr10	41658871	41660255	MACS_peak_1421	841.09	Yes
chr10	41707521	41708504	MACS_peak_1422	326.13	No
chr10	41822389	41823450	MACS_peak_1423	144.63	Yes
chr10	41867532	41868927	MACS_peak_1424	460.5	Yes
chr10	41875906	41876712	MACS_peak_1425	94.24	No
chr10	42109373	42109939	MACS_peak_1426	72.12	No
chr10	42415988	42416298	MACS_peak_1427	57.16	No
chr10	42507273	42508662	MACS_peak_1428	609.58	Yes
chr10	42683338	42684027	MACS_peak_1429	71.06	Yes
chr10	42810955	42812718	MACS_peak_1430	1140.01	Yes
chr10	43226220	43228101	MACS_peak_1431	2065.04	Yes
chr10	43244163	43245617	MACS_peak_1432	1025.14	Yes
chr10	43278422	43279125	MACS_peak_1433	88.8	No
chr10	43295987	43298615	MACS_peak_1434	3150.03	Yes
chr10	43354199	43355521	MACS_peak_1435	553.71	Yes
chr10	43537849	43538546	MACS_peak_1436	82.92	Yes
chr10	43606068	43606520	MACS_peak_1437	83.33	No
chr10	43639734	43641419	MACS_peak_1438	1126.25	Yes
chr10	44331207	44332233	MACS_peak_1439	124.49	Yes
chr10	44375962	44376610	MACS_peak_1440	64.09	Yes
chr10	45044582	45045695	MACS_peak_1441	341.67	No
chr10	45128620	45129626	MACS_peak_1442	223.1	Yes
chr10	45132584	45133525	MACS_peak_1443	121.05	No
chr10	45305483	45306833	MACS_peak_1444	281.29	Yes
chr10	45619040	45620223	MACS_peak_1445	235.08	Yes
chr10	45631683	45632336	MACS_peak_1446	63.31	Yes
chr10	45851606	45852349	MACS_peak_1447	90.94	No
chr10	46142083	46143586	MACS_peak_1448	848.76	Yes
chr10	46234337	46235523	MACS_peak_1449	369.31	Yes
chr10	46272621	46273178	MACS_peak_1450	66.6	No
chr10	46375076	46375392	MACS_peak_1451	56.27	No
chr10	46677238	46679176	MACS_peak_1452	1444	Yes
chr10	46791847	46792208	MACS_peak_1453	50.16	No
chr10	46904667	46906204	MACS_peak_1454	636.67	Yes
chr10	47429983	47430471	MACS_peak_1455	61.56	No
chr10	47808160	47810154	MACS_peak_1456	937.3	Yes
chr10	48381489	48382696	MACS_peak_1457	219.17	Yes
chr10	48670455	48672068	MACS_peak_1458	422.89	No
chr10	48721508	48723292	MACS_peak_1459	1206.97	Yes
chr10	49444350	49444962	MACS_peak_1460	64.4	No
chr10	49785585	49786445	MACS_peak_1461	89.95	Yes
chr10	50426987	50427427	MACS_peak_1462	51.57	No
chr10	50464708	50465827	MACS_peak_1463	128.68	Yes
chr10	50639707	50640361	MACS_peak_1464	75.84	No
chr10	50683092	50684841	MACS_peak_1465	1668.27	Yes
chr10	50690062	50691220	MACS_peak_1466	540.76	Yes
chr10	50852433	50853476	MACS_peak_1467	203.06	No
chr10	51395715	51397960	MACS_peak_1468	2193.33	Yes
chr10	51443870	51444937	MACS_peak_1469	130.87	No
chr10	51565379	51566387	MACS_peak_1470	181.42	No
chr10	51756708	51757195	MACS_peak_1471	55.16	No
chr10	51937739	51938957	MACS_peak_1472	494.45	Yes
chr10	51959209	51961740	MACS_peak_1473	1950.7	Yes
chr10	51981335	51983300	MACS_peak_1474	1649.73	Yes
chr10	52018285	52020631	MACS_peak_1475	2472.44	Yes
chr10	52047627	52048888	MACS_peak_1476	191.56	Yes
chr10	52063919	52065607	MACS_peak_1477	606.59	Yes
chr10	52091988	52092485	MACS_peak_1478	88.51	No
chr10	52129239	52130315	MACS_peak_1479	289.18	Yes
chr10	52273284	52274332	MACS_peak_1480	198.21	Yes
chr10	52465344	52466382	MACS_peak_1481	342.94	Yes
chr10	52693588	52694051	MACS_peak_1482	51.43	No
chr10	52824737	52825778	MACS_peak_1483	124.37	Yes
chr10	52912100	52913521	MACS_peak_1484	493.12	Yes
chr10	53174776	53176493	MACS_peak_1485	1890.18	Yes
chr10	53528578	53529576	MACS_peak_1486	249.91	Yes
chr10	53850140	53851992	MACS_peak_1487	928.82	Yes
chr10	53922604	53923517	MACS_peak_1488	167.22	Yes
chr10	53970254	53971342	MACS_peak_1489	144.55	Yes
chr10	54007366	54008367	MACS_peak_1490	187.22	Yes
chr10	54221684	54222063	MACS_peak_1491	61.81	No
chr10	54357812	54359582	MACS_peak_1492	1140.83	Yes
chr10	54980683	54981985	MACS_peak_1493	252.31	Yes
chr10	55512437	55514028	MACS_peak_1494	973.09	Yes
chr10	55546615	55547669	MACS_peak_1495	143.95	No
chr10	55698464	55700110	MACS_peak_1496	1811.78	Yes
chr10	55876525	55878099	MACS_peak_1497	753.59	Yes
chr10	56368951	56370853	MACS_peak_1498	858.56	Yes
chr10	56566327	56568199	MACS_peak_1499	1569.47	Yes
chr10	56892100	56893918	MACS_peak_1500	846.36	Yes
chr10	57384467	57384874	MACS_peak_1501	79.89	Yes
chr10	57521874	57522943	MACS_peak_1502	379.53	Yes
chr10	57606579	57607244	MACS_peak_1503	60.98	No
chr10	57613063	57613832	MACS_peak_1504	115	Yes
chr10	57783912	57785927	MACS_peak_1505	1734.2	Yes
chr10	58325538	58326199	MACS_peak_1506	52.22	No
chr10	58358530	58360248	MACS_peak_1507	977.68	Yes
chr10	58363210	58363921	MACS_peak_1508	67.83	Yes
chr10	58370326	58372674	MACS_peak_1509	2024.95	Yes
chr10	58408811	58410135	MACS_peak_1510	123.43	No
chr10	58428801	58430970	MACS_peak_1511	2027.6	Yes
chr10	58494993	58496170	MACS_peak_1512	375.03	No
chr10	58509042	58509832	MACS_peak_1513	82.47	No
chr10	58563559	58565404	MACS_peak_1514	1387.5	Yes
chr10	58566951	58567267	MACS_peak_1515	51.25	No
chr10	58593648	58595368	MACS_peak_1516	1587.29	Yes
chr10	58698665	58699428	MACS_peak_1517	122.52	Yes
chr10	58924802	58925266	MACS_peak_1518	51.32	No
chr10	58967729	58968987	MACS_peak_1519	260.71	Yes
chr10	59025457	59026635	MACS_peak_1520	236.89	Yes
chr10	59091112	59092909	MACS_peak_1521	1835.55	Yes
chr10	59110989	59112409	MACS_peak_1522	530.68	Yes
chr10	59157969	59159612	MACS_peak_1523	1170.45	Yes
chr10	59190294	59191720	MACS_peak_1524	732.35	Yes
chr10	59659097	59660959	MACS_peak_1525	1476.99	Yes
chr10	59709205	59711020	MACS_peak_1526	1839.64	Yes
chr10	59811333	59811764	MACS_peak_1527	55.08	No
chr10	60031567	60032557	MACS_peak_1528	212.48	No
chr10	60274566	60275023	MACS_peak_1529	65.41	No
chr10	60385980	60386884	MACS_peak_1530	101.51	No
chr10	60618216	60620483	MACS_peak_1531	3100	Yes
chr10	60662032	60664144	MACS_peak_1532	3153.53	Yes
chr10	60696349	60697675	MACS_peak_1533	614.16	No
chr10	60704002	60705500	MACS_peak_1534	646.19	No
chr10	60845103	60847725	MACS_peak_1535	3100	Yes
chr10	60875503	60876611	MACS_peak_1536	254.12	No
chr10	60908376	60910010	MACS_peak_1537	789.24	Yes
chr10	60958712	60959226	MACS_peak_1538	70.23	No
chr10	60959294	60959857	MACS_peak_1539	93.44	No
chr10	60965783	60968189	MACS_peak_1540	3100	Yes
chr10	61107115	61108413	MACS_peak_1541	544.31	Yes
chr10	61239111	61240975	MACS_peak_1542	2957.3	Yes
chr10	61375581	61377308	MACS_peak_1543	554.65	Yes
chr10	61508633	61509843	MACS_peak_1544	629.94	Yes
chr10	61581656	61581995	MACS_peak_1545	53.02	No
chr10	61583151	61583984	MACS_peak_1546	155.22	No
chr10	61600092	61600922	MACS_peak_1547	79.51	No
chr10	61627588	61628197	MACS_peak_1548	67.15	No
chr10	61640219	61640930	MACS_peak_1549	81.3	No
chr10	61656444	61657670	MACS_peak_1550	341.72	No
chr10	61733846	61734728	MACS_peak_1551	265.52	No
chr10	61739607	61740977	MACS_peak_1552	1086.33	No
chr10	62178436	62179758	MACS_peak_1553	472.23	Yes
chr10	62286871	62287574	MACS_peak_1554	69.62	No
chr10	62354100	62355220	MACS_peak_1555	459.25	Yes
chr10	62444496	62445535	MACS_peak_1556	72.44	No
chr10	62482158	62482863	MACS_peak_1557	84.48	No
chr10	62497783	62498437	MACS_peak_1558	74.32	No
chr10	62755221	62755841	MACS_peak_1559	127.89	No
chr10	62760007	62762730	MACS_peak_1560	3100	Yes
chr10	62769064	62770724	MACS_peak_1561	341.37	No
chr10	62935302	62936484	MACS_peak_1562	338.89	Yes
chr10	62993049	62993913	MACS_peak_1563	265.41	Yes
chr10	63298731	63300161	MACS_peak_1564	705.01	Yes
chr10	63324755	63327285	MACS_peak_1565	2693.93	Yes
chr10	63331765	63332511	MACS_peak_1566	85.32	No
chr10	63332824	63334532	MACS_peak_1567	1614.25	Yes
chr10	63384520	63385199	MACS_peak_1568	68.8	No
chr10	64025682	64027346	MACS_peak_1569	920.75	Yes
chr10	64082300	64083359	MACS_peak_1570	350.4	Yes
chr10	64236911	64239130	MACS_peak_1571	3100	Yes
chr10	64367506	64369527	MACS_peak_1572	1170.63	Yes
chr10	64436080	64436677	MACS_peak_1573	86.79	Yes
chr10	64456807	64458512	MACS_peak_1574	797.85	Yes
chr10	64468167	64470289	MACS_peak_1575	2233.13	Yes
chr10	64491679	64494157	MACS_peak_1576	3100	Yes
chr10	64832353	64833579	MACS_peak_1577	313.24	No
chr10	64970686	64972289	MACS_peak_1578	943.95	Yes
chr10	65926680	65928689	MACS_peak_1579	1537.28	Yes
chr10	66238896	66240377	MACS_peak_1580	1118	Yes
chr10	66284165	66285333	MACS_peak_1581	400.38	Yes
chr10	66352994	66354500	MACS_peak_1582	596.45	Yes
chr10	66551645	66553714	MACS_peak_1583	1648.24	Yes
chr10	66597493	66598890	MACS_peak_1584	670.51	Yes
chr10	66612429	66613919	MACS_peak_1585	640.45	Yes
chr10	67167746	67168179	MACS_peak_1586	63.2	No
chr10	67231958	67233670	MACS_peak_1587	2129.84	Yes
chr10	67252186	67252913	MACS_peak_1588	79.5	No
chr10	67254673	67255760	MACS_peak_1589	262.02	Yes
chr10	67258896	67259845	MACS_peak_1590	164.64	Yes
chr10	67464388	67465851	MACS_peak_1591	556.29	Yes
chr10	67583524	67585147	MACS_peak_1592	848.38	Yes
chr10	67637794	67638307	MACS_peak_1593	54.99	Yes
chr10	67683227	67685323	MACS_peak_1594	967.37	Yes
chr10	67786948	67788235	MACS_peak_1595	350.94	Yes
chr10	67813023	67814135	MACS_peak_1596	217.59	Yes
chr10	67861927	67863130	MACS_peak_1597	446.78	Yes
chr10	67986199	67986577	MACS_peak_1598	53.53	No
chr10	68116425	68118152	MACS_peak_1599	1857.93	Yes
chr10	68191809	68193092	MACS_peak_1600	516.78	Yes
chr10	68284987	68286505	MACS_peak_1601	1458.44	Yes
chr10	68356730	68357841	MACS_peak_1602	241.48	No
chr10	68408181	68409124	MACS_peak_1603	176.62	Yes
chr10	68419910	68421328	MACS_peak_1604	1491.93	No
chr10	68802289	68803047	MACS_peak_1605	83.95	No
chr10	68821337	68822942	MACS_peak_1606	417.96	Yes
chr10	68881408	68882023	MACS_peak_1607	107.76	Yes
chr10	68966553	68968099	MACS_peak_1608	446.82	Yes
chr10	69157120	69158849	MACS_peak_1609	679.84	Yes
chr10	69227466	69229357	MACS_peak_1610	1399.13	Yes
chr10	69289460	69290491	MACS_peak_1611	170.53	Yes
chr10	69359628	69361008	MACS_peak_1612	687.39	Yes
chr10	69543219	69544153	MACS_peak_1613	119.24	No
chr10	69636760	69637964	MACS_peak_1614	374.07	Yes
chr10	69942204	69943713	MACS_peak_1615	664.45	Yes
chr10	69986594	69987327	MACS_peak_1616	153.15	Yes
chr10	70106132	70106638	MACS_peak_1617	72.88	No
chr10	70610630	70611886	MACS_peak_1618	109.72	Yes
chr10	70743496	70744263	MACS_peak_1619	225.57	No
chr10	70776514	70777490	MACS_peak_1620	122.83	No
chr10	70818582	70819353	MACS_peak_1621	92.38	No
chr10	70902442	70904096	MACS_peak_1622	1385.73	Yes
chr10	70930322	70931357	MACS_peak_1623	503.01	Yes
chr10	71228511	71229354	MACS_peak_1624	285.4	No
chr10	71230757	71231559	MACS_peak_1625	146.91	Yes
chr10	71482105	71483361	MACS_peak_1626	498.56	Yes
chr10	71616961	71617624	MACS_peak_1627	108	Yes
chr10	71758020	71759332	MACS_peak_1628	642.69	Yes
chr10	71785163	71785781	MACS_peak_1629	78.52	Yes
chr10	71884454	71885238	MACS_peak_1630	96.59	No
chr10	71893076	71893984	MACS_peak_1631	159.58	No
chr10	72117565	72118255	MACS_peak_1632	72.99	No
chr10	72262088	72262805	MACS_peak_1633	165.98	No
chr10	72312015	72312985	MACS_peak_1634	343.82	No
chr10	72667568	72668119	MACS_peak_1635	54.61	No
chr10	72975407	72976213	MACS_peak_1636	100.79	Yes
chr10	73079350	73080458	MACS_peak_1637	177.39	No
chr10	73157668	73159891	MACS_peak_1638	1753.9	Yes
chr10	73165460	73165994	MACS_peak_1639	57.76	No
chr10	73329929	73330955	MACS_peak_1640	215.18	Yes
chr10	73517707	73519584	MACS_peak_1641	1501.46	Yes
chr10	74462407	74462960	MACS_peak_1642	80.59	No
chr10	74479048	74480438	MACS_peak_1643	640.69	Yes
chr10	74849689	74851207	MACS_peak_1644	600.17	Yes
chr10	75001788	75003461	MACS_peak_1645	1120.44	Yes
chr10	75303737	75304187	MACS_peak_1646	52.88	No
chr10	75507103	75508110	MACS_peak_1647	236.59	No
chr10	75593883	75595395	MACS_peak_1648	655.73	Yes
chr10	75630035	75630375	MACS_peak_1649	55.15	No
chr10	75653484	75655109	MACS_peak_1650	1539.42	Yes
chr10	75680123	75682747	MACS_peak_1651	3100	Yes
chr10	75745784	75747542	MACS_peak_1652	2282.36	Yes
chr10	75847685	75849386	MACS_peak_1653	2550.38	Yes
chr10	75910120	75911625	MACS_peak_1654	1038.05	Yes
chr10	76075331	76076028	MACS_peak_1655	140.26	No
chr10	76362136	76362464	MACS_peak_1656	54.54	No
chr10	76482340	76482944	MACS_peak_1657	67.71	No
chr10	76495640	76496800	MACS_peak_1658	568.28	Yes
chr10	76555440	76555986	MACS_peak_1659	63.15	No
chr10	76625271	76625973	MACS_peak_1660	63.65	No
chr10	76669835	76672322	MACS_peak_1661	3100	Yes
chr10	76874108	76876598	MACS_peak_1662	3100	Yes
chr10	76908755	76910633	MACS_peak_1663	1434.76	Yes
chr10	77092469	77094011	MACS_peak_1664	976.09	Yes
chr10	77192343	77193281	MACS_peak_1665	129.07	No
chr10	77278277	77279163	MACS_peak_1666	178.29	No
chr10	77335382	77336300	MACS_peak_1667	141.16	No
chr10	77371470	77372696	MACS_peak_1668	284.79	Yes
chr10	77489088	77490601	MACS_peak_1669	686.91	Yes
chr10	77497751	77498340	MACS_peak_1670	71.38	No
chr10	77561380	77562493	MACS_peak_1671	368.34	No
chr10	77611813	77614121	MACS_peak_1672	2836.76	Yes
chr10	77747775	77748448	MACS_peak_1673	67.34	No
chr10	77849688	77851046	MACS_peak_1674	413.3	Yes
chr10	78079006	78080244	MACS_peak_1675	256.8	Yes
chr10	78165313	78167360	MACS_peak_1676	2583.03	Yes
chr10	78176257	78176982	MACS_peak_1677	93.27	No
chr10	78250163	78251231	MACS_peak_1678	523.19	No
chr10	78323308	78324789	MACS_peak_1679	987.59	Yes
chr10	78364989	78366575	MACS_peak_1680	609.09	Yes
chr10	78399516	78400268	MACS_peak_1681	116.9	No
chr10	78440531	78442475	MACS_peak_1682	3100	Yes
chr10	78513096	78514408	MACS_peak_1683	1051.66	Yes
chr10	78718194	78718864	MACS_peak_1684	79.55	No
chr10	79071598	79072108	MACS_peak_1685	68.33	No
chr10	79228203	79229622	MACS_peak_1686	265.69	No
chr10	79577191	79578048	MACS_peak_1687	249.51	Yes
chr10	79708881	79710207	MACS_peak_1688	1107.54	Yes
chr10	79963280	79964728	MACS_peak_1689	1592.9	Yes
chr10	79967284	79968187	MACS_peak_1690	183.19	No
chr10	80023227	80024844	MACS_peak_1691	2123.86	Yes
chr10	80182689	80183097	MACS_peak_1692	51.18	No
chr10	80377932	80378999	MACS_peak_1693	388.63	Yes
chr10	80503517	80503892	MACS_peak_1694	67.81	No
chr10	80519685	80520251	MACS_peak_1695	70.23	No
chr10	80553160	80554125	MACS_peak_1696	144.06	No
chr10	80706041	80709182	MACS_peak_1697	3100	Yes
chr10	80730852	80731651	MACS_peak_1698	102.27	No
chr10	80817823	80818735	MACS_peak_1699	151.62	No
chr10	80865202	80865844	MACS_peak_1700	89.69	No
chr10	81002938	81003448	MACS_peak_1701	127.27	No
chr10	81111396	81111878	MACS_peak_1702	58.54	No
chr10	81172930	81173622	MACS_peak_1703	71.39	No
chr10	81729091	81730614	MACS_peak_1704	994.79	No
chr10	81865035	81865556	MACS_peak_1705	69.74	No
chr10	81888492	81889706	MACS_peak_1706	819.58	No
chr10	81994097	81994633	MACS_peak_1707	65.75	No
chr10	82021746	82023288	MACS_peak_1708	838.14	No
chr10	82360223	82360563	MACS_peak_1709	52.89	No
chr10	82656629	82657951	MACS_peak_1710	946.77	No
chr10	82705205	82707619	MACS_peak_1711	3100	Yes
chr10	82872395	82873211	MACS_peak_1712	143.95	No
chr10	82967842	82968356	MACS_peak_1713	68.36	No
chr10	83044926	83045881	MACS_peak_1714	159.87	No
chr10	83048871	83051006	MACS_peak_1715	2226.21	Yes
chr10	83197877	83198527	MACS_peak_1716	58.93	No
chr10	83214257	83214714	MACS_peak_1717	65.41	No
chr10	83227705	83228457	MACS_peak_1718	58.1	No
chr10	83245877	83247447	MACS_peak_1719	1586.09	Yes
chr10	83442468	83444760	MACS_peak_1720	3069.98	Yes
chr10	83819202	83820253	MACS_peak_1721	141.15	No
chr10	84314503	84316070	MACS_peak_1722	596.03	Yes
chr10	84373647	84374997	MACS_peak_1723	456.28	Yes
chr10	84568452	84569978	MACS_peak_1724	601.64	Yes
chr10	84719820	84720657	MACS_peak_1725	86.38	Yes
chr10	84845298	84847203	MACS_peak_1726	1046.1	Yes
chr10	85188658	85190204	MACS_peak_1727	1356.95	Yes
chr10	85268687	85269601	MACS_peak_1728	162.18	No
chr10	85341781	85342543	MACS_peak_1729	150.29	Yes
chr10	85392698	85393533	MACS_peak_1730	130.43	No
chr10	85436084	85437513	MACS_peak_1731	713.09	Yes
chr10	85438461	85439154	MACS_peak_1732	96.2	No
chr10	85519829	85521335	MACS_peak_1733	1769.51	Yes
chr10	85543910	85545351	MACS_peak_1734	893.02	Yes
chr10	85619431	85619946	MACS_peak_1735	51.57	No
chr10	85744581	85745431	MACS_peak_1736	124.01	No
chr10	85931769	85933152	MACS_peak_1737	795.94	Yes
chr10	85951394	85953870	MACS_peak_1738	2220.61	Yes
chr10	86026441	86027138	MACS_peak_1739	65.18	No
chr10	86062550	86064193	MACS_peak_1740	1160.57	Yes
chr10	86116319	86116711	MACS_peak_1741	74.72	No
chr10	86191802	86194415	MACS_peak_1742	3100	Yes
chr10	86216615	86217193	MACS_peak_1743	70.69	No
chr10	86247317	86249667	MACS_peak_1744	2592.51	Yes
chr10	86302686	86303463	MACS_peak_1745	88.63	No
chr10	86378060	86379104	MACS_peak_1746	404.58	No
chr10	86478080	86479120	MACS_peak_1747	367.77	Yes
chr10	86733447	86734613	MACS_peak_1748	309.09	Yes
chr10	86781039	86782657	MACS_peak_1749	963.2	Yes
chr10	86790830	86792916	MACS_peak_1750	1167.57	Yes
chr10	86997357	86998269	MACS_peak_1751	380.48	Yes
chr10	87043053	87043666	MACS_peak_1752	53.76	No
chr10	87093120	87095372	MACS_peak_1753	1171.23	Yes
chr10	88046118	88046532	MACS_peak_1754	50.07	No
chr10	88137234	88137926	MACS_peak_1755	66.81	No
chr10	88161797	88162327	MACS_peak_1756	63.2	No
chr10	88176471	88177658	MACS_peak_1757	306.72	Yes
chr10	88194370	88195663	MACS_peak_1758	498.2	No
chr10	88680624	88681693	MACS_peak_1759	233.04	Yes
chr10	89162808	89164194	MACS_peak_1760	877.05	Yes
chr10	89190803	89191869	MACS_peak_1761	343.5	No
chr10	89247613	89248974	MACS_peak_1762	373.67	Yes
chr10	89592997	89594539	MACS_peak_1763	365.9	Yes
chr10	89682327	89683752	MACS_peak_1764	532.19	Yes
chr10	89884648	89885146	MACS_peak_1765	81.04	No
chr10	89985299	89985947	MACS_peak_1766	63.02	No
chr10	90365755	90366110	MACS_peak_1767	65.31	No
chr10	90373155	90374547	MACS_peak_1768	359.01	No
chr10	90380516	90381063	MACS_peak_1769	69.43	Yes
chr10	90544690	90545847	MACS_peak_1770	294.96	Yes
chr10	90617056	90618023	MACS_peak_1771	119.75	No
chr10	90691636	90693610	MACS_peak_1772	2470.19	Yes
chr10	90706355	90707301	MACS_peak_1773	412.1	Yes
chr10	90791840	90792297	MACS_peak_1774	51.66	No
chr10	90824437	90825013	MACS_peak_1775	98.69	Yes
chr10	90851929	90852342	MACS_peak_1776	71.48	No
chr10	90962356	90964108	MACS_peak_1777	1231.8	Yes
chr10	91094083	91095297	MACS_peak_1778	972.11	Yes
chr10	91107661	91109051	MACS_peak_1779	979.32	Yes
chr10	91220380	91221241	MACS_peak_1780	223.16	No
chr10	91382759	91383764	MACS_peak_1781	314.12	Yes
chr10	91439886	91441327	MACS_peak_1782	906.44	Yes
chr10	91447131	91449054	MACS_peak_1783	725.73	Yes
chr10	91616152	91617489	MACS_peak_1784	497.57	Yes
chr10	91651855	91652581	MACS_peak_1785	183.07	Yes
chr10	91837693	91838910	MACS_peak_1786	692.56	No
chr10	91996292	91998011	MACS_peak_1787	1040.1	Yes
chr10	92000078	92002249	MACS_peak_1788	1901.32	Yes
chr10	92345624	92346785	MACS_peak_1789	304.79	Yes
chr10	92373880	92374953	MACS_peak_1790	162.34	No
chr10	92534831	92536359	MACS_peak_1791	1145.84	Yes
chr10	92575958	92577831	MACS_peak_1792	1569.92	Yes
chr10	92645236	92648546	MACS_peak_1793	3100	Yes
chr10	93022310	93023029	MACS_peak_1794	107.29	No
chr10	93169721	93170638	MACS_peak_1795	152.57	Yes
chr10	93408443	93409778	MACS_peak_1796	350.32	Yes
chr10	93473143	93474656	MACS_peak_1797	2087.34	Yes
chr10	93579824	93581245	MACS_peak_1798	651.41	Yes
chr10	93664312	93665127	MACS_peak_1799	91.17	No
chr10	93744173	93746827	MACS_peak_1800	3100	Yes
chr10	93919134	93919687	MACS_peak_1801	80.59	No
chr10	93934277	93935927	MACS_peak_1802	1092.51	Yes
chr10	93970802	93972206	MACS_peak_1803	408.55	Yes
chr10	94495427	94496226	MACS_peak_1804	169.69	No
chr10	94512479	94512980	MACS_peak_1805	53.18	No
chr10	94528124	94528616	MACS_peak_1806	74.74	No
chr10	94677178	94679490	MACS_peak_1807	2207.79	Yes
chr10	95223216	95223790	MACS_peak_1808	68.85	No
chr10	95248370	95248815	MACS_peak_1809	58.13	No
chr10	95373888	95375636	MACS_peak_1810	1543.02	Yes
chr10	95530328	95532010	MACS_peak_1811	901.65	Yes
chr10	95592193	95592886	MACS_peak_1812	118.19	Yes
chr10	95600698	95602141	MACS_peak_1813	1010.85	Yes
chr10	96003618	96004571	MACS_peak_1814	314.61	Yes
chr10	96124023	96124756	MACS_peak_1815	109.64	Yes
chr10	96221517	96222261	MACS_peak_1816	97.05	Yes
chr10	96574718	96575890	MACS_peak_1817	335.28	Yes
chr10	97147114	97147552	MACS_peak_1818	66.29	No
chr10	97602775	97603384	MACS_peak_1819	98.69	No
chr10	97804261	97805970	MACS_peak_1820	685.41	Yes
chr10	98760974	98761768	MACS_peak_1821	122.78	Yes
chr10	98917236	98917849	MACS_peak_1822	66.71	No
chr10	99001268	99003003	MACS_peak_1823	1035.61	Yes
chr10	99023925	99025050	MACS_peak_1824	187.71	Yes
chr10	99422230	99423293	MACS_peak_1825	195.7	Yes
chr10	99674699	99675057	MACS_peak_1826	50.54	No
chr10	99967427	99968084	MACS_peak_1827	162.23	Yes
chr10	100639148	100640570	MACS_peak_1828	569.38	Yes
chr10	100801948	100802346	MACS_peak_1829	52.38	No
chr10	100827208	100827719	MACS_peak_1830	52.33	Yes
chr10	100846596	100847297	MACS_peak_1831	53.94	No
chr10	101235243	101236635	MACS_peak_1832	278.29	Yes
chr10	101637229	101639194	MACS_peak_1833	1579.81	Yes
chr10	101912242	101913096	MACS_peak_1834	171.21	Yes
chr10	102033247	102034596	MACS_peak_1835	210.46	Yes
chr10	102148820	102149447	MACS_peak_1836	56.21	No
chr10	102887136	102888525	MACS_peak_1837	593.04	Yes
chr10	103435649	103436463	MACS_peak_1838	190.98	Yes
chr10	104289257	104290352	MACS_peak_1839	234.04	Yes
chr10	104671204	104672320	MACS_peak_1840	197.47	Yes
chr10	105212078	105212724	MACS_peak_1841	50.08	Yes
chr10	105694085	105695898	MACS_peak_1842	1027.94	Yes
chr10	106029680	106030455	MACS_peak_1843	75.23	Yes
chr10	106482636	106483773	MACS_peak_1844	310.55	Yes
chr10	106725741	106727252	MACS_peak_1845	271.98	Yes
chr10	106960314	106961621	MACS_peak_1846	310.29	Yes
chr10	107148012	107148725	MACS_peak_1847	62.53	Yes
chr10	107228263	107229049	MACS_peak_1848	50.18	Yes
chr10	107247843	107248406	MACS_peak_1849	74.6	No
chr10	107337060	107338201	MACS_peak_1850	224.03	Yes
chr10	107342743	107343309	MACS_peak_1851	62.57	No
chr10	107481702	107482585	MACS_peak_1852	152.01	Yes
chr10	107778650	107779322	MACS_peak_1853	62.12	Yes
chr10	107854454	107855138	MACS_peak_1854	76.31	No
chr10	108261212	108262223	MACS_peak_1855	105.03	Yes
chr10	108444316	108444661	MACS_peak_1856	51.95	No
chr10	108831363	108832421	MACS_peak_1857	145.28	Yes
chr10	109154196	109155737	MACS_peak_1858	312.21	Yes
chr10	109488875	109489548	MACS_peak_1859	135.48	Yes
chr10	109848018	109849284	MACS_peak_1860	393.05	Yes
chr10	109887431	109888950	MACS_peak_1861	240.72	Yes
chr10	110397887	110398581	MACS_peak_1862	96.07	Yes
chr10	110587662	110588284	MACS_peak_1863	120.86	Yes
chr10	111047782	111049238	MACS_peak_1864	744.21	Yes
chr10	111306357	111306993	MACS_peak_1865	65.89	Yes
chr10	111545034	111546630	MACS_peak_1866	651.46	Yes
chr10	111612370	111613340	MACS_peak_1867	391.68	Yes
chr10	111823369	111824425	MACS_peak_1868	327.74	Yes
chr10	111977144	111978091	MACS_peak_1869	256.31	Yes
chr10	112584480	112585436	MACS_peak_1870	195.06	Yes
chr10	112879576	112880920	MACS_peak_1871	413.05	Yes
chr10	114223956	114225612	MACS_peak_1872	575.08	Yes
chr10	114588930	114590162	MACS_peak_1873	193.46	Yes
chr10	115015532	115016592	MACS_peak_1874	418.44	Yes
chr10	115057634	115058747	MACS_peak_1875	258.5	Yes
chr10	115196188	115196669	MACS_peak_1876	70.23	Yes
chr10	115379952	115381095	MACS_peak_1877	219.45	Yes
chr10	115576842	115577597	MACS_peak_1878	100.8	Yes
chr10	115813338	115814635	MACS_peak_1879	496.59	Yes
chr10	115870369	115871998	MACS_peak_1880	611.02	Yes
chr10	116051400	116053173	MACS_peak_1881	1256.48	Yes
chr10	116129086	116130384	MACS_peak_1882	313.88	Yes
chr10	116162244	116162878	MACS_peak_1883	70.75	No
chr10	116377446	116378284	MACS_peak_1884	393.75	Yes
chr10	116495435	116496372	MACS_peak_1885	116.9	Yes
chr10	116538414	116538879	MACS_peak_1886	51.22	No
chr10	116685135	116685517	MACS_peak_1887	54.37	No
chr10	116875076	116875894	MACS_peak_1888	143.65	No
chr10	117043959	117044443	MACS_peak_1889	58.3	No
chr10	117123425	117124603	MACS_peak_1890	356.74	Yes
chr10	117202504	117203364	MACS_peak_1891	135.19	Yes
chr10	117293196	117294008	MACS_peak_1892	159.71	Yes
chr10	117523202	117524384	MACS_peak_1893	189.41	Yes
chr10	117555448	117556552	MACS_peak_1894	302.3	Yes
chr10	117727107	117728009	MACS_peak_1895	73.79	Yes
chr10	117812526	117813666	MACS_peak_1896	119.7	Yes
chr10	117854731	117855765	MACS_peak_1897	297.96	Yes
chr10	117961881	117962944	MACS_peak_1898	353.15	Yes
chr10	117985285	117986170	MACS_peak_1899	186.26	Yes
chr10	118028223	118028784	MACS_peak_1900	55.9	No
chr10	118907747	118909158	MACS_peak_1901	1095.18	Yes
chr10	119056970	119057323	MACS_peak_1902	58.25	Yes
chr10	119700231	119700573	MACS_peak_1903	52.37	No
chr10	119790769	119791228	MACS_peak_1904	51.87	No
chr10	119873730	119874267	MACS_peak_1905	55.39	No
chr10	120586803	120587947	MACS_peak_1906	361.71	Yes
chr10	120614555	120615862	MACS_peak_1907	575.53	Yes
chr10	120666623	120667392	MACS_peak_1908	86.45	No
chr10	120875347	120876443	MACS_peak_1909	174.74	No
chr10	121237167	121238557	MACS_peak_1910	353.9	Yes
chr10	121434682	121435939	MACS_peak_1911	300.34	Yes
chr10	121506250	121506677	MACS_peak_1912	76.79	No
chr10	122054237	122054813	MACS_peak_1913	121.63	No
chr10	122119450	122120253	MACS_peak_1914	119.75	Yes
chr10	122451313	122451749	MACS_peak_1915	54.49	No
chr10	122658795	122660286	MACS_peak_1916	1142.28	Yes
chr10	122803664	122804286	MACS_peak_1917	87.73	No
chr10	122863088	122863775	MACS_peak_1918	108.85	Yes
chr10	123475836	123476596	MACS_peak_1919	98.88	Yes
chr10	124058005	124058687	MACS_peak_1920	78.16	Yes
chr10	124078423	124078845	MACS_peak_1921	66.3	No
chr10	125062992	125063682	MACS_peak_1922	70.76	Yes
chr10	125556752	125558604	MACS_peak_1923	756.06	Yes
chr10	126353298	126354386	MACS_peak_1924	439.12	Yes
chr10	126853275	126853926	MACS_peak_1925	138.14	No
chr10	126963421	126963769	MACS_peak_1926	58.31	No
chr10	127077804	127078326	MACS_peak_1927	57.67	No
chr10	127146361	127147360	MACS_peak_1928	109.76	Yes
chr10	127252864	127254860	MACS_peak_1929	739.4	Yes
chr10	127353376	127354426	MACS_peak_1930	374.46	Yes
chr10	127442660	127443606	MACS_peak_1931	101.36	Yes
chr10	127470694	127472248	MACS_peak_1932	714.16	Yes
chr10	127473129	127473561	MACS_peak_1933	68.77	No
chr10	127603082	127604057	MACS_peak_1934	164.22	No
chr10	127625766	127627479	MACS_peak_1935	492.25	Yes
chr10	127824231	127824698	MACS_peak_1936	57.44	No
chr10	127824955	127826626	MACS_peak_1937	930.57	Yes
chr10	127828439	127830432	MACS_peak_1938	1061.56	Yes
chr10	127951603	127952527	MACS_peak_1939	264.26	Yes
chr10	128304626	128306203	MACS_peak_1940	355.12	Yes
chr10	128454738	128457029	MACS_peak_1941	2135.06	Yes
chr10	128457330	128457769	MACS_peak_1942	52.25	No
chr10	128466327	128467188	MACS_peak_1943	188.38	Yes
chr10	128571606	128572837	MACS_peak_1944	514.87	Yes
chr10	128609914	128611141	MACS_peak_1945	256.72	Yes
chr10	128868037	128869250	MACS_peak_1946	491.51	Yes
chr10	128875319	128876814	MACS_peak_1947	941.12	Yes
chr10	128950357	128951846	MACS_peak_1948	539.74	Yes
chr10	129106609	129108075	MACS_peak_1949	423.4	Yes
chr10	129256420	129257411	MACS_peak_1950	192.8	Yes
chr10	129482520	129483489	MACS_peak_1951	188.8	Yes
chr10	129673603	129676323	MACS_peak_1952	2867.69	Yes
chr10	130139410	130139917	MACS_peak_1953	53.16	No
chr10	130141550	130143234	MACS_peak_1954	1015.09	Yes
chr10	130293518	130294531	MACS_peak_1955	677.74	No
chr10	130315100	130316191	MACS_peak_1956	309.2	No
chr10	130442626	130443406	MACS_peak_1957	142.05	No
chr11	3132734	3134521	MACS_peak_1958	1793.04	No
chr11	3292879	3293797	MACS_peak_1959	531.07	Yes
chr11	3434822	3435536	MACS_peak_1960	82.68	No
chr11	3463426	3464594	MACS_peak_1961	375.06	Yes
chr11	3612284	3612668	MACS_peak_1962	61.11	No
chr11	3681391	3683319	MACS_peak_1963	2700.75	Yes
chr11	3734762	3735109	MACS_peak_1964	55.4	No
chr11	3879478	3881064	MACS_peak_1965	868.26	Yes
chr11	3899222	3901265	MACS_peak_1966	2114.57	Yes
chr11	4108221	4109175	MACS_peak_1967	152.42	Yes
chr11	4313369	4313971	MACS_peak_1968	82.87	Yes
chr11	4322970	4323508	MACS_peak_1969	99.15	Yes
chr11	4543174	4544359	MACS_peak_1970	227.18	Yes
chr11	4659960	4660568	MACS_peak_1971	80.67	No
chr11	4660602	4661163	MACS_peak_1972	77.15	Yes
chr11	4701408	4702434	MACS_peak_1973	232.79	Yes
chr11	4749405	4750790	MACS_peak_1974	412.7	Yes
chr11	4779545	4780382	MACS_peak_1975	186.82	Yes
chr11	4964471	4964903	MACS_peak_1976	51.67	No
chr11	4972828	4974237	MACS_peak_1977	943.39	Yes
chr11	4979648	4980053	MACS_peak_1978	65.36	No
chr11	4993655	4994471	MACS_peak_1979	115.23	No
chr11	5041066	5042729	MACS_peak_1980	1861.84	Yes
chr11	5146707	5147191	MACS_peak_1981	55.5	No
chr11	5320968	5322102	MACS_peak_1982	205.82	Yes
chr11	5397693	5399084	MACS_peak_1983	208.38	Yes
chr11	5545081	5546204	MACS_peak_1984	360.4	Yes
chr11	5561276	5562341	MACS_peak_1985	407.73	Yes
chr11	5566484	5567512	MACS_peak_1986	467.06	Yes
chr11	5680035	5681200	MACS_peak_1987	585.97	Yes
chr11	5711184	5711922	MACS_peak_1988	104.75	No
chr11	6108643	6109939	MACS_peak_1989	570.71	Yes
chr11	6149969	6151057	MACS_peak_1990	114.37	Yes
chr11	6156063	6157902	MACS_peak_1991	2559.5	Yes
chr11	6181518	6183741	MACS_peak_1992	2485.89	Yes
chr11	6213476	6215010	MACS_peak_1993	585.2	Yes
chr11	6372725	6373309	MACS_peak_1994	63.56	No
chr11	6463376	6465454	MACS_peak_1995	1172.37	Yes
chr11	6586607	6587372	MACS_peak_1996	115.21	Yes
chr11	6603087	6604608	MACS_peak_1997	294.02	Yes
chr11	6644203	6645616	MACS_peak_1998	474.55	Yes
[truncated: 14,542 more rows]

## Sheet: Late-zygotene
8,880 de novo H3K4me3 peaks in Late-zygotene spermatocytes
Chr	Start	End	Macs	Pvalue	DSB hotspots
chr1	4768997	4770632	MACS_peak_1	59.73	Yes
chr1	5026497	5028859	MACS_peak_2	284.66	Yes
chr1	5121632	5123547	MACS_peak_3	186.08	Yes
chr1	5156108	5158060	MACS_peak_4	231.58	Yes
chr1	5524201	5526896	MACS_peak_5	231.32	Yes
chr1	10088026	10090687	MACS_peak_6	409.25	Yes
chr1	10161743	10164037	MACS_peak_7	147.64	Yes
chr1	10452068	10453771	MACS_peak_8	93.97	Yes
chr1	10615550	10617821	MACS_peak_9	148.4	Yes
chr1	10808264	10809970	MACS_peak_10	53.07	Yes
chr1	11544678	11548039	MACS_peak_11	414.85	Yes
chr1	13025602	13027344	MACS_peak_12	69.76	Yes
chr1	13311054	13313216	MACS_peak_13	113.84	Yes
chr1	14749168	14751116	MACS_peak_14	81.79	Yes
chr1	15489029	15490838	MACS_peak_15	71.55	Yes
chr1	17326845	17328739	MACS_peak_16	123.41	Yes
chr1	18169707	18171911	MACS_peak_17	73.08	Yes
chr1	18493117	18495671	MACS_peak_18	179.94	Yes
chr1	18979138	18981238	MACS_peak_19	114.04	Yes
chr1	21620049	21622894	MACS_peak_20	303.29	Yes
chr1	21731572	21733547	MACS_peak_21	143.05	Yes
chr1	21917182	21919611	MACS_peak_22	149.24	Yes
chr1	22060656	22063056	MACS_peak_23	426.56	Yes
chr1	22098805	22101130	MACS_peak_24	180.1	Yes
chr1	22197967	22199929	MACS_peak_25	51.36	Yes
chr1	22369237	22371482	MACS_peak_26	121.94	Yes
chr1	22844324	22846843	MACS_peak_27	260.42	Yes
chr1	22945811	22947886	MACS_peak_28	137.39	Yes
chr1	23047268	23049072	MACS_peak_29	63.29	Yes
chr1	23342905	23345170	MACS_peak_30	198.95	Yes
chr1	23515150	23516989	MACS_peak_31	75.22	Yes
chr1	24082589	24085354	MACS_peak_32	627.05	Yes
chr1	25238847	25240920	MACS_peak_33	121.2	Yes
chr1	25383526	25385676	MACS_peak_34	119.02	Yes
chr1	25533857	25536069	MACS_peak_35	108.37	Yes
chr1	29076824	29079238	MACS_peak_36	197.59	Yes
chr1	29780226	29781882	MACS_peak_37	86.43	Yes
chr1	30850873	30853611	MACS_peak_38	263.03	Yes
chr1	31404196	31407194	MACS_peak_39	317.69	Yes
chr1	32242096	32244046	MACS_peak_40	51.61	Yes
chr1	32310064	32312965	MACS_peak_41	492.63	Yes
chr1	32866518	32869260	MACS_peak_42	251.56	Yes
chr1	33563948	33566271	MACS_peak_43	173.23	Yes
chr1	33763578	33766702	MACS_peak_44	582.83	Yes
chr1	33773528	33775488	MACS_peak_45	58.47	Yes
chr1	34143110	34145572	MACS_peak_46	459.81	Yes
chr1	34375775	34377862	MACS_peak_47	222.15	Yes
chr1	35179722	35182426	MACS_peak_48	129.67	Yes
chr1	35230495	35232918	MACS_peak_49	372.07	Yes
chr1	35305230	35307220	MACS_peak_50	93.94	Yes
chr1	35574444	35576489	MACS_peak_51	63.9	Yes
chr1	35721509	35723850	MACS_peak_52	483.62	Yes
chr1	35728041	35730184	MACS_peak_53	216.83	Yes
chr1	35826195	35827617	MACS_peak_54	82.19	Yes
chr1	36221387	36224074	MACS_peak_55	531.91	Yes
chr1	36342067	36344425	MACS_peak_56	149.74	Yes
chr1	36622747	36624520	MACS_peak_57	68.21	Yes
chr1	36760177	36761784	MACS_peak_58	56.07	Yes
chr1	36885248	36889039	MACS_peak_59	1199.99	Yes
chr1	36903282	36905554	MACS_peak_60	242.45	Yes
chr1	37349533	37351797	MACS_peak_61	223.95	Yes
chr1	37387824	37390158	MACS_peak_62	245.33	Yes
chr1	37396445	37398839	MACS_peak_63	208.44	Yes
chr1	37615709	37618147	MACS_peak_64	452.43	Yes
chr1	37670926	37673074	MACS_peak_65	437.86	Yes
chr1	38007606	38009721	MACS_peak_66	154.77	Yes
chr1	38220350	38222550	MACS_peak_67	190.01	Yes
chr1	38222615	38225257	MACS_peak_68	496.65	Yes
chr1	38310930	38313329	MACS_peak_69	181.02	Yes
chr1	38679545	38681738	MACS_peak_70	62.9	Yes
chr1	39021095	39023681	MACS_peak_71	474.38	Yes
chr1	39229186	39231939	MACS_peak_72	627.7	Yes
chr1	39539332	39542315	MACS_peak_73	789.88	Yes
chr1	39556893	39559047	MACS_peak_74	513.08	Yes
chr1	39637201	39639063	MACS_peak_75	113.39	Yes
chr1	39983168	39985794	MACS_peak_76	501.72	Yes
chr1	40109456	40111876	MACS_peak_77	507.06	Yes
chr1	40294340	40297024	MACS_peak_78	808.89	Yes
chr1	40468995	40470713	MACS_peak_79	51.19	Yes
chr1	40488145	40490249	MACS_peak_80	367.59	Yes
chr1	40535782	40537577	MACS_peak_81	82.89	Yes
chr1	40592236	40593688	MACS_peak_82	50.69	No
chr1	40947125	40948733	MACS_peak_83	51.19	Yes
chr1	41648421	41650444	MACS_peak_84	62.16	Yes
chr1	42020681	42022983	MACS_peak_85	389.48	Yes
chr1	42254959	42256663	MACS_peak_86	98.82	Yes
chr1	42514392	42516318	MACS_peak_87	82.15	Yes
chr1	43172261	43174956	MACS_peak_88	554.5	Yes
chr1	43511313	43513442	MACS_peak_89	178.75	Yes
chr1	43685056	43687840	MACS_peak_90	630.5	Yes
chr1	43863493	43865514	MACS_peak_91	62.82	Yes
chr1	44473231	44475051	MACS_peak_92	77.62	Yes
chr1	45344753	45347124	MACS_peak_93	182.84	Yes
chr1	46199297	46201395	MACS_peak_94	88.08	Yes
chr1	46623871	46625951	MACS_peak_95	114.34	No
chr1	46906883	46909495	MACS_peak_96	452.33	Yes
chr1	47578649	47580209	MACS_peak_97	54.14	No
chr1	47820192	47822245	MACS_peak_98	76.98	Yes
chr1	48813507	48815449	MACS_peak_99	64.72	Yes
chr1	51381707	51383964	MACS_peak_100	101.69	Yes
chr1	52016930	52019318	MACS_peak_101	329.59	Yes
chr1	52421308	52423468	MACS_peak_102	64.68	Yes
chr1	52538267	52540009	MACS_peak_103	52.96	Yes
chr1	53214735	53216943	MACS_peak_104	191.36	Yes
chr1	53321389	53323331	MACS_peak_105	71.36	Yes
chr1	53906820	53909094	MACS_peak_106	142.7	Yes
chr1	54307005	54309143	MACS_peak_107	184.04	Yes
chr1	54468581	54470437	MACS_peak_108	119.89	Yes
chr1	54478177	54480685	MACS_peak_109	302.18	Yes
chr1	54739071	54741658	MACS_peak_110	146.92	Yes
chr1	55011255	55013176	MACS_peak_111	64.81	Yes
chr1	55233147	55235251	MACS_peak_112	78.23	Yes
chr1	55307073	55310234	MACS_peak_113	729.79	Yes
chr1	56869881	56871560	MACS_peak_114	62.64	Yes
chr1	58096778	58099419	MACS_peak_115	380.03	Yes
chr1	58418662	58422052	MACS_peak_116	1086.04	Yes
chr1	58436748	58440028	MACS_peak_117	1108.79	Yes
chr1	58555506	58557764	MACS_peak_118	248.97	Yes
chr1	59149008	59151631	MACS_peak_119	360.67	Yes
chr1	59247930	59251501	MACS_peak_120	1217.34	Yes
chr1	59357848	59360658	MACS_peak_121	804.82	Yes
chr1	59402456	59404631	MACS_peak_122	186.16	Yes
chr1	59770975	59774136	MACS_peak_123	277.09	Yes
chr1	59855552	59857464	MACS_peak_124	138.59	No
chr1	60104468	60107766	MACS_peak_125	621.44	Yes
chr1	60118678	60120988	MACS_peak_126	127.31	Yes
chr1	60270971	60273757	MACS_peak_127	430.8	Yes
chr1	60548393	60550635	MACS_peak_128	170.77	Yes
chr1	61277403	61279490	MACS_peak_129	73.46	Yes
chr1	61420809	61422954	MACS_peak_130	222.26	Yes
chr1	61544491	61547367	MACS_peak_131	545.56	Yes
chr1	61697020	61699014	MACS_peak_132	78.55	Yes
chr1	61795300	61798429	MACS_peak_133	1252.2	Yes
chr1	61871266	61873389	MACS_peak_134	264.44	Yes
chr1	61915870	61917830	MACS_peak_135	107.06	Yes
chr1	62121777	62124299	MACS_peak_136	474.75	Yes
chr1	62579941	62582063	MACS_peak_137	91.43	Yes
chr1	62590328	62592797	MACS_peak_138	476.61	Yes
chr1	62775276	62778053	MACS_peak_139	762.82	Yes
chr1	62783980	62786603	MACS_peak_140	236.74	Yes
chr1	62922064	62923697	MACS_peak_141	53.48	Yes
chr1	63150502	63153707	MACS_peak_142	773.56	Yes
chr1	63250551	63253042	MACS_peak_143	399	Yes
chr1	63563426	63565000	MACS_peak_144	110.44	No
chr1	63666832	63668540	MACS_peak_145	87.96	No
chr1	63726306	63728207	MACS_peak_146	85.8	Yes
chr1	63936846	63938958	MACS_peak_147	106.77	No
chr1	64070929	64073271	MACS_peak_148	57.62	Yes
chr1	64104696	64106846	MACS_peak_149	111.02	Yes
chr1	64320794	64322981	MACS_peak_150	141.54	Yes
chr1	64693081	64696599	MACS_peak_151	969.95	Yes
chr1	64759353	64761297	MACS_peak_152	199.69	Yes
chr1	64802707	64805389	MACS_peak_153	497.81	Yes
chr1	64851943	64854284	MACS_peak_154	219.86	Yes
chr1	64943526	64945401	MACS_peak_155	106.58	No
chr1	65137469	65139757	MACS_peak_156	438.77	Yes
chr1	65158577	65161156	MACS_peak_157	449.82	Yes
chr1	65189607	65191782	MACS_peak_158	127.81	Yes
chr1	65220738	65223358	MACS_peak_159	557.6	Yes
chr1	66195406	66198346	MACS_peak_160	753.51	Yes
chr1	66340704	66343613	MACS_peak_161	748.61	Yes
chr1	66415413	66417452	MACS_peak_162	72.94	Yes
chr1	66451689	66453923	MACS_peak_163	212.69	Yes
chr1	66937076	66940273	MACS_peak_164	831.05	Yes
chr1	67025591	67028076	MACS_peak_165	347.16	Yes
chr1	67391190	67392954	MACS_peak_166	57.73	Yes
chr1	67459491	67461482	MACS_peak_167	62.52	Yes
chr1	67543998	67545899	MACS_peak_168	157.03	Yes
chr1	67797363	67799799	MACS_peak_169	90.74	Yes
chr1	67934306	67937130	MACS_peak_170	407.46	Yes
chr1	68226521	68228620	MACS_peak_171	110.04	Yes
chr1	68487342	68490548	MACS_peak_172	909.55	Yes
chr1	68935578	68938391	MACS_peak_173	812.21	Yes
chr1	69047525	69049844	MACS_peak_174	160.96	Yes
chr1	69120841	69122417	MACS_peak_175	61.77	No
chr1	69307002	69310444	MACS_peak_176	1020.81	Yes
chr1	69314639	69316884	MACS_peak_177	309	Yes
chr1	69418270	69420300	MACS_peak_178	186.61	Yes
chr1	69590436	69593266	MACS_peak_179	520.63	Yes
chr1	70550787	70552562	MACS_peak_180	53.76	No
chr1	70731041	70732857	MACS_peak_181	122.83	Yes
chr1	71064079	71066720	MACS_peak_182	446.97	Yes
chr1	71307700	71309764	MACS_peak_183	95.02	Yes
chr1	71427807	71429810	MACS_peak_184	98.95	Yes
chr1	72084058	72085648	MACS_peak_185	67.12	Yes
chr1	72182561	72184804	MACS_peak_186	152.14	Yes
chr1	72279182	72281701	MACS_peak_187	299.59	Yes
chr1	72352934	72355143	MACS_peak_188	210.78	Yes
chr1	72367421	72369363	MACS_peak_189	126.23	No
chr1	72410000	72411571	MACS_peak_190	57.77	Yes
chr1	72486404	72488285	MACS_peak_191	55.56	No
chr1	72495343	72498071	MACS_peak_192	255.24	Yes
chr1	73101864	73104005	MACS_peak_193	65.98	Yes
chr1	73219066	73221291	MACS_peak_194	585.73	Yes
chr1	73405896	73408786	MACS_peak_195	278.54	Yes
chr1	73904616	73906443	MACS_peak_196	51.29	Yes
chr1	73978566	73981206	MACS_peak_197	639.5	Yes
chr1	74903321	74905028	MACS_peak_198	76.91	Yes
chr1	74926939	74929298	MACS_peak_199	265.98	Yes
chr1	74972185	74975208	MACS_peak_200	547.06	Yes
chr1	74991021	74993262	MACS_peak_201	161.38	Yes
chr1	75010516	75013433	MACS_peak_202	720.98	Yes
chr1	75047286	75049965	MACS_peak_203	763.88	Yes
chr1	75296402	75298600	MACS_peak_204	262.79	Yes
chr1	75758030	75759951	MACS_peak_205	146.82	Yes
chr1	75977771	75979875	MACS_peak_206	84.36	Yes
chr1	75993121	75995530	MACS_peak_207	232.77	Yes
chr1	76447427	76449197	MACS_peak_208	96.44	Yes
chr1	77135819	77138111	MACS_peak_209	300.06	Yes
chr1	77428561	77430740	MACS_peak_210	117.87	Yes
chr1	77699522	77701286	MACS_peak_211	149.71	Yes
chr1	78173847	78176270	MACS_peak_212	395.06	Yes
chr1	78186304	78188313	MACS_peak_213	136.64	Yes
chr1	78269235	78271445	MACS_peak_214	163.51	Yes
chr1	78315950	78318325	MACS_peak_215	213.41	Yes
chr1	78589747	78591956	MACS_peak_216	195.87	Yes
chr1	78876793	78878037	MACS_peak_217	58.11	No
chr1	79109057	79110913	MACS_peak_218	54.68	Yes
chr1	79686234	79688015	MACS_peak_219	51.23	Yes
chr1	79794690	79796275	MACS_peak_220	95.68	No
chr1	80008941	80010597	MACS_peak_221	51.42	No
chr1	80295760	80299870	MACS_peak_222	1161.76	Yes
chr1	80903403	80905175	MACS_peak_223	92.73	Yes
chr1	81056792	81058679	MACS_peak_224	111.73	Yes
chr1	81083008	81084699	MACS_peak_225	57.21	Yes
chr1	81488409	81490906	MACS_peak_226	310.21	Yes
chr1	81704553	81706597	MACS_peak_227	57.33	No
chr1	82053380	82056351	MACS_peak_228	792.36	Yes
chr1	82835594	82837504	MACS_peak_229	160.88	Yes
chr1	83688729	83691555	MACS_peak_230	630.92	Yes
chr1	83740471	83741998	MACS_peak_231	54.85	No
chr1	84216622	84219165	MACS_peak_232	497.79	Yes
chr1	84486249	84488508	MACS_peak_233	192.66	Yes
chr1	84584524	84586547	MACS_peak_234	178.59	No
chr1	84809020	84812945	MACS_peak_235	796.99	Yes
chr1	84813996	84816627	MACS_peak_236	313.43	Yes
chr1	84842141	84845084	MACS_peak_237	335.23	Yes
chr1	84885198	84886796	MACS_peak_238	69.78	No
chr1	85619044	85622901	MACS_peak_239	613.73	No
chr1	85716804	85719390	MACS_peak_240	573.32	Yes
chr1	85773461	85776186	MACS_peak_241	506.49	Yes
chr1	86086100	86089846	MACS_peak_242	1042.42	Yes
chr1	86206955	86209019	MACS_peak_243	188.81	Yes
chr1	86215594	86219952	MACS_peak_244	1833.67	Yes
chr1	86345103	86347662	MACS_peak_245	213.88	Yes
chr1	86763839	86766768	MACS_peak_246	1256.17	Yes
chr1	86791705	86793902	MACS_peak_247	186.93	Yes
chr1	86982057	86985440	MACS_peak_248	1622.33	Yes
chr1	87020922	87023267	MACS_peak_249	143.25	No
chr1	87238100	87241412	MACS_peak_250	276.1	Yes
chr1	87285107	87288423	MACS_peak_251	1266	Yes
chr1	87339074	87341405	MACS_peak_252	441.48	Yes
chr1	87437464	87441569	MACS_peak_253	1301.2	Yes
chr1	87650666	87654620	MACS_peak_254	256.65	Yes
chr1	87768859	87771806	MACS_peak_255	225.28	Yes
chr1	88082785	88085427	MACS_peak_256	496.65	Yes
chr1	88150434	88152128	MACS_peak_257	75.58	Yes
chr1	88498116	88501097	MACS_peak_258	825.62	Yes
chr1	88502415	88504425	MACS_peak_259	70.03	No
chr1	88585707	88587907	MACS_peak_260	190.84	No
chr1	88619683	88622205	MACS_peak_261	923.88	Yes
chr1	88623956	88625767	MACS_peak_262	61.4	Yes
chr1	89556204	89558335	MACS_peak_263	156.63	Yes
chr1	89799327	89801727	MACS_peak_264	410.87	Yes
chr1	90089683	90091647	MACS_peak_265	190.73	Yes
chr1	90093771	90095473	MACS_peak_266	64.15	Yes
chr1	90129694	90132066	MACS_peak_267	536.08	Yes
chr1	90178637	90180598	MACS_peak_268	78.61	No
chr1	90234848	90236485	MACS_peak_269	59.63	No
chr1	90391303	90393581	MACS_peak_270	83.63	Yes
chr1	90590935	90593522	MACS_peak_271	457.2	Yes
chr1	90905078	90907518	MACS_peak_272	1006.02	Yes
chr1	91095633	91098132	MACS_peak_273	249.49	Yes
chr1	91268502	91270982	MACS_peak_274	556.35	No
chr1	91340987	91343752	MACS_peak_275	394.54	Yes
chr1	92281664	92284196	MACS_peak_276	303.25	Yes
chr1	92344483	92347348	MACS_peak_277	769.27	Yes
chr1	93157736	93159374	MACS_peak_278	64.66	No
chr1	93470004	93472275	MACS_peak_279	221.18	Yes
chr1	93485748	93488230	MACS_peak_280	248.9	Yes
chr1	93551772	93553965	MACS_peak_281	111.7	Yes
chr1	93625027	93627471	MACS_peak_282	426.03	Yes
chr1	93671828	93675196	MACS_peak_283	364.75	Yes
chr1	93789322	93791222	MACS_peak_284	77.31	Yes
chr1	94331493	94332987	MACS_peak_285	76.81	Yes
chr1	94573479	94575538	MACS_peak_286	217.59	Yes
chr1	96139564	96141655	MACS_peak_287	156.14	Yes
chr1	96348479	96350268	MACS_peak_288	53.94	Yes
chr1	97733693	97735828	MACS_peak_289	78.35	Yes
chr1	97800225	97802164	MACS_peak_290	159.18	Yes
chr1	98076563	98078520	MACS_peak_291	114.51	Yes
chr1	98561048	98562896	MACS_peak_292	91.47	No
chr1	98726398	98728503	MACS_peak_293	206.13	Yes
chr1	99662203	99663806	MACS_peak_294	52.85	No
chr1	99882267	99884971	MACS_peak_295	445.38	Yes
chr1	100974052	100975914	MACS_peak_296	81.87	Yes
chr1	103679782	103681538	MACS_peak_297	70.78	No
chr1	104667160	104669879	MACS_peak_298	254.33	Yes
chr1	104774730	104776859	MACS_peak_299	144.5	Yes
chr1	104820218	104821961	MACS_peak_300	66.49	Yes
chr1	105416715	105418815	MACS_peak_301	97.67	Yes
chr1	105963107	105964590	MACS_peak_302	51.95	Yes
chr1	106261414	106263494	MACS_peak_303	104.82	Yes
chr1	106314543	106317666	MACS_peak_304	636.7	Yes
chr1	106398778	106400202	MACS_peak_305	76.48	No
chr1	106586697	106589273	MACS_peak_306	152.47	Yes
chr1	106729135	106731079	MACS_peak_307	113.97	Yes
chr1	106740289	106742613	MACS_peak_308	257.41	Yes
chr1	106752238	106754046	MACS_peak_309	51.45	Yes
chr1	106957372	106959446	MACS_peak_310	90.84	Yes
chr1	108378570	108380740	MACS_peak_311	103.13	Yes
chr1	108655496	108657380	MACS_peak_312	182.63	Yes
chr1	108685289	108687343	MACS_peak_313	164.26	Yes
chr1	108976831	108978970	MACS_peak_314	319.79	Yes
chr1	109536317	109539112	MACS_peak_315	198.06	Yes
chr1	111420579	111422868	MACS_peak_316	60.03	Yes
chr1	111450151	111452318	MACS_peak_317	186.46	Yes
chr1	113649877	113651540	MACS_peak_318	86.92	No
chr1	113838265	113840120	MACS_peak_319	70.71	Yes
chr1	114962032	114964737	MACS_peak_320	242.26	Yes
chr1	115570273	115572875	MACS_peak_321	166.9	Yes
chr1	115931622	115934016	MACS_peak_322	196.37	Yes
chr1	116520592	116522707	MACS_peak_323	154.27	Yes
chr1	118298735	118300519	MACS_peak_324	68.52	No
chr1	118493666	118495710	MACS_peak_325	92.98	Yes
chr1	118554675	118556742	MACS_peak_326	172.91	Yes
chr1	118596218	118599246	MACS_peak_327	365.82	Yes
chr1	118724872	118726757	MACS_peak_328	81.73	Yes
chr1	118985482	118987949	MACS_peak_329	381.3	Yes
chr1	119020114	119021906	MACS_peak_330	62.28	No
chr1	119528132	119529763	MACS_peak_331	68.92	Yes
chr1	119558337	119560437	MACS_peak_332	85.13	Yes
chr1	119768089	119771225	MACS_peak_333	1009.17	Yes
chr1	119890554	119892600	MACS_peak_334	137.51	Yes
chr1	120189671	120192251	MACS_peak_335	354.53	Yes
chr1	120282021	120283904	MACS_peak_336	69.24	No
chr1	121146001	121148359	MACS_peak_337	195.46	Yes
chr1	121312679	121314073	MACS_peak_338	51.14	Yes
chr1	121808224	121811094	MACS_peak_339	699.2	Yes
chr1	124745196	124748007	MACS_peak_340	546.02	Yes
chr1	125426795	125429319	MACS_peak_341	592.55	Yes
chr1	125578976	125581080	MACS_peak_342	185.35	Yes
chr1	126184584	126187043	MACS_peak_343	237.7	Yes
chr1	126514866	126516671	MACS_peak_344	99.66	Yes
chr1	126654294	126657312	MACS_peak_345	478.48	Yes
chr1	126727969	126730341	MACS_peak_346	192.86	Yes
chr1	126871486	126873434	MACS_peak_347	80.45	Yes
chr1	127045899	127048323	MACS_peak_348	200.6	Yes
chr1	127144677	127146632	MACS_peak_349	70.34	Yes
chr1	127342849	127344239	MACS_peak_350	56.45	No
chr1	127986164	127988954	MACS_peak_351	556.35	Yes
chr1	128009818	128011835	MACS_peak_352	113.36	Yes
chr1	128176642	128180003	MACS_peak_353	292.6	Yes
chr1	128516287	128519076	MACS_peak_354	320.45	Yes
chr1	128519507	128521897	MACS_peak_355	276.07	Yes
chr1	128532583	128534730	MACS_peak_356	271.51	Yes
chr1	128542259	128545061	MACS_peak_357	800.38	Yes
chr1	128788446	128790679	MACS_peak_358	261.94	Yes
chr1	129705076	129707102	MACS_peak_359	129.91	Yes
chr1	130539707	130541974	MACS_peak_360	202.75	Yes
chr1	130998401	131000396	MACS_peak_361	138.17	Yes
chr1	131156878	131158898	MACS_peak_362	249.34	Yes
chr1	131205338	131207585	MACS_peak_363	205.4	Yes
chr1	131356944	131359734	MACS_peak_364	476.66	Yes
chr1	131408297	131411303	MACS_peak_365	1591.1	Yes
chr1	131564515	131566393	MACS_peak_366	61.58	Yes
chr1	131593515	131595878	MACS_peak_367	390.08	Yes
chr1	132019231	132022340	MACS_peak_368	1127.06	Yes
chr1	132374919	132376700	MACS_peak_369	72.98	No
chr1	132380210	132383182	MACS_peak_370	1125.49	Yes
chr1	132522455	132524838	MACS_peak_371	834.05	Yes
chr1	132617375	132619693	MACS_peak_372	99.47	Yes
chr1	132622740	132624324	MACS_peak_373	86.55	No
chr1	132920414	132922832	MACS_peak_374	171.77	No
chr1	132988635	132990919	MACS_peak_375	204.17	Yes
chr1	133389539	133391601	MACS_peak_376	84.64	No
chr1	133463705	133466143	MACS_peak_377	486.85	Yes
chr1	133486952	133489462	MACS_peak_378	676.12	Yes
chr1	133694450	133696067	MACS_peak_379	105.68	No
chr1	133739165	133741371	MACS_peak_380	269.51	Yes
chr1	133863971	133865781	MACS_peak_381	104.84	No
chr1	133951641	133953847	MACS_peak_382	215.95	Yes
chr1	134070766	134072372	MACS_peak_383	127.43	Yes
chr1	134533042	134536811	MACS_peak_384	1302.33	Yes
chr1	134629191	134630860	MACS_peak_385	79.02	Yes
chr1	134669797	134673119	MACS_peak_386	1543.88	Yes
chr1	134814069	134816803	MACS_peak_387	557.51	Yes
chr1	134827792	134829726	MACS_peak_388	63.54	No
chr1	134842677	134844746	MACS_peak_389	174.72	No
chr1	134902656	134906058	MACS_peak_390	1166.98	Yes
chr1	135168481	135171355	MACS_peak_391	851.19	Yes
chr1	135356659	135358900	MACS_peak_392	140.2	Yes
chr1	135480963	135483574	MACS_peak_393	307.31	Yes
chr1	135484257	135485818	MACS_peak_394	67.03	Yes
chr1	135495397	135498379	MACS_peak_395	608.71	Yes
chr1	135560321	135562965	MACS_peak_396	351.99	Yes
chr1	135821360	135822985	MACS_peak_397	50.46	No
chr1	135961760	135964506	MACS_peak_398	797	Yes
chr1	136090730	136092106	MACS_peak_399	73.65	Yes
chr1	136167966	136170066	MACS_peak_400	159	Yes
chr1	136270781	136272918	MACS_peak_401	75.75	Yes
chr1	136313418	136316066	MACS_peak_402	463.01	Yes
chr1	136329392	136332143	MACS_peak_403	742.55	Yes
chr1	136594693	136596384	MACS_peak_404	87.64	Yes
chr1	136600956	136602496	MACS_peak_405	54.59	Yes
chr1	137363272	137365127	MACS_peak_406	76.09	Yes
chr1	137519871	137522548	MACS_peak_407	302.3	Yes
chr1	137634007	137635834	MACS_peak_408	210.29	Yes
chr1	137855692	137857437	MACS_peak_409	108.42	Yes
chr1	138045894	138048082	MACS_peak_410	115.52	Yes
chr1	138137294	138138885	MACS_peak_411	51.94	Yes
chr1	138709163	138711400	MACS_peak_412	193.21	Yes
chr1	138966516	138969108	MACS_peak_413	333.14	Yes
chr1	139242875	139245661	MACS_peak_414	354.05	Yes
chr1	141099574	141101706	MACS_peak_415	122.4	Yes
chr1	141968396	141970078	MACS_peak_416	95.34	Yes
chr1	142166400	142168744	MACS_peak_417	125.14	Yes
chr1	142269112	142271505	MACS_peak_418	186.56	Yes
chr1	142806209	142808187	MACS_peak_419	95.55	No
chr1	143274603	143276150	MACS_peak_420	64.09	Yes
chr1	143652920	143655695	MACS_peak_421	696.48	Yes
chr1	143789254	143791303	MACS_peak_422	62.25	Yes
chr1	144094134	144095922	MACS_peak_423	74.29	Yes
chr1	144434596	144436668	MACS_peak_424	83.61	Yes
chr1	144509091	144511103	MACS_peak_425	262.5	Yes
chr1	144774183	144776659	MACS_peak_426	403.79	Yes
chr1	144970560	144973031	MACS_peak_427	402.62	Yes
chr1	145618085	145620390	MACS_peak_428	131.42	Yes
chr1	147052102	147053920	MACS_peak_429	86.39	Yes
chr1	149026915	149028910	MACS_peak_430	69.74	Yes
chr1	149163855	149166112	MACS_peak_431	125.85	Yes
chr1	149214741	149217179	MACS_peak_432	211.22	Yes
chr1	149929976	149931965	MACS_peak_433	105.27	Yes
chr1	150404913	150406530	MACS_peak_434	51.01	Yes
chr1	150845549	150847571	MACS_peak_435	101.14	Yes
chr1	151396982	151399032	MACS_peak_436	56.74	No
chr1	151892576	151894489	MACS_peak_437	140.95	Yes
chr1	152045400	152047713	MACS_peak_438	98.1	Yes
chr1	152278089	152280277	MACS_peak_439	131.41	Yes
chr1	152431853	152434678	MACS_peak_440	339.14	Yes
chr1	152742772	152745387	MACS_peak_441	367.62	Yes
chr1	152748254	152750107	MACS_peak_442	101.26	Yes
chr1	152754004	152756778	MACS_peak_443	876.99	Yes
chr1	152794386	152796398	MACS_peak_444	87.28	Yes
chr1	152857285	152859208	MACS_peak_445	58.21	No
chr1	152873378	152875561	MACS_peak_446	98.49	No
chr1	152968897	152971210	MACS_peak_447	202.35	Yes
chr1	153194741	153197232	MACS_peak_448	402.76	Yes
chr1	153429559	153433768	MACS_peak_449	982.82	Yes
chr1	153622268	153624450	MACS_peak_450	220.33	Yes
chr1	153715306	153719477	MACS_peak_451	762.39	Yes
chr1	153913456	153916473	MACS_peak_452	828.26	Yes
chr1	154004050	154005911	MACS_peak_453	51.9	Yes
chr1	154101803	154105703	MACS_peak_454	1291.14	Yes
chr1	154233433	154235763	MACS_peak_455	196.94	Yes
chr1	154651773	154654492	MACS_peak_456	600.06	Yes
chr1	154940125	154942234	MACS_peak_457	94.99	No
chr1	155050775	155053779	MACS_peak_458	994.37	Yes
chr1	155124557	155125926	MACS_peak_459	57.52	No
chr1	155230488	155232727	MACS_peak_460	218.22	Yes
chr1	155597593	155600109	MACS_peak_461	234.66	Yes
chr1	155662633	155665037	MACS_peak_462	314.51	Yes
chr1	155692558	155695665	MACS_peak_463	1273.6	Yes
chr1	155698299	155701371	MACS_peak_464	1000.48	Yes
chr1	155951975	155954191	MACS_peak_465	104.26	Yes
chr1	155983208	155985781	MACS_peak_466	394.15	Yes
chr1	156019074	156021090	MACS_peak_467	101.52	Yes
chr1	156485087	156487914	MACS_peak_468	487.55	Yes
chr1	156522244	156524777	MACS_peak_469	422.36	No
chr1	156846788	156848672	MACS_peak_470	194.35	No
chr1	156901195	156903806	MACS_peak_471	462.43	Yes
chr1	156948115	156951185	MACS_peak_472	445.03	Yes
chr1	156986103	156987902	MACS_peak_473	82.71	Yes
chr1	157149046	157151948	MACS_peak_474	618.45	Yes
chr1	157267085	157268923	MACS_peak_475	115.81	No
chr1	157465983	157468461	MACS_peak_476	376.32	Yes
chr1	158132268	158133942	MACS_peak_477	57.9	No
chr1	158155932	158158208	MACS_peak_478	214.78	Yes
chr1	158221911	158224660	MACS_peak_479	731.04	Yes
chr1	158243225	158245101	MACS_peak_480	52.07	No
chr1	158378432	158380558	MACS_peak_481	333.92	Yes
chr1	158501528	158503780	MACS_peak_482	123.69	No
chr1	159091467	159093916	MACS_peak_483	177.47	Yes
chr1	159151231	159153341	MACS_peak_484	234.52	Yes
chr1	159306434	159308946	MACS_peak_485	393.27	Yes
chr1	159434077	159436396	MACS_peak_486	114.68	Yes
chr1	159693805	159695752	MACS_peak_487	132.09	Yes
chr1	159982751	159985120	MACS_peak_488	110.25	Yes
chr1	160024297	160027114	MACS_peak_489	649.55	Yes
chr1	160062371	160064471	MACS_peak_490	179.45	Yes
chr1	160239441	160242333	MACS_peak_491	375.34	Yes
chr1	160430682	160432915	MACS_peak_492	138.81	Yes
chr1	160436024	160439325	MACS_peak_493	1093.93	Yes
chr1	161088620	161090636	MACS_peak_494	123.85	Yes
chr1	161583183	161585334	MACS_peak_495	134.52	Yes
chr1	161889392	161892022	MACS_peak_496	276.23	Yes
chr1	162182794	162184813	MACS_peak_497	59.12	Yes
chr1	162447372	162449636	MACS_peak_498	180.1	Yes
chr1	162707311	162710890	MACS_peak_499	908.24	Yes
chr1	163090861	163092758	MACS_peak_500	71.65	No
chr1	163425939	163427921	MACS_peak_501	111.52	Yes
chr1	163805103	163807875	MACS_peak_502	624.99	Yes
chr1	163840826	163842999	MACS_peak_503	154.56	Yes
chr1	163847988	163850553	MACS_peak_504	497.24	Yes
chr1	163853796	163856212	MACS_peak_505	88.11	Yes
chr1	164026088	164028061	MACS_peak_506	150.62	Yes
chr1	164175665	164177208	MACS_peak_507	66.44	Yes
chr1	164314134	164316254	MACS_peak_508	244.11	Yes
chr1	164440869	164445750	MACS_peak_509	1584.61	Yes
chr1	164856266	164858965	MACS_peak_510	480.13	Yes
chr1	165014491	165017116	MACS_peak_511	375.26	Yes
chr1	165436835	165439540	MACS_peak_512	277.62	Yes
chr1	165624253	165626023	MACS_peak_513	82.39	Yes
chr1	165644664	165646364	MACS_peak_514	57.61	Yes
chr1	165866111	165869284	MACS_peak_515	628.58	Yes
chr1	165895164	165897557	MACS_peak_516	170.03	Yes
chr1	165934661	165936888	MACS_peak_517	90.93	No
chr1	167177154	167178791	MACS_peak_518	155.53	No
chr1	167182017	167183928	MACS_peak_519	67.82	No
chr1	167194617	167197623	MACS_peak_520	910.17	Yes
chr1	167461865	167463474	MACS_peak_521	59.33	Yes
chr1	167788062	167790460	MACS_peak_522	316.14	Yes
chr1	167901682	167903868	MACS_peak_523	264.05	Yes
chr1	167997223	167999672	MACS_peak_524	268	Yes
chr1	168100115	168103249	MACS_peak_525	872.55	Yes
chr1	168156763	168160583	MACS_peak_526	2432.01	Yes
chr1	168221875	168223926	MACS_peak_527	176.61	Yes
chr1	168728618	168731237	MACS_peak_528	649.11	Yes
chr1	168781854	168784678	MACS_peak_529	419.31	Yes
chr1	168968034	168969568	MACS_peak_530	70.12	No
chr1	169329704	169332213	MACS_peak_531	180.22	Yes
chr1	169367140	169369671	MACS_peak_532	259.01	Yes
chr1	169396414	169398223	MACS_peak_533	82.16	No
chr1	170078610	170080740	MACS_peak_534	173.02	No
chr1	170333514	170335610	MACS_peak_535	172.5	No
chr1	170433665	170435849	MACS_peak_536	179.3	Yes
chr1	170439481	170442187	MACS_peak_537	285.45	Yes
chr1	170577369	170580638	MACS_peak_538	1421.96	Yes
chr1	170645907	170648048	MACS_peak_539	97.12	Yes
chr1	170794073	170796038	MACS_peak_540	61.97	No
chr1	170815479	170819317	MACS_peak_541	1723.57	Yes
chr1	170828051	170831034	MACS_peak_542	669.76	Yes
chr1	170897477	170899785	MACS_peak_543	231.88	Yes
chr1	170931718	170933669	MACS_peak_544	67.45	No
chr1	171002008	171004425	MACS_peak_545	727.95	Yes
chr1	171012716	171015228	MACS_peak_546	239.52	Yes
chr1	171170246	171172608	MACS_peak_547	136.92	Yes
chr1	171225651	171228360	MACS_peak_548	767.84	Yes
chr1	171264560	171266401	MACS_peak_549	97.07	No
chr1	171468142	171470751	MACS_peak_550	535.54	Yes
chr1	172099716	172102245	MACS_peak_551	553.12	Yes
chr1	172136858	172139816	MACS_peak_552	486.13	Yes
chr1	172173583	172177382	MACS_peak_553	1636.23	Yes
chr1	172211119	172213451	MACS_peak_554	278.94	No
chr1	172359786	172362771	MACS_peak_555	918.22	Yes
chr1	172566767	172569941	MACS_peak_556	708.75	Yes
chr1	172575070	172577164	MACS_peak_557	221.47	No
chr1	172850253	172852766	MACS_peak_558	328.32	Yes
chr1	173369957	173372757	MACS_peak_559	657.07	Yes
chr1	173530435	173533857	MACS_peak_560	1325.28	Yes
chr1	173601400	173603077	MACS_peak_561	52.94	No
chr1	174095520	174097238	MACS_peak_562	167.69	Yes
chr1	174417603	174419162	MACS_peak_563	52.41	No
chr1	174507363	174509206	MACS_peak_564	50.65	No
chr1	174552352	174554374	MACS_peak_565	103.27	Yes
chr1	174573184	174575580	MACS_peak_566	71.54	Yes
chr1	175592816	175594603	MACS_peak_567	77.28	Yes
chr1	175614212	175616311	MACS_peak_568	93.56	Yes
chr1	176080105	176082586	MACS_peak_569	524.67	Yes
chr1	176658269	176660563	MACS_peak_570	214.29	Yes
chr1	176886250	176888599	MACS_peak_571	321.49	Yes
chr1	176976383	176979329	MACS_peak_572	841.35	Yes
chr1	177023835	177026574	MACS_peak_573	628.77	Yes
chr1	177049391	177051220	MACS_peak_574	65.55	No
chr1	177077740	177080893	MACS_peak_575	636.87	Yes
chr1	177109680	177112130	MACS_peak_576	807.64	Yes
chr1	177190578	177193599	MACS_peak_577	300.24	Yes
chr1	177354453	177357296	MACS_peak_578	689.76	Yes
chr1	177880881	177883121	MACS_peak_579	299.44	No
chr1	177944866	177947032	MACS_peak_580	128.51	No
chr1	177972579	177974214	MACS_peak_581	70.05	No
chr1	178112483	178115015	MACS_peak_582	439.25	No
chr1	178326328	178328872	MACS_peak_583	214.86	Yes
chr1	178423484	178425572	MACS_peak_584	207.07	Yes
chr1	178544780	178546881	MACS_peak_585	158.92	Yes
chr1	178576911	178578884	MACS_peak_586	136.5	Yes
chr1	178638991	178641102	MACS_peak_587	103.65	No
chr1	179024857	179026533	MACS_peak_588	70.3	No
chr1	179184743	179186665	MACS_peak_589	53.03	No
chr1	179703690	179705368	MACS_peak_590	62.02	Yes
chr1	179977646	179980202	MACS_peak_591	198.17	Yes
chr1	180109533	180111204	MACS_peak_592	63.43	Yes
chr1	180120694	180122533	MACS_peak_593	66.71	No
chr1	180124556	180126674	MACS_peak_594	187.45	No
chr1	180131458	180134938	MACS_peak_595	800.94	Yes
chr1	180237788	180240088	MACS_peak_596	138.36	Yes
chr1	180243351	180246423	MACS_peak_597	609.62	Yes
chr1	180320838	180323596	MACS_peak_598	376.93	Yes
chr1	180444443	180446331	MACS_peak_599	112.83	Yes
chr1	180453732	180455980	MACS_peak_600	123.66	Yes
chr1	181436148	181438229	MACS_peak_601	135.99	Yes
chr1	181448886	181450832	MACS_peak_602	259.37	Yes
chr1	181727832	181729954	MACS_peak_603	126.17	Yes
chr1	181825791	181827842	MACS_peak_604	149.87	Yes
chr1	182553409	182556244	MACS_peak_605	525.47	Yes
chr1	182939423	182941290	MACS_peak_606	125.31	Yes
chr1	183172149	183174644	MACS_peak_607	558.3	Yes
chr1	183178859	183182246	MACS_peak_608	255.65	Yes
chr1	183217853	183220017	MACS_peak_609	78.46	Yes
chr1	183399013	183400663	MACS_peak_610	80.1	Yes
chr1	183576782	183579444	MACS_peak_611	570.93	Yes
chr1	184004552	184006520	MACS_peak_612	73.41	Yes
chr1	184109724	184112231	MACS_peak_613	325.84	Yes
chr1	184324003	184326302	MACS_peak_614	182.7	Yes
chr1	184742848	184744796	MACS_peak_615	76.31	Yes
chr1	184918152	184919900	MACS_peak_616	72.91	Yes
chr1	185014047	185016326	MACS_peak_617	180.32	Yes
chr1	185265550	185268510	MACS_peak_618	771.05	Yes
chr1	185429991	185431633	MACS_peak_619	80.57	Yes
chr1	185788405	185790882	MACS_peak_620	336.84	Yes
chr1	186062549	186064180	MACS_peak_621	50.2	Yes
chr1	186918216	186920451	MACS_peak_622	140.66	Yes
chr1	187028980	187031140	MACS_peak_623	266.8	Yes
chr1	187261620	187263255	MACS_peak_624	50.47	Yes
chr1	187340153	187342044	MACS_peak_625	104.54	Yes
chr1	187435927	187438082	MACS_peak_626	122.59	Yes
chr1	187528743	187530351	MACS_peak_627	64.22	Yes
chr1	187562042	187563883	MACS_peak_628	85.84	Yes
chr1	187596635	187598734	MACS_peak_629	146.87	Yes
chr1	187899450	187901399	MACS_peak_630	113.59	Yes
chr1	188083012	188085363	MACS_peak_631	349.4	Yes
chr1	188202525	188204128	MACS_peak_632	72.12	Yes
chr1	188242397	188244336	MACS_peak_633	139	Yes
chr1	188301110	188303046	MACS_peak_634	353.73	Yes
chr1	188799058	188801074	MACS_peak_635	167.51	Yes
chr1	188969511	188971143	MACS_peak_636	51.03	Yes
chr1	189028149	189030327	MACS_peak_637	84.53	Yes
chr1	189052166	189054770	MACS_peak_638	109.77	Yes
chr1	189209139	189211129	MACS_peak_639	179.82	Yes
chr1	189361773	189363701	MACS_peak_640	146.27	Yes
chr1	189744012	189745793	MACS_peak_641	83.72	Yes
chr1	189992997	189995215	MACS_peak_642	163.21	Yes
chr1	190044290	190045805	MACS_peak_643	60.51	Yes
chr1	190126193	190128099	MACS_peak_644	104.62	Yes
chr1	190590171	190592528	MACS_peak_645	142.34	Yes
chr1	190769641	190771680	MACS_peak_646	165.53	Yes
chr1	190895413	190898012	MACS_peak_647	409.14	Yes
chr1	191236864	191238916	MACS_peak_648	231.6	Yes
chr1	191529001	191530893	MACS_peak_649	92.1	Yes
chr1	191656406	191658545	MACS_peak_650	281.83	Yes
chr1	191967266	191969573	MACS_peak_651	186.72	Yes
chr1	192439277	192441873	MACS_peak_652	507.56	Yes
chr1	192698954	192701087	MACS_peak_653	86.02	Yes
chr1	192744643	192746342	MACS_peak_654	58.62	No
chr1	192905249	192907482	MACS_peak_655	133.59	No
chr1	192935128	192938014	MACS_peak_656	528.24	Yes
chr1	192938083	192940198	MACS_peak_657	60.33	Yes
chr1	193100379	193102466	MACS_peak_658	137.79	No
chr1	193517034	193519763	MACS_peak_659	442.74	Yes
chr1	193752851	193755282	MACS_peak_660	522.2	Yes
chr1	194033877	194036614	MACS_peak_661	488.94	Yes
chr1	194102757	194105128	MACS_peak_662	254.44	Yes
chr1	194454787	194457118	MACS_peak_663	178.78	No
chr1	194504627	194507862	MACS_peak_664	1146.34	Yes
chr1	194638561	194642670	MACS_peak_665	1771.59	Yes
chr1	194815247	194816876	MACS_peak_666	50.95	No
chr1	194838959	194841487	MACS_peak_667	248.73	No
chr10	3213322	3215872	MACS_peak_668	83.76	Yes
chr10	4308323	4310310	MACS_peak_669	94.11	Yes
chr10	4700632	4702445	MACS_peak_670	74.61	Yes
chr10	5239188	5241096	MACS_peak_671	82.13	Yes
chr10	5632255	5634155	MACS_peak_672	65.38	Yes
chr10	7596095	7598124	MACS_peak_673	164.61	Yes
chr10	8858446	8859950	MACS_peak_674	51	Yes
chr10	9595881	9597690	MACS_peak_675	82.16	Yes
chr10	9599518	9601496	MACS_peak_676	139.49	Yes
chr10	9639398	9641381	MACS_peak_677	61.68	Yes
chr10	10524509	10526403	MACS_peak_678	105.37	Yes
chr10	12042960	12044400	MACS_peak_679	63.46	Yes
chr10	12446236	12448582	MACS_peak_680	225.26	Yes
chr10	12951681	12954518	MACS_peak_681	452.11	Yes
chr10	13679427	13681350	MACS_peak_682	159.88	Yes
chr10	13690256	13691792	MACS_peak_683	51.73	Yes
chr10	13691864	13694585	MACS_peak_684	112.79	Yes
chr10	14435760	14437293	MACS_peak_685	72.05	Yes
chr10	16210649	16212533	MACS_peak_686	61.63	Yes
chr10	16577898	16579592	MACS_peak_687	57.65	Yes
chr10	17519413	17521076	MACS_peak_688	90.69	Yes
chr10	18570756	18572726	MACS_peak_689	159.6	Yes
chr10	19336880	19338743	MACS_peak_690	84.61	Yes
chr10	19414582	19416367	MACS_peak_691	100.55	Yes
chr10	19605860	19607353	MACS_peak_692	83.82	Yes
chr10	19822234	19824286	MACS_peak_693	176.14	Yes
chr10	19909499	19911393	MACS_peak_694	142.4	Yes
chr10	20373555	20375854	MACS_peak_695	199.68	Yes
chr10	20733784	20735984	MACS_peak_696	107.14	Yes
chr10	20816154	20818252	MACS_peak_697	88.08	Yes
chr10	20849215	20851164	MACS_peak_698	98.55	Yes
chr10	20978564	20980435	MACS_peak_699	68.71	Yes
chr10	21041505	21043292	MACS_peak_700	139.09	Yes
chr10	21310699	21313822	MACS_peak_701	147.68	No
chr10	21332453	21335064	MACS_peak_702	543.44	Yes
chr10	21363616	21365803	MACS_peak_703	184.69	Yes
chr10	21595621	21597897	MACS_peak_704	78.91	Yes
chr10	22782961	22785127	MACS_peak_705	125.05	Yes
chr10	23217699	23219389	MACS_peak_706	60.96	Yes
chr10	23493021	23494619	MACS_peak_707	69.24	Yes
chr10	23705104	23707049	MACS_peak_708	197.96	Yes
chr10	25656704	25660011	MACS_peak_709	117.91	Yes
chr10	25954408	25956683	MACS_peak_710	188.66	Yes
chr10	26552832	26554916	MACS_peak_711	305.09	Yes
chr10	26934774	26936839	MACS_peak_712	137.38	Yes
chr10	27567296	27569483	MACS_peak_713	187.93	Yes
chr10	27570379	27572154	MACS_peak_714	78.05	Yes
chr10	28738326	28740978	MACS_peak_715	288.21	Yes
chr10	29263544	29265389	MACS_peak_716	136.81	Yes
chr10	30528900	30531044	MACS_peak_717	85.38	Yes
chr10	30681960	30684774	MACS_peak_718	590.32	Yes
chr10	30805383	30806871	MACS_peak_719	75.62	Yes
chr10	31024366	31026739	MACS_peak_720	138.57	Yes
chr10	32252665	32254626	MACS_peak_721	146.95	Yes
chr10	33441800	33443781	MACS_peak_722	55.25	Yes
chr10	33526670	33529061	MACS_peak_723	142.32	Yes
chr10	33627245	33629806	MACS_peak_724	337	Yes
chr10	34534209	34535851	MACS_peak_725	64.86	No
chr10	35345453	35347530	MACS_peak_726	99.15	Yes
chr10	35606399	35608648	MACS_peak_727	389.63	Yes
chr10	35623674	35625444	MACS_peak_728	64.08	Yes
chr10	36908836	36910501	MACS_peak_729	50.02	Yes
chr10	38587614	38590176	MACS_peak_730	326.96	Yes
chr10	38787787	38789512	MACS_peak_731	75.93	Yes
chr10	39323631	39325752	MACS_peak_732	101.3	Yes
chr10	39340903	39343000	MACS_peak_733	111.79	Yes
chr10	39400374	39402960	MACS_peak_734	753.43	Yes
chr10	39422394	39424106	MACS_peak_735	56.18	Yes
chr10	39624030	39626485	MACS_peak_736	474.79	Yes
chr10	39636364	39638313	MACS_peak_737	251.29	Yes
chr10	39714618	39716982	MACS_peak_738	285.81	Yes
chr10	39744376	39746598	MACS_peak_739	200.78	Yes
chr10	39894283	39896384	MACS_peak_740	149.94	Yes
chr10	40221746	40223680	MACS_peak_741	86.13	Yes
chr10	40267056	40268670	MACS_peak_742	69.49	Yes
chr10	40283529	40286403	MACS_peak_743	262.67	Yes
chr10	40287956	40290803	MACS_peak_744	251.88	Yes
chr10	40303945	40306695	MACS_peak_745	193.91	Yes
chr10	40374926	40376964	MACS_peak_746	98.11	Yes
chr10	40758199	40760437	MACS_peak_747	142.58	Yes
chr10	41100271	41102803	MACS_peak_748	437.8	Yes
chr10	41235123	41237778	MACS_peak_749	439.79	Yes
chr10	41254656	41257330	MACS_peak_750	475.26	Yes
chr10	41359436	41362508	MACS_peak_751	929.67	Yes
chr10	41629212	41631230	MACS_peak_752	145.88	Yes
chr10	41658737	41660795	MACS_peak_753	224.97	Yes
chr10	41867116	41869330	MACS_peak_754	125.94	Yes
chr10	41875328	41877029	MACS_peak_755	62.75	No
chr10	42506839	42509217	MACS_peak_756	121.26	Yes
chr10	42810548	42813307	MACS_peak_757	463.78	Yes
chr10	43225726	43228710	MACS_peak_758	654.59	Yes
chr10	43243564	43246165	MACS_peak_759	266.17	Yes
chr10	43295640	43298665	MACS_peak_760	1036.16	Yes
chr10	43353943	43355755	MACS_peak_761	98.17	Yes
chr10	43639274	43641797	MACS_peak_762	304.35	Yes
chr10	45044520	45046169	MACS_peak_763	65.15	No
chr10	45128080	45129906	MACS_peak_764	77.19	Yes
chr10	45305415	45306978	MACS_peak_765	81.99	Yes
chr10	45618759	45620788	MACS_peak_766	73.17	Yes
chr10	46141704	46144210	MACS_peak_767	261.51	Yes
chr10	46234181	46236039	MACS_peak_768	90.4	Yes
chr10	46676843	46679622	MACS_peak_769	517.71	Yes
chr10	46904351	46906640	MACS_peak_770	139.4	Yes
chr10	47807763	47810588	MACS_peak_771	301.74	Yes
chr10	48381180	48383243	MACS_peak_772	104.86	Yes
chr10	48670039	48672270	MACS_peak_773	137.52	No
chr10	48721190	48723543	MACS_peak_774	265.11	Yes
chr10	50682353	50685127	MACS_peak_775	542.84	Yes
chr10	50689776	50691723	MACS_peak_776	126.24	Yes
chr10	50852027	50853808	MACS_peak_777	53.45	No
chr10	51395327	51398472	MACS_peak_778	785.24	Yes
chr10	51565104	51566654	MACS_peak_779	58.78	No
chr10	51937243	51939014	MACS_peak_780	113.43	Yes
chr10	51958957	51962113	MACS_peak_781	780.83	Yes
chr10	51980890	51983685	MACS_peak_782	352.75	Yes
chr10	52017955	52020687	MACS_peak_783	477.56	Yes
chr10	52063731	52065907	MACS_peak_784	164.01	Yes
chr10	52272964	52274769	MACS_peak_785	60.49	Yes
chr10	52464921	52466788	MACS_peak_786	106.68	Yes
chr10	52824770	52826260	MACS_peak_787	51.11	Yes
chr10	52911958	52913678	MACS_peak_788	88.72	Yes
chr10	53174352	53176845	MACS_peak_789	522.84	Yes
chr10	53528062	53529960	MACS_peak_790	129.35	Yes
chr10	53849658	53852114	MACS_peak_791	213.39	Yes
chr10	53969916	53971665	MACS_peak_792	56.72	Yes
chr10	54357413	54359986	MACS_peak_793	375.46	Yes
chr10	54980384	54982401	MACS_peak_794	80.99	Yes
chr10	55511940	55514513	MACS_peak_795	229.45	Yes
chr10	55697957	55700542	MACS_peak_796	437.52	Yes
chr10	55876293	55878426	MACS_peak_797	169.45	Yes
chr10	56367974	56371394	MACS_peak_798	174.17	Yes
chr10	56565829	56568685	MACS_peak_799	601.98	Yes
chr10	56891656	56894163	MACS_peak_800	139.92	Yes
chr10	57520949	57523246	MACS_peak_801	95.37	Yes
chr10	57612349	57614518	MACS_peak_802	70.54	Yes
chr10	57783576	57785917	MACS_peak_803	514.25	Yes
chr10	58358004	58360716	MACS_peak_804	222.56	Yes
chr10	58369948	58372938	MACS_peak_805	531.9	Yes
chr10	58408444	58410482	MACS_peak_806	79.88	No
chr10	58428585	58431303	MACS_peak_807	659.39	Yes
chr10	58494500	58496349	MACS_peak_808	80.82	No
chr10	58563062	58565865	MACS_peak_809	393.59	Yes
chr10	58593088	58595656	MACS_peak_810	459.81	Yes
chr10	58697777	58699922	MACS_peak_811	124.66	Yes
chr10	58967586	58969468	MACS_peak_812	77.57	Yes
chr10	59025202	59026914	MACS_peak_813	112.95	Yes
chr10	59090641	59093442	MACS_peak_814	547.65	Yes
chr10	59110781	59112685	MACS_peak_815	189.14	Yes
chr10	59157447	59159806	MACS_peak_816	392.29	Yes
chr10	59189619	59192326	MACS_peak_817	255.46	Yes
chr10	59658601	59661380	MACS_peak_818	440.71	Yes
chr10	59708733	59711443	MACS_peak_819	657.76	Yes
chr10	60031275	60033124	MACS_peak_820	85.39	No
chr10	60617844	60620892	MACS_peak_821	1551.57	Yes
chr10	60661674	60664727	MACS_peak_822	1066.53	Yes
chr10	60695724	60697891	MACS_peak_823	160.33	No
chr10	60703597	60705680	MACS_peak_824	96.69	No
chr10	60845035	60848225	MACS_peak_825	1244.07	Yes
chr10	60907821	60910327	MACS_peak_826	247.23	Yes
chr10	60965447	60968731	MACS_peak_827	1536.57	Yes
chr10	61106647	61108753	MACS_peak_828	158.54	Yes
chr10	61238780	61241389	MACS_peak_829	839.15	Yes
chr10	61375406	61377421	MACS_peak_830	147.09	Yes
chr10	61508498	61510488	MACS_peak_831	231.79	Yes
chr10	61656231	61658000	MACS_peak_832	55.81	No
chr10	61733388	61735109	MACS_peak_833	63.17	No
chr10	61739443	61741410	MACS_peak_834	227.66	No
chr10	62178132	62179985	MACS_peak_835	139.06	Yes
chr10	62353707	62355430	MACS_peak_836	123.16	Yes
chr10	62759593	62763049	MACS_peak_837	1679.68	Yes
chr10	62769160	62771407	MACS_peak_838	139.27	No
chr10	62934836	62936889	MACS_peak_839	163.37	Yes
chr10	62992559	62994221	MACS_peak_840	90.75	Yes
chr10	63298379	63300284	MACS_peak_841	312.39	Yes
chr10	63324309	63327730	MACS_peak_842	1324.84	Yes
chr10	63332104	63335065	MACS_peak_843	610.36	Yes
chr10	64025236	64027685	MACS_peak_844	380.97	Yes
chr10	64082006	64083456	MACS_peak_845	111.57	Yes
chr10	64236382	64239641	MACS_peak_846	1071.78	Yes
chr10	64366807	64370063	MACS_peak_847	477.05	Yes
chr10	64456405	64458923	MACS_peak_848	169.96	Yes
chr10	64468092	64470670	MACS_peak_849	609.75	Yes
chr10	64831849	64833715	MACS_peak_850	76.49	No
chr10	64970338	64972596	MACS_peak_851	255.69	Yes
chr10	65926228	65929031	MACS_peak_852	364.17	Yes
chr10	66238504	66240675	MACS_peak_853	319.68	Yes
chr10	66283589	66285879	MACS_peak_854	157.48	Yes
chr10	66352697	66354881	MACS_peak_855	140.85	Yes
chr10	66551223	66554119	MACS_peak_856	798.54	Yes
chr10	66596964	66599260	MACS_peak_857	217.18	Yes
chr10	66611924	66614325	MACS_peak_858	171.4	Yes
chr10	67231532	67233969	MACS_peak_859	487	Yes
chr10	67254402	67256194	MACS_peak_860	52.73	Yes
chr10	67258570	67260495	MACS_peak_861	53.02	Yes
chr10	67463997	67466095	MACS_peak_862	130.51	Yes
chr10	67583241	67585608	MACS_peak_863	202.35	Yes
chr10	67683430	67685685	MACS_peak_864	227.8	Yes
chr10	67786820	67788760	MACS_peak_865	73.83	Yes
chr10	67812887	67814366	MACS_peak_866	70.75	Yes
chr10	67861835	67863547	MACS_peak_867	87.72	Yes
chr10	68115885	68118603	MACS_peak_868	464.21	Yes
chr10	68191512	68193478	MACS_peak_869	201.17	Yes
chr10	68284630	68286835	MACS_peak_870	407.34	Yes
chr10	68356462	68358093	MACS_peak_871	50.2	No
chr10	68407715	68409723	MACS_peak_872	107.44	Yes
chr10	68419088	68421789	MACS_peak_873	400.53	No
chr10	68820889	68823112	MACS_peak_874	241.14	Yes
chr10	68881032	68882574	MACS_peak_875	69.65	Yes
chr10	68966504	68968373	MACS_peak_876	201.4	Yes
chr10	69156661	69159014	MACS_peak_877	211.96	Yes
chr10	69227096	69229715	MACS_peak_878	442.88	Yes
chr10	69359179	69361204	MACS_peak_879	158.32	Yes
chr10	69636567	69638233	MACS_peak_880	217.01	Yes
chr10	69941784	69943934	MACS_peak_881	197.25	Yes
chr10	70902064	70904310	MACS_peak_882	376.42	Yes
chr10	70929999	70931622	MACS_peak_883	76.11	Yes
chr10	71230626	71232270	MACS_peak_884	57.58	Yes
chr10	71481897	71483638	MACS_peak_885	134.7	Yes
chr10	71757335	71759595	MACS_peak_886	216.06	Yes
chr10	71782774	71784400	MACS_peak_887	50.41	Yes
chr10	72311373	72313424	MACS_peak_888	127.23	No
chr10	73157559	73160372	MACS_peak_889	633.51	Yes
chr10	73517381	73519897	MACS_peak_890	384.53	Yes
chr10	74478422	74480722	MACS_peak_891	188.2	Yes
chr10	74849319	74851839	MACS_peak_892	179.24	Yes
chr10	75001458	75003813	MACS_peak_893	314.78	Yes
chr10	75506654	75508467	MACS_peak_894	99.13	No
chr10	75593745	75595759	MACS_peak_895	190.11	Yes
chr10	75652869	75655407	MACS_peak_896	423.55	Yes
chr10	75679375	75683126	MACS_peak_897	1046.62	Yes
chr10	75745265	75747969	MACS_peak_898	678.93	Yes
chr10	75847066	75849739	MACS_peak_899	743.25	Yes
chr10	75909320	75912126	MACS_peak_900	300.33	Yes
chr10	76494878	76497335	MACS_peak_901	228.14	Yes
chr10	76669777	76672995	MACS_peak_902	1439.55	Yes
chr10	76873975	76877017	MACS_peak_903	1528.43	Yes
chr10	76908107	76911109	MACS_peak_904	449.09	Yes
chr10	77091858	77094564	MACS_peak_905	261.47	Yes
chr10	77277740	77279553	MACS_peak_906	76.58	No
chr10	77370971	77373219	MACS_peak_907	141.89	Yes
chr10	77488926	77490897	MACS_peak_908	233.74	Yes
chr10	77561058	77562905	MACS_peak_909	114.39	No
chr10	77611405	77614505	MACS_peak_910	962.73	Yes
chr10	77849525	77851298	MACS_peak_911	101.81	Yes
chr10	78078576	78080425	MACS_peak_912	56.57	Yes
chr10	78164656	78167427	MACS_peak_913	820.78	Yes
chr10	78220947	78222616	MACS_peak_914	58.13	No
chr10	78249834	78251731	MACS_peak_915	88.18	No
chr10	78323156	78325202	MACS_peak_916	240.99	Yes
chr10	78364476	78366686	MACS_peak_917	157.1	Yes
chr10	78440137	78442946	MACS_peak_918	664.18	Yes
chr10	78512691	78515132	MACS_peak_919	443.12	Yes
chr10	79227774	79229722	MACS_peak_920	73.9	No
chr10	79708359	79710441	MACS_peak_921	381.56	Yes
chr10	79962887	79965194	MACS_peak_922	320.24	Yes
chr10	80023034	80025009	MACS_peak_923	786.85	Yes
chr10	80377651	80379576	MACS_peak_924	86.84	Yes
chr10	80705542	80709388	MACS_peak_925	1569.36	Yes
chr10	81728802	81731246	MACS_peak_926	199	No
chr10	81887901	81890192	MACS_peak_927	217.26	No
chr10	82021203	82023718	MACS_peak_928	243.34	No
chr10	82656265	82658276	MACS_peak_929	174.39	No
chr10	82704830	82708203	MACS_peak_930	1304.5	Yes
chr10	83048229	83051505	MACS_peak_931	659	Yes
chr10	83245556	83247832	MACS_peak_932	397.63	Yes
chr10	83441862	83445293	MACS_peak_933	1082.14	Yes
chr10	83818916	83820550	MACS_peak_934	55.42	No
chr10	84314177	84316314	MACS_peak_935	147.56	Yes
chr10	84373333	84375012	MACS_peak_936	73.04	Yes
chr10	84568309	84570661	MACS_peak_937	189.6	Yes
chr10	85188223	85190771	MACS_peak_938	591.42	Yes
chr10	85341544	85342982	MACS_peak_939	59.22	Yes
chr10	85435340	85437911	MACS_peak_940	234.93	Yes
chr10	85438134	85439699	MACS_peak_941	85.16	No
chr10	85519412	85521785	MACS_peak_942	395.49	Yes
chr10	85543602	85545779	MACS_peak_943	192.72	Yes
chr10	85931462	85933628	MACS_peak_944	193.07	Yes
chr10	85951142	85954081	MACS_peak_945	620.23	Yes
chr10	86062346	86064503	MACS_peak_946	292.59	Yes
chr10	86191611	86194667	MACS_peak_947	1526.85	Yes
chr10	86246967	86250147	MACS_peak_948	1070.37	Yes
chr10	86377846	86379511	MACS_peak_949	103.62	No
chr10	86477824	86479639	MACS_peak_950	71.25	Yes
chr10	86733218	86734928	MACS_peak_951	96.63	Yes
chr10	86790453	86793118	MACS_peak_952	327.05	Yes
chr10	86821892	86823650	MACS_peak_953	58.95	No
chr10	87092759	87095506	MACS_peak_954	407.46	Yes
chr10	88176093	88177971	MACS_peak_955	135.17	Yes
chr10	88193884	88195935	MACS_peak_956	101.55	No
chr10	88680298	88682201	MACS_peak_957	77.11	Yes
chr10	89162329	89164768	MACS_peak_958	240.83	Yes
chr10	89190319	89192191	MACS_peak_959	73.54	No
chr10	89247328	89249380	MACS_peak_960	132.44	Yes
chr10	89592735	89594792	MACS_peak_961	94.01	Yes
chr10	89682016	89684383	MACS_peak_962	166.73	Yes
chr10	90544370	90546137	MACS_peak_963	80.57	Yes
chr10	90691129	90693766	MACS_peak_964	723.4	Yes
chr10	90705816	90707799	MACS_peak_965	99.13	Yes
chr10	90823858	90825639	MACS_peak_966	53.19	Yes
chr10	90961889	90964265	MACS_peak_967	341.59	Yes
chr10	91093673	91095968	MACS_peak_968	247.46	Yes
chr10	91107341	91109477	MACS_peak_969	210.36	Yes
chr10	91382236	91384246	MACS_peak_970	97.46	Yes
chr10	91439533	91441480	MACS_peak_971	327.96	Yes
chr10	91446836	91449281	MACS_peak_972	242.14	Yes
chr10	91615751	91617932	MACS_peak_973	159.27	Yes
chr10	91651372	91653216	MACS_peak_974	96.89	Yes
chr10	91837267	91839351	MACS_peak_975	90.37	No
chr10	91995970	91998492	MACS_peak_976	286.73	Yes
chr10	91999653	92002402	MACS_peak_977	529.02	Yes
chr10	92345083	92346869	MACS_peak_978	112.34	Yes
chr10	92373729	92375296	MACS_peak_979	52.03	No
chr10	92534392	92536801	MACS_peak_980	394.33	Yes
chr10	92575483	92578193	MACS_peak_981	501.62	Yes
chr10	92645033	92648452	MACS_peak_982	1312.63	Yes
chr10	93408467	93410205	MACS_peak_983	60.42	Yes
chr10	93472557	93475151	MACS_peak_984	520.66	Yes
chr10	93579413	93581611	MACS_peak_985	262.79	Yes
chr10	93743739	93746930	MACS_peak_986	1199.41	Yes
chr10	93933589	93936593	MACS_peak_987	327.95	Yes
chr10	93970391	93972625	MACS_peak_988	119.01	Yes
chr10	94676930	94680016	MACS_peak_989	595.8	Yes
chr10	95373351	95375711	MACS_peak_990	364.24	Yes
chr10	95529940	95532392	MACS_peak_991	164.01	Yes
chr10	95600236	95602651	MACS_peak_992	241.43	Yes
chr10	96002982	96005033	MACS_peak_993	143.44	Yes
chr10	96574424	96575854	MACS_peak_994	61.08	Yes
chr10	97804020	97806012	MACS_peak_995	190.26	Yes
chr10	98760506	98762237	MACS_peak_996	52.16	Yes
chr10	99000974	99003398	MACS_peak_997	270.26	Yes
chr10	99023553	99025314	MACS_peak_998	61.02	Yes
chr10	100638743	100640904	MACS_peak_999	123.77	Yes
chr10	101234977	101236929	MACS_peak_1000	80.23	Yes
chr10	101636779	101639549	MACS_peak_1001	491.73	Yes
chr10	101911718	101913427	MACS_peak_1002	55.61	Yes
chr10	102886827	102888741	MACS_peak_1003	102.01	Yes
chr10	103435366	103436959	MACS_peak_1004	51.85	Yes
chr10	105693741	105696260	MACS_peak_1005	259.15	Yes
chr10	106482420	106484188	MACS_peak_1006	52.28	Yes
chr10	106960347	106961670	MACS_peak_1007	75.45	Yes
chr10	107336785	107338388	MACS_peak_1008	71.77	Yes
chr10	109847826	109849358	MACS_peak_1009	73.63	Yes
chr10	109886850	109889361	MACS_peak_1010	170.29	Yes
chr10	111047310	111049644	MACS_peak_1011	115.21	Yes
chr10	111544695	111546996	MACS_peak_1012	199.49	Yes
chr10	111822987	111824854	MACS_peak_1013	62.09	Yes
chr10	111976804	111978237	MACS_peak_1014	64.8	Yes
chr10	112879114	112881210	MACS_peak_1015	138.75	Yes
chr10	114223596	114226067	MACS_peak_1016	152.77	Yes
chr10	115057128	115059112	MACS_peak_1017	54.37	Yes
chr10	115379491	115381477	MACS_peak_1018	105.45	Yes
chr10	115812977	115815189	MACS_peak_1019	189.75	Yes
chr10	116051379	116053591	MACS_peak_1020	239.13	Yes
chr10	116128594	116130840	MACS_peak_1021	148.96	Yes
chr10	116376918	116378918	MACS_peak_1022	87.93	Yes
chr10	116874593	116876425	MACS_peak_1023	55.7	No
chr10	117122980	117124892	MACS_peak_1024	86.61	Yes
chr10	117292826	117294557	MACS_peak_1025	65.18	Yes
chr10	117854517	117856257	MACS_peak_1026	64.74	Yes
chr10	117961472	117963100	MACS_peak_1027	55.11	Yes
chr10	118907395	118909717	MACS_peak_1028	107.44	Yes
chr10	120586332	120588354	MACS_peak_1029	90.79	Yes
chr10	120614208	120616010	MACS_peak_1030	90.41	Yes
chr10	121236608	121238723	MACS_peak_1031	132.6	Yes
chr10	121434384	121436489	MACS_peak_1032	67.66	Yes
chr10	122658419	122660726	MACS_peak_1033	341.68	Yes
chr10	125556341	125558680	MACS_peak_1034	209.61	Yes
chr10	126352918	126354853	MACS_peak_1035	79.4	Yes
chr10	126852958	126854644	MACS_peak_1036	57.32	No
chr10	127252600	127255172	MACS_peak_1037	140.56	Yes
chr10	127352857	127354854	MACS_peak_1038	93.54	Yes
chr10	127470269	127472412	MACS_peak_1039	209.72	Yes
chr10	127625369	127627731	MACS_peak_1040	117.78	Yes
chr10	127824304	127826859	MACS_peak_1041	316.23	Yes
chr10	127828008	127830818	MACS_peak_1042	409.84	Yes
chr10	128454541	128457442	MACS_peak_1043	608.25	Yes
chr10	128571304	128573126	MACS_peak_1044	92.51	Yes
chr10	128867459	128869727	MACS_peak_1045	191.36	Yes
chr10	128875064	128877295	MACS_peak_1046	228.34	Yes
chr10	128950376	128951967	MACS_peak_1047	119.71	Yes
chr10	129106332	129108374	MACS_peak_1048	77.66	Yes
chr10	129255769	129257862	MACS_peak_1049	137.49	Yes
chr10	129673480	129676803	MACS_peak_1050	1227.3	Yes
chr10	130141220	130143789	MACS_peak_1051	304.24	Yes
chr10	130293017	130295078	MACS_peak_1052	189.29	No
chr10	130314561	130316465	MACS_peak_1053	98.72	No
chr10	130442363	130444031	MACS_peak_1054	51.92	No
chr11	3131372	3134935	MACS_peak_1055	94.07	No
chr11	3463120	3465075	MACS_peak_1056	111.94	Yes
chr11	3680787	3683578	MACS_peak_1057	629.38	Yes
chr11	3879179	3881372	MACS_peak_1058	326.19	Yes
chr11	3898923	3901419	MACS_peak_1059	400.21	Yes
chr11	4010696	4012391	MACS_peak_1060	52.16	Yes
chr11	4313010	4314656	MACS_peak_1061	59.2	Yes
chr11	4542783	4544887	MACS_peak_1062	80.17	Yes
chr11	4701073	4702838	MACS_peak_1063	56.38	Yes
chr11	4749103	4751192	MACS_peak_1064	116.45	Yes
chr11	5040652	5043298	MACS_peak_1065	343.48	Yes
chr11	5320556	5322555	MACS_peak_1066	53.08	Yes
chr11	5397417	5399507	MACS_peak_1067	106.92	Yes
chr11	5544178	5546668	MACS_peak_1068	174.5	Yes
chr11	5560721	5563035	MACS_peak_1069	201.61	Yes
chr11	5566106	5568063	MACS_peak_1070	116.68	Yes
chr11	5679560	5681496	MACS_peak_1071	182.83	Yes
chr11	6108282	6110336	MACS_peak_1072	133.72	Yes
chr11	6155677	6158407	MACS_peak_1073	640.91	Yes
chr11	6181386	6184178	MACS_peak_1074	1080.21	Yes
chr11	6213201	6215409	MACS_peak_1075	183.42	Yes
chr11	6463075	6465779	MACS_peak_1076	344.21	Yes
chr11	6603191	6604664	MACS_peak_1077	53.39	Yes
chr11	6644250	6645724	MACS_peak_1078	96.93	Yes
chr11	6685891	6687851	MACS_peak_1079	157.81	Yes
chr11	6810235	6812327	MACS_peak_1080	161.08	Yes
chr11	7108924	7110901	MACS_peak_1081	58.79	Yes
chr11	7316570	7318300	MACS_peak_1082	169.65	Yes
chr11	7665282	7667454	MACS_peak_1083	244.54	Yes
chr11	8006765	8008751	MACS_peak_1084	131.2	Yes
chr11	8463865	8466131	MACS_peak_1085	294.65	Yes
chr11	8480251	8482435	MACS_peak_1086	206.02	Yes
chr11	8540230	8541746	MACS_peak_1087	64.26	Yes
chr11	8655804	8658734	MACS_peak_1088	636.59	Yes
chr11	8932312	8934693	MACS_peak_1089	232.85	Yes
chr11	9057977	9060038	MACS_peak_1090	141.06	Yes
chr11	9258969	9261333	MACS_peak_1091	200.9	Yes
chr11	10406867	10408829	MACS_peak_1092	208.94	Yes
chr11	11065115	11066566	MACS_peak_1093	58.55	Yes
chr11	11486979	11489185	MACS_peak_1094	164.18	Yes
chr11	11559592	11561829	MACS_peak_1095	352.77	Yes
chr11	11824937	11826358	MACS_peak_1096	54.9	Yes
chr11	12525719	12528432	MACS_peak_1097	427.37	Yes
chr11	13430978	13434022	MACS_peak_1098	618.67	Yes
chr11	14314725	14316709	MACS_peak_1099	117.26	Yes
chr11	14419699	14421308	MACS_peak_1100	63.42	Yes
chr11	14612059	14614195	MACS_peak_1101	136.15	Yes
chr11	14633074	14634769	MACS_peak_1102	90.6	Yes
chr11	14808397	14810281	MACS_peak_1103	58.18	No
chr11	15375241	15377670	MACS_peak_1104	159.14	No
chr11	15485537	15487935	MACS_peak_1105	144.7	No
chr11	16315319	16317212	MACS_peak_1106	143.48	Yes
chr11	17269897	17271544	MACS_peak_1107	64.21	Yes
chr11	17462843	17464535	MACS_peak_1108	64.26	Yes
chr11	18277377	18279850	MACS_peak_1109	200.27	Yes
chr11	18541040	18542753	MACS_peak_1110	63.58	Yes
chr11	18576239	18578829	MACS_peak_1111	205.7	Yes
chr11	18581927	18584207	MACS_peak_1112	138.72	Yes
chr11	19004435	19006659	MACS_peak_1113	121.79	Yes
chr11	19258054	19259823	MACS_peak_1114	68.41	Yes
chr11	19700590	19703101	MACS_peak_1115	491.37	Yes
chr11	19832024	19834038	MACS_peak_1116	103.31	Yes
chr11	19962562	19964207	MACS_peak_1117	69.83	Yes
chr11	20429572	20431143	MACS_peak_1118	58.44	Yes
chr11	20645871	20648361	MACS_peak_1119	350.36	Yes
chr11	20671084	20673079	MACS_peak_1120	194.96	Yes
chr11	20800545	20802670	MACS_peak_1121	121.72	Yes
chr11	21307573	21309893	MACS_peak_1122	203.88	Yes
chr11	21730518	21732913	MACS_peak_1123	251.99	Yes
chr11	21873142	21875126	MACS_peak_1124	84.03	Yes
chr11	22028449	22030348	MACS_peak_1125	99.23	Yes
chr11	22058677	22060839	MACS_peak_1126	239.51	Yes
chr11	22176588	22178539	MACS_peak_1127	51.55	Yes
chr11	22705627	22707414	MACS_peak_1128	155.81	Yes
chr11	22919593	22921997	MACS_peak_1129	372.81	Yes
chr11	23384004	23385918	MACS_peak_1130	81.62	Yes
chr11	23716701	23718586	MACS_peak_1131	117.9	Yes
chr11	23749203	23751554	MACS_peak_1132	255.97	Yes
chr11	23887845	23890341	MACS_peak_1133	209.08	Yes
chr11	24289030	24291384	MACS_peak_1134	178.37	Yes
chr11	24421242	24423535	MACS_peak_1135	321.39	Yes
chr11	24637979	24641140	MACS_peak_1136	551.13	Yes
chr11	25863544	25865459	MACS_peak_1137	67.58	Yes
chr11	26367536	26370541	MACS_peak_1138	750.57	Yes
chr11	26524179	26526571	MACS_peak_1139	303.4	Yes
chr11	27220590	27222408	MACS_peak_1140	115.3	Yes
chr11	27334234	27336554	MACS_peak_1141	250.48	Yes
chr11	28052561	28055747	MACS_peak_1142	661.01	Yes
chr11	28073654	28075067	MACS_peak_1143	56.37	Yes
chr11	28654398	28656436	MACS_peak_1144	150.8	Yes
chr11	28868356	28870461	MACS_peak_1145	127.3	Yes
chr11	28881856	28885215	MACS_peak_1146	570.18	Yes
chr11	28982296	28985190	MACS_peak_1147	714.92	Yes
chr11	29177233	29179140	MACS_peak_1148	104.68	Yes
chr11	29319306	29321909	MACS_peak_1149	525.85	Yes
chr11	29488803	29491522	MACS_peak_1150	216.62	Yes
chr11	29511216	29513391	MACS_peak_1151	134.69	Yes
chr11	29533811	29536601	MACS_peak_1152	671.39	Yes
chr11	29605690	29607806	MACS_peak_1153	106.53	Yes
chr11	29680958	29683025	MACS_peak_1154	106.81	Yes
chr11	29696158	29698434	MACS_peak_1155	284.87	Yes
chr11	29744775	29747056	MACS_peak_1156	235.87	Yes
chr11	29796114	29798189	MACS_peak_1157	101.08	Yes
chr11	29804163	29806904	MACS_peak_1158	596.5	Yes
chr11	29861576	29863660	MACS_peak_1159	68.44	No
chr11	30141734	30145006	MACS_peak_1160	701.77	Yes
chr11	30204976	30206781	MACS_peak_1161	58.54	Yes
chr11	30314196	30316241	MACS_peak_1162	157.75	Yes
chr11	30429004	30432478	MACS_peak_1163	733.87	Yes
chr11	30450269	30452977	MACS_peak_1164	411.88	Yes
chr11	30870252	30872415	MACS_peak_1165	115.58	Yes
chr11	31270354	31273655	MACS_peak_1166	738.54	Yes
chr11	31362926	31365054	MACS_peak_1167	309.41	Yes
chr11	31374583	31377159	MACS_peak_1168	362.58	Yes
chr11	31387817	31389840	MACS_peak_1169	178.59	Yes
chr11	31503411	31506369	MACS_peak_1170	830.38	Yes
chr11	31571592	31573774	MACS_peak_1171	185.57	Yes
chr11	31781569	31783228	MACS_peak_1172	74.12	Yes
chr11	32339094	32341447	MACS_peak_1173	278.84	Yes
chr11	32499090	32501331	MACS_peak_1174	186.41	Yes
chr11	32717208	32720211	MACS_peak_1175	1027.47	Yes
chr11	32794340	32797031	MACS_peak_1176	256.49	Yes
chr11	32801359	32803358	MACS_peak_1177	166.36	No
chr11	32915620	32917678	MACS_peak_1178	180.05	Yes
chr11	32974630	32976493	MACS_peak_1179	60.87	Yes
chr11	33054619	33056634	MACS_peak_1180	143.84	Yes
chr11	33151857	33155059	MACS_peak_1181	511.16	Yes
chr11	33384448	33386779	MACS_peak_1182	445.08	Yes
chr11	33585028	33587519	MACS_peak_1183	322.92	Yes
chr11	33728734	33730256	MACS_peak_1184	125.66	Yes
chr11	33952561	33955869	MACS_peak_1185	564.09	Yes
chr11	34431379	34433393	MACS_peak_1186	72.1	Yes
chr11	34482723	34484777	MACS_peak_1187	172.39	Yes
chr11	34519209	34521878	MACS_peak_1188	531.91	Yes
chr11	34698813	34701577	MACS_peak_1189	121.67	Yes
chr11	34821070	34825175	MACS_peak_1190	360.2	Yes
chr11	35074087	35076325	MACS_peak_1191	99.34	Yes
chr11	35587029	35589676	MACS_peak_1192	390.75	Yes
chr11	35669739	35673061	MACS_peak_1193	448.52	Yes
chr11	36020841	36023066	MACS_peak_1194	329.9	Yes
chr11	36456910	36459690	MACS_peak_1195	515.98	Yes
chr11	36622762	36624947	MACS_peak_1196	107.64	Yes
chr11	36641267	36644103	MACS_peak_1197	264.84	Yes
chr11	37114332	37115818	MACS_peak_1198	71.13	Yes
chr11	37271615	37273747	MACS_peak_1199	90.17	Yes
chr11	37646205	37648485	MACS_peak_1200	170.28	Yes
chr11	37663936	37666121	MACS_peak_1201	113.35	Yes
chr11	37813524	37815891	MACS_peak_1202	235.31	Yes
chr11	38561998	38563784	MACS_peak_1203	59.73	Yes
chr11	38767472	38769254	MACS_peak_1204	87.2	Yes
chr11	39182071	39183604	MACS_peak_1205	57.57	No
chr11	39559479	39561579	MACS_peak_1206	240.33	Yes
chr11	39665519	39667312	MACS_peak_1207	107.65	Yes
chr11	41774902	41777445	MACS_peak_1208	193.94	Yes
chr11	42438654	42440924	MACS_peak_1209	198.44	Yes
chr11	42797163	42800138	MACS_peak_1210	314.34	Yes
chr11	42960690	42963318	MACS_peak_1211	278.99	Yes
chr11	43777274	43779071	MACS_peak_1212	62.05	No
chr11	43965259	43967084	MACS_peak_1213	64.08	Yes
chr11	44028459	44031266	MACS_peak_1214	477.39	Yes
chr11	44123594	44125434	MACS_peak_1215	52.86	Yes
chr11	44529594	44532531	MACS_peak_1216	813.07	Yes
chr11	44597453	44599771	MACS_peak_1217	216.03	Yes
chr11	45191909	45193720	MACS_peak_1218	88.7	Yes
chr11	45344068	45345812	MACS_peak_1219	64.55	No
chr11	46094345	46096000	MACS_peak_1220	57.04	No
chr11	46161643	46163891	MACS_peak_1221	145.21	Yes
chr11	46359126	46361265	MACS_peak_1222	217.21	Yes
chr11	46490565	46492151	MACS_peak_1223	57.05	Yes
chr11	46635832	46638007	MACS_peak_1224	228.3	Yes
chr11	46841209	46842997	MACS_peak_1225	94.56	Yes
chr11	47198443	47200257	MACS_peak_1226	140.33	Yes
chr11	48612594	48615373	MACS_peak_1227	430.68	Yes
chr11	48695452	48697219	MACS_peak_1228	53.78	Yes
chr11	48735781	48737954	MACS_peak_1229	189.32	Yes
chr11	48873983	48875824	MACS_peak_1230	76.09	Yes
chr11	48927785	48929339	MACS_peak_1231	56.05	No
chr11	49282553	49284416	MACS_peak_1232	101.48	Yes
chr11	49486248	49488678	MACS_peak_1233	339.26	Yes
chr11	49686687	49689159	MACS_peak_1234	162.25	Yes
chr11	49698514	49700490	MACS_peak_1235	107.41	Yes
chr11	49798528	49801234	MACS_peak_1236	458.53	Yes
chr11	49872092	49875281	MACS_peak_1237	664.62	Yes
chr11	50037992	50041788	MACS_peak_1238	1193.24	Yes
chr11	50085732	50087621	MACS_peak_1239	50.7	No
chr11	50261913	50264615	MACS_peak_1240	1071.65	Yes
chr11	50286585	50289136	MACS_peak_1241	63.68	Yes
chr11	50313392	50316238	MACS_peak_1242	364	Yes
chr11	50485943	50488328	MACS_peak_1243	308.65	Yes
chr11	50525015	50527483	MACS_peak_1244	430.96	Yes
chr11	50574843	50577394	MACS_peak_1245	604.88	Yes
chr11	50747140	50748806	MACS_peak_1246	51.95	No
chr11	51000943	51003535	MACS_peak_1247	398.4	Yes
chr11	51195286	51198017	MACS_peak_1248	474.59	Yes
chr11	51253256	51255328	MACS_peak_1249	167.71	Yes
chr11	51345586	51347220	MACS_peak_1250	58.07	No
chr11	51466044	51467826	MACS_peak_1251	62.74	No
chr11	51728921	51730323	MACS_peak_1252	50.77	No
chr11	51794577	51797504	MACS_peak_1253	949.82	Yes
chr11	51812148	51814883	MACS_peak_1254	431.39	Yes
chr11	52103446	52105322	MACS_peak_1255	82.58	No
chr11	52124475	52126785	MACS_peak_1256	246.77	Yes
chr11	52237237	52241499	MACS_peak_1257	1289.27	Yes
chr11	52679574	52681762	MACS_peak_1258	241.49	Yes
chr11	53174359	53176851	MACS_peak_1259	262.12	No
chr11	53403347	53405688	MACS_peak_1260	123.73	Yes
chr11	53645307	53648761	MACS_peak_1261	748.02	Yes
chr11	53863878	53865613	MACS_peak_1262	252.39	No
chr11	53915325	53917044	MACS_peak_1263	207.26	No
chr11	53949379	53951386	MACS_peak_1264	181.9	No
chr11	54252483	54254953	MACS_peak_1265	416.18	Yes
chr11	54377746	54380608	MACS_peak_1266	914.27	Yes
chr11	54551240	54554037	MACS_peak_1267	478.61	Yes
chr11	54598523	54602516	MACS_peak_1268	2191.06	Yes
chr11	54667887	54669811	MACS_peak_1269	96.93	No
chr11	55229602	55231945	MACS_peak_1270	64.2	Yes
chr11	55270275	55272905	MACS_peak_1271	304.77	Yes
chr11	55273022	55275939	MACS_peak_1272	904.55	Yes
chr11	55407346	55409752	MACS_peak_1273	405.58	Yes
chr11	55447079	55449175	MACS_peak_1274	133.99	Yes
chr11	55517563	55519904	MACS_peak_1275	539.34	Yes
chr11	55655038	55657483	MACS_peak_1276	167.48	Yes
chr11	56097347	56098872	MACS_peak_1277	52.23	No
chr11	56123083	56125667	MACS_peak_1278	457.46	Yes
chr11	56263771	56265664	MACS_peak_1279	57.7	Yes
chr11	56505282	56507650	MACS_peak_1280	190.41	Yes
chr11	56515558	56518192	MACS_peak_1281	294.15	Yes
chr11	56652376	56654107	MACS_peak_1282	70.32	No
chr11	56706748	56708551	MACS_peak_1283	52	No
chr11	56892403	56895091	MACS_peak_1284	445.3	Yes
chr11	56954933	56957893	MACS_peak_1285	467.43	Yes
chr11	57131363	57132822	MACS_peak_1286	58.15	No
chr11	57141230	57143530	MACS_peak_1287	267.25	No
chr11	57189046	57191385	MACS_peak_1288	166.62	Yes
chr11	57256320	57259915	MACS_peak_1289	2020.1	Yes
chr11	57534078	57537875	MACS_peak_1290	2420.96	Yes
chr11	57874078	57877027	MACS_peak_1291	638.16	Yes
chr11	57893575	57896081	MACS_peak_1292	505.04	Yes
chr11	58030803	58035087	MACS_peak_1293	1714.9	Yes
chr11	58090071	58093096	MACS_peak_1294	592.49	Yes
chr11	58135904	58138754	MACS_peak_1295	283.33	Yes
chr11	58139565	58142009	MACS_peak_1296	181.95	Yes
chr11	58145991	58147883	MACS_peak_1297	50.56	Yes
chr11	58275245	58278232	MACS_peak_1298	861.99	Yes
chr11	58309627	58311385	MACS_peak_1299	62.25	No
chr11	58362738	58364476	MACS_peak_1300	146.77	No
chr11	58598246	58600774	MACS_peak_1301	357.88	Yes
chr11	58781367	58783107	MACS_peak_1302	76.06	No
chr11	58996131	58999239	MACS_peak_1303	1198.34	Yes
chr11	59088141	59092015	MACS_peak_1304	1057.9	Yes
chr11	59394351	59395716	MACS_peak_1305	51.25	No
chr11	59490816	59494088	MACS_peak_1306	955.3	Yes
chr11	59682433	59683958	MACS_peak_1307	55.77	No
chr11	60075124	60077576	MACS_peak_1308	304.14	Yes
chr11	60095501	60097370	MACS_peak_1309	90.18	No
chr11	60229711	60231612	MACS_peak_1310	148.38	No
chr11	60247620	60250128	MACS_peak_1311	199.85	Yes
chr11	60325212	60328262	MACS_peak_1312	985.06	Yes
chr11	60404611	60407705	MACS_peak_1313	1117.84	Yes
chr11	60569237	60571583	MACS_peak_1314	173.69	No
chr11	60664466	60666141	MACS_peak_1315	55.31	No
chr11	60701621	60703820	MACS_peak_1316	317.76	Yes
chr11	60740583	60743187	MACS_peak_1317	589.49	Yes
chr11	60833906	60836603	MACS_peak_1318	404.92	Yes
chr11	60894084	60896805	MACS_peak_1319	921.89	Yes
chr11	61087719	61090695	MACS_peak_1320	444.01	Yes
chr11	61332608	61334352	MACS_peak_1321	91.49	No
chr11	61558036	61560373	MACS_peak_1322	270.92	Yes
chr11	61737583	61739455	MACS_peak_1323	89.6	No
chr11	61800260	61802453	MACS_peak_1324	175.42	Yes
chr11	61842015	61844668	MACS_peak_1325	264.99	Yes
chr11	61875637	61877464	MACS_peak_1326	195.27	Yes
chr11	62198045	62199487	MACS_peak_1327	51.21	No
chr11	62258396	62262285	MACS_peak_1328	612.56	Yes
chr11	62343676	62345752	MACS_peak_1329	154.26	Yes
chr11	62417780	62421364	MACS_peak_1330	1348.3	Yes
chr11	62440425	62444283	MACS_peak_1331	247	Yes
chr11	62623269	62625164	MACS_peak_1332	111.21	Yes
chr11	62658796	62660778	MACS_peak_1333	148.61	Yes
chr11	62724569	62727036	MACS_peak_1334	361.73	Yes
chr11	63034807	63036627	MACS_peak_1335	79.62	Yes
chr11	63079020	63080919	MACS_peak_1336	142.02	Yes
chr11	63092961	63094499	MACS_peak_1337	64.55	Yes
chr11	63227504	63230038	MACS_peak_1338	379.36	Yes
chr11	63327389	63330189	MACS_peak_1339	1015.84	Yes
chr11	63484365	63486412	MACS_peak_1340	171.22	Yes
chr11	63631092	63632693	MACS_peak_1341	88.73	No
chr11	63962717	63964670	MACS_peak_1342	80.18	Yes
chr11	64104945	64108010	MACS_peak_1343	591.2	Yes
chr11	64162573	64164951	MACS_peak_1344	266.77	Yes
chr11	64365901	64368624	MACS_peak_1345	455.81	Yes
chr11	64995370	64998021	MACS_peak_1346	414.76	Yes
chr11	65040736	65042921	MACS_peak_1347	61.65	Yes
chr11	65067798	65070117	MACS_peak_1348	100.98	Yes
chr11	65688939	65690689	MACS_peak_1349	69.32	No
chr11	65729018	65730574	MACS_peak_1350	53.51	No
chr11	66923723	66925802	MACS_peak_1351	104.89	Yes
chr11	67316292	67318664	MACS_peak_1352	200.18	Yes
chr11	67350873	67353476	MACS_peak_1353	315.03	Yes
chr11	67573977	67575620	MACS_peak_1354	105.21	Yes
chr11	67657730	67659707	MACS_peak_1355	129.96	Yes
chr11	67817542	67819651	MACS_peak_1356	150.79	Yes
chr11	67916392	67918502	MACS_peak_1357	465.26	Yes
chr11	67973614	67975826	MACS_peak_1358	264.24	Yes
chr11	68135489	68138129	MACS_peak_1359	635.67	Yes
chr11	68148338	68150539	MACS_peak_1360	214.62	Yes
chr11	68402117	68404601	MACS_peak_1361	150.15	Yes
chr11	68410576	68412280	MACS_peak_1362	111.97	No
chr11	68574633	68576533	MACS_peak_1363	77.31	Yes
chr11	68584343	68586535	MACS_peak_1364	141.17	Yes
chr11	68746289	68749089	MACS_peak_1365	684.72	Yes
chr11	68757512	68758921	MACS_peak_1366	52.98	Yes
chr11	68769090	68771404	MACS_peak_1367	253.86	Yes
chr11	68829403	68831382	MACS_peak_1368	218.09	Yes
chr11	68889862	68891900	MACS_peak_1369	165.62	Yes
chr11	69104410	69106889	MACS_peak_1370	430.2	Yes
chr11	69228485	69230790	MACS_peak_1371	386.66	Yes
chr11	69250681	69252629	MACS_peak_1372	83.43	No
chr11	69470439	69473314	MACS_peak_1373	707.59	Yes
chr11	69503210	69505138	MACS_peak_1374	71.72	Yes
chr11	70118975	70121296	MACS_peak_1375	210.4	No
chr11	70209550	70211559	MACS_peak_1376	53.25	Yes
chr11	70385758	70388513	MACS_peak_1377	881.06	Yes
chr11	70516380	70518911	MACS_peak_1378	390.18	Yes
chr11	70608136	70611477	MACS_peak_1379	1506.38	Yes
chr11	70692620	70695088	MACS_peak_1380	161.47	Yes
chr11	70802356	70804991	MACS_peak_1381	358.13	Yes
chr11	70864358	70866599	MACS_peak_1382	71.82	Yes
chr11	70904835	70907309	MACS_peak_1383	456.01	Yes
chr11	71144101	71145764	MACS_peak_1384	53.55	No
chr11	71243814	71245936	MACS_peak_1385	68.61	Yes
chr11	71292861	71294440	MACS_peak_1386	94.04	Yes
chr11	71333709	71336274	MACS_peak_1387	525.2	Yes
chr11	71419450	71422144	MACS_peak_1388	534.06	Yes
chr11	71704000	71705936	MACS_peak_1389	165.53	Yes
chr11	71732863	71735114	MACS_peak_1390	107.38	Yes
chr11	71838459	71840388	MACS_peak_1391	201.19	Yes
chr11	71862648	71864395	MACS_peak_1392	69.51	Yes
chr11	71983409	71985537	MACS_peak_1393	301.45	Yes
chr11	72043835	72045941	MACS_peak_1394	57.55	Yes
chr11	72154930	72156775	MACS_peak_1395	80.2	No
chr11	72272488	72274406	MACS_peak_1396	110.03	Yes
chr11	72371103	72373240	MACS_peak_1397	125.18	No
chr11	72492244	72494752	MACS_peak_1398	246.84	Yes
chr11	72517706	72519978	MACS_peak_1399	148.31	Yes
chr11	72672576	72674616	MACS_peak_1400	85.37	Yes
chr11	72714115	72716810	MACS_peak_1401	646.95	Yes
chr11	72721716	72723887	MACS_peak_1402	233.16	Yes
chr11	72746144	72748661	MACS_peak_1403	331.62	Yes
chr11	72753134	72755366	MACS_peak_1404	138.89	Yes
chr11	72771634	72773455	MACS_peak_1405	86.97	Yes
chr11	72951950	72954405	MACS_peak_1406	393.54	Yes
chr11	72980271	72983153	MACS_peak_1407	678.74	Yes
chr11	72999142	73001663	MACS_peak_1408	407.32	Yes
chr11	73088892	73091145	MACS_peak_1409	341.73	Yes
chr11	73265479	73268425	MACS_peak_1410	621.82	Yes
chr11	74059487	74062481	MACS_peak_1411	455.9	Yes
chr11	74980477	74982571	MACS_peak_1412	134.97	No
chr11	75057436	75059663	MACS_peak_1413	195.36	No
chr11	75309663	75311735	MACS_peak_1414	176.82	Yes
chr11	75331873	75335148	MACS_peak_1415	1034.28	Yes
chr11	75392233	75394876	MACS_peak_1416	633.91	Yes
chr11	75399976	75402215	MACS_peak_1417	285.43	Yes
chr11	75775451	75777901	MACS_peak_1418	235.2	Yes
chr11	75901036	75903065	MACS_peak_1419	62.38	Yes
chr11	75982535	75984192	MACS_peak_1420	56.94	No
chr11	76089953	76091955	MACS_peak_1421	93.21	No
chr11	76110564	76112997	MACS_peak_1422	259.5	Yes
chr11	76468688	76471098	MACS_peak_1423	172.4	Yes
chr11	76606848	76609590	MACS_peak_1424	299.49	Yes
chr11	76732156	76733971	MACS_peak_1425	58.34	No
chr11	76781298	76784879	MACS_peak_1426	597.93	Yes
chr11	76804984	76806831	MACS_peak_1427	140.51	No
chr11	77286628	77288976	MACS_peak_1428	209.31	No
chr11	77395432	77398148	MACS_peak_1429	428.43	Yes
chr11	77958031	77960126	MACS_peak_1430	144.98	Yes
chr11	78125916	78127821	MACS_peak_1431	78.94	No
chr11	78210169	78212113	MACS_peak_1432	81.02	Yes
chr11	78274730	78276911	MACS_peak_1433	262.21	Yes
chr11	78416845	78419009	MACS_peak_1434	274	Yes
chr11	78595181	78597081	MACS_peak_1435	74.87	No
chr11	78971864	78974234	MACS_peak_1436	181.6	Yes
chr11	79027565	79030209	MACS_peak_1437	607.43	Yes
chr11	79128389	79130205	MACS_peak_1438	71.2	Yes
chr11	79427202	79428872	MACS_peak_1439	52.43	No
chr11	79544592	79549404	MACS_peak_1440	1747.05	Yes
chr11	79619444	79622097	MACS_peak_1441	642.58	Yes
chr11	79979075	79980741	MACS_peak_1442	60.68	No
chr11	79983440	79987580	MACS_peak_1443	982.63	Yes
chr11	80029007	80031169	MACS_peak_1444	83.19	Yes
chr11	80091539	80093480	MACS_peak_1445	89.73	No
chr11	80218996	80221543	MACS_peak_1446	420.79	Yes
chr11	80236029	80238997	MACS_peak_1447	1199.41	Yes
chr11	80530013	80531963	MACS_peak_1448	125.67	No
chr11	80603697	80606795	MACS_peak_1449	1272.8	Yes
chr11	80634340	80637480	MACS_peak_1450	1158.52	Yes
chr11	80714561	80719066	MACS_peak_1451	2156.9	Yes
chr11	80744200	80747170	MACS_peak_1452	417.34	Yes
chr11	80884728	80887663	MACS_peak_1453	560.8	Yes
chr11	80922814	80925257	MACS_peak_1454	333.41	Yes
chr11	81066413	81068425	MACS_peak_1455	139.97	Yes
chr11	81125576	81127415	MACS_peak_1456	57.46	No
chr11	81422501	81425490	MACS_peak_1457	937.28	Yes
chr11	81440525	81443024	MACS_peak_1458	227.42	Yes
chr11	81630925	81633310	MACS_peak_1459	288.48	Yes
chr11	81655774	81658821	MACS_peak_1460	676.98	Yes
chr11	81737607	81740145	MACS_peak_1461	489.8	Yes
chr11	81767188	81769092	MACS_peak_1462	110.62	Yes
chr11	81972263	81973991	MACS_peak_1463	60.32	No
chr11	82067508	82069782	MACS_peak_1464	116.5	Yes
chr11	82109070	82111884	MACS_peak_1465	1562	Yes
chr11	82267403	82269308	MACS_peak_1466	77.05	Yes
chr11	82610431	82613751	MACS_peak_1467	777.86	Yes
chr11	82675822	82677794	MACS_peak_1468	86.5	Yes
chr11	82734538	82737062	MACS_peak_1469	739.98	Yes
chr11	83361194	83364294	MACS_peak_1470	1055.48	Yes
chr11	83420856	83423167	MACS_peak_1471	204.74	Yes
chr11	83584365	83587535	MACS_peak_1472	1344.86	Yes
chr11	83873771	83875461	MACS_peak_1473	59.99	No
chr11	83987636	83990166	MACS_peak_1474	141.19	Yes
chr11	84204327	84206320	MACS_peak_1475	87.64	No
chr11	84261458	84263661	MACS_peak_1476	202.85	No
chr11	84295912	84297801	MACS_peak_1477	80.48	No
chr11	84359940	84362243	MACS_peak_1478	242.41	Yes
chr11	84501082	84505254	MACS_peak_1479	782.57	Yes
chr11	84859480	84862063	MACS_peak_1480	124.68	Yes
chr11	84917505	84919225	MACS_peak_1481	50.52	No
chr11	85445094	85448300	MACS_peak_1482	674.19	Yes
chr11	85457171	85459035	MACS_peak_1483	119.28	Yes
chr11	85512380	85516056	MACS_peak_1484	389.84	Yes
chr11	85942848	85945322	MACS_peak_1485	189.18	Yes
chr11	86149038	86152433	MACS_peak_1486	1066.41	Yes
chr11	86184127	86186345	MACS_peak_1487	280.97	Yes
chr11	86305109	86306927	MACS_peak_1488	79.29	Yes
chr11	86778035	86780431	MACS_peak_1489	198.56	Yes
chr11	87148719	87151094	MACS_peak_1490	299.76	Yes
chr11	87862418	87864783	MACS_peak_1491	497.77	Yes
chr11	88178874	88181054	MACS_peak_1492	220.52	No
chr11	88483291	88485470	MACS_peak_1493	146.74	Yes
chr11	88495014	88496971	MACS_peak_1494	177.33	Yes
chr11	88501286	88504145	MACS_peak_1495	710.31	Yes
chr11	88511626	88514201	MACS_peak_1496	701.39	Yes
chr11	88597437	88599290	MACS_peak_1497	64.33	Yes
chr11	88617542	88619597	MACS_peak_1498	203.63	Yes
chr11	88785248	88786824	MACS_peak_1499	62.61	Yes
chr11	88842098	88844107	MACS_peak_1500	159.58	Yes
chr11	88927227	88929102	MACS_peak_1501	89.38	Yes
chr11	89481214	89482955	MACS_peak_1502	80.48	Yes
chr11	89520638	89522799	MACS_peak_1503	87.21	Yes
chr11	89666338	89668457	MACS_peak_1504	91.03	No
chr11	89682120	89684952	MACS_peak_1505	283.04	Yes
chr11	90138354	90140868	MACS_peak_1506	259.6	Yes
chr11	90163975	90165833	MACS_peak_1507	105.88	Yes
chr11	90218823	90221623	MACS_peak_1508	686.5	Yes
chr11	90543252	90545415	MACS_peak_1509	424.21	Yes
chr11	90560061	90561832	MACS_peak_1510	56.18	Yes
chr11	90577037	90579656	MACS_peak_1511	397.48	Yes
chr11	90642721	90646244	MACS_peak_1512	1229.29	Yes
chr11	90648608	90650919	MACS_peak_1513	219.37	Yes
chr11	90663838	90666198	MACS_peak_1514	322.33	Yes
chr11	90739359	90741155	MACS_peak_1515	199.36	Yes
chr11	91071068	91073886	MACS_peak_1516	303.49	Yes
chr11	91705727	91707692	MACS_peak_1517	74.09	Yes
chr11	91912563	91914642	MACS_peak_1518	99.02	Yes
chr11	92076614	92078515	MACS_peak_1519	58.27	No
chr11	92276135	92278534	MACS_peak_1520	203.66	Yes
chr11	92458965	92461090	MACS_peak_1521	64.74	Yes
chr11	92631940	92634314	MACS_peak_1522	155.86	Yes
chr11	92655852	92658952	MACS_peak_1523	365.8	Yes
chr11	92763952	92766129	MACS_peak_1524	66.81	Yes
chr11	93111907	93114175	MACS_peak_1525	270.55	Yes
chr11	93153454	93155525	MACS_peak_1526	106.78	Yes
chr11	93179119	93181165	MACS_peak_1527	143.8	Yes
chr11	93865238	93867155	MACS_peak_1528	52.07	No
chr11	93895827	93899770	MACS_peak_1529	531.31	Yes
chr11	93909831	93914167	MACS_peak_1530	1246.93	Yes
chr11	94036699	94038478	MACS_peak_1531	52.21	No
chr11	94366016	94367610	MACS_peak_1532	56.68	No
chr11	94697102	94699170	MACS_peak_1533	83.83	No
chr11	94760363	94762204	MACS_peak_1534	57.37	No
chr11	94910894	94913650	MACS_peak_1535	317.9	Yes
chr11	95224748	95226845	MACS_peak_1536	127.83	Yes
chr11	95745283	95747197	MACS_peak_1537	87.48	Yes
chr11	96501761	96504570	MACS_peak_1538	658.27	Yes
chr11	96659481	96661467	MACS_peak_1539	88.7	Yes
chr11	97088448	97090552	MACS_peak_1540	133.44	Yes
chr11	97977584	97980257	MACS_peak_1541	468.22	Yes
chr11	98592011	98594705	MACS_peak_1542	339.2	Yes
chr11	98767487	98769239	MACS_peak_1543	74.49	No
chr11	98919535	98921911	MACS_peak_1544	320.22	Yes
chr11	99390272	99392284	MACS_peak_1545	66.85	Yes
chr11	99640170	99642965	MACS_peak_1546	778.14	Yes
chr11	99900006	99902934	MACS_peak_1547	867.26	Yes
chr11	100110220	100112094	MACS_peak_1548	95.21	No
chr11	100584451	100586267	MACS_peak_1549	106.74	Yes
chr11	100812251	100814533	MACS_peak_1550	150.72	Yes
chr11	100853305	100855907	MACS_peak_1551	397.17	Yes
chr11	101339627	101341825	MACS_peak_1552	202.06	Yes
chr11	101397585	101400091	MACS_peak_1553	338.37	Yes
chr11	101420505	101422668	MACS_peak_1554	98.62	Yes
chr11	101461617	101464349	MACS_peak_1555	751.67	Yes
chr11	101603767	101605962	MACS_peak_1556	240.8	No
chr11	102477317	102479681	MACS_peak_1557	402.74	Yes
chr11	102619689	102621699	MACS_peak_1558	153.39	Yes
chr11	102629330	102631582	MACS_peak_1559	173.26	Yes
chr11	102814319	102816820	MACS_peak_1560	197.48	Yes
chr11	102938678	102940815	MACS_peak_1561	107.75	Yes
chr11	103013115	103015428	MACS_peak_1562	134.52	No
chr11	103389840	103392296	MACS_peak_1563	588.34	Yes
chr11	103401417	103403705	MACS_peak_1564	139.63	Yes
chr11	103420061	103422692	MACS_peak_1565	455.13	Yes
chr11	103478543	103480963	MACS_peak_1566	435.24	Yes
chr11	103484147	103487239	MACS_peak_1567	878.65	Yes
chr11	103856715	103859397	MACS_peak_1568	666.16	Yes
chr11	104151555	104153736	MACS_peak_1569	419.35	Yes
chr11	104176082	104178281	MACS_peak_1570	442.95	No
chr11	104392672	104396213	MACS_peak_1571	885.89	Yes
chr11	104404125	104408474	MACS_peak_1572	438.82	Yes
chr11	104625173	104627418	MACS_peak_1573	280.57	Yes
chr11	104700906	104703193	MACS_peak_1574	647.3	Yes
chr11	104943180	104946518	MACS_peak_1575	406.94	Yes
chr11	104952195	104955563	MACS_peak_1576	581.32	Yes
chr11	104975795	104978752	MACS_peak_1577	875.28	Yes
chr11	104989027	104991389	MACS_peak_1578	60.02	No
chr11	105018461	105020348	MACS_peak_1579	89.97	Yes
chr11	105273529	105277058	MACS_peak_1580	988.24	Yes
chr11	105556489	105558462	MACS_peak_1581	127.93	Yes
chr11	105559745	105561831	MACS_peak_1582	180.69	Yes
chr11	105843446	105845345	MACS_peak_1583	75.46	No
chr11	105895582	105898989	MACS_peak_1584	1012.9	Yes
chr11	105909524	105912820	MACS_peak_1585	374.13	Yes
chr11	105915175	105917241	MACS_peak_1586	124.11	Yes
chr11	106164527	106167611	MACS_peak_1587	692.6	Yes
chr11	106622770	106624701	MACS_peak_1588	149.61	Yes
chr11	106664334	106666769	MACS_peak_1589	558.97	Yes
chr11	106817779	106820814	MACS_peak_1590	916.01	Yes
chr11	106830716	106833391	MACS_peak_1591	486.19	Yes
chr11	107033054	107035028	MACS_peak_1592	94.85	No
chr11	107368927	107370847	MACS_peak_1593	73.81	No
chr11	107832684	107834897	MACS_peak_1594	128.14	Yes
chr11	107909072	107910710	MACS_peak_1595	54.66	No
chr11	107933713	107936599	MACS_peak_1596	878.37	Yes
chr11	108043696	108045925	MACS_peak_1597	137.79	Yes
chr11	108151527	108153419	MACS_peak_1598	149.09	Yes
chr11	108278007	108279705	MACS_peak_1599	94.33	Yes
chr11	108482768	108484860	MACS_peak_1600	183.59	Yes
chr11	108528503	108530059	MACS_peak_1601	54.09	No
chr11	108550785	108553352	MACS_peak_1602	444.32	Yes
chr11	108582374	108584706	MACS_peak_1603	162.72	Yes
chr11	108677151	108679552	MACS_peak_1604	399.74	Yes
chr11	110156420	110158914	MACS_peak_1605	204.29	Yes
chr11	110679776	110681949	MACS_peak_1606	129.22	Yes
chr11	111000311	111002930	MACS_peak_1607	448.98	Yes
chr11	112907102	112909636	MACS_peak_1608	473.06	Yes
chr11	112935079	112936951	MACS_peak_1609	84.12	Yes
chr11	112947399	112949555	MACS_peak_1610	112.24	Yes
chr11	113016011	113018392	MACS_peak_1611	383.37	Yes
chr11	113209866	113212037	MACS_peak_1612	179.75	Yes
chr11	113313288	113314865	MACS_peak_1613	52.56	Yes
chr11	113417028	113418827	MACS_peak_1614	92.18	Yes
chr11	113447990	113449844	MACS_peak_1615	79.72	Yes
chr11	113665242	113668985	MACS_peak_1616	1114.99	Yes
chr11	113703911	113706339	MACS_peak_1617	389.25	Yes
chr11	113775359	113777994	MACS_peak_1618	484.71	Yes
chr11	114379154	114381123	MACS_peak_1619	211.76	Yes
chr11	114731845	114733725	MACS_peak_1620	114.62	Yes
chr11	114842100	114843582	MACS_peak_1621	57.01	Yes
chr11	114962912	114964696	MACS_peak_1622	124.32	No
chr11	114997027	114998405	MACS_peak_1623	91.43	Yes
chr11	115675888	115678771	MACS_peak_1624	574.31	Yes
chr11	115956254	115958039	MACS_peak_1625	59.94	Yes
chr11	116015646	116017367	MACS_peak_1626	53.39	Yes
chr11	116345827	116348386	MACS_peak_1627	451.3	Yes
chr11	116375371	116377295	MACS_peak_1628	88.79	Yes
chr11	116633841	116635708	MACS_peak_1629	79.03	Yes
chr11	116867238	116869017	MACS_peak_1630	58	No
chr11	116987338	116989444	MACS_peak_1631	59.41	Yes
chr11	117098997	117101250	MACS_peak_1632	524.43	Yes
chr11	117143043	117144899	MACS_peak_1633	201.18	Yes
chr11	117233878	117235678	MACS_peak_1634	72.01	Yes
chr11	117316511	117318355	MACS_peak_1635	108.58	Yes
chr11	117434720	117436607	MACS_peak_1636	83.3	Yes
chr11	117682630	117686358	MACS_peak_1637	1077.34	Yes
chr11	118275637	118278643	MACS_peak_1638	1201.02	Yes
chr11	118534031	118536794	MACS_peak_1639	197.76	Yes
chr11	118543027	118545223	MACS_peak_1640	132.66	Yes
chr11	119373719	119375712	MACS_peak_1641	214.29	Yes
chr11	119409027	119411224	MACS_peak_1642	203.41	Yes
chr11	119710893	119713606	MACS_peak_1643	353.87	Yes
chr11	119764612	119766785	MACS_peak_1644	128.73	Yes
chr11	119818606	119821416	MACS_peak_1645	728.64	Yes
chr11	119865461	119868386	MACS_peak_1646	671.63	Yes
chr11	120104500	120106673	MACS_peak_1647	369.28	Yes
chr11	120135624	120137229	MACS_peak_1648	66.34	No
chr11	120279537	120281627	MACS_peak_1649	182.41	Yes
chr11	120382624	120384244	MACS_peak_1650	65.57	Yes
chr11	120848571	120850224	MACS_peak_1651	85.51	Yes
chr11	120872178	120874006	MACS_peak_1652	65.51	No
chr11	120981526	120983063	MACS_peak_1653	53.86	No
chr11	121162535	121165320	MACS_peak_1654	433.13	Yes
chr11	121219890	121221549	MACS_peak_1655	59.69	Yes
chr11	121239280	121241788	MACS_peak_1656	239.88	Yes
chr11	121469899	121471767	MACS_peak_1657	73.74	No
chr11	121495644	121498580	MACS_peak_1658	907.12	Yes
chr11	121581679	121583871	MACS_peak_1659	158.44	No
chr11	121616070	121617755	MACS_peak_1660	62.35	No
chr11	121742073	121746083	MACS_peak_1661	654.35	Yes
chr12	3173308	3174948	MACS_peak_1662	53.16	No
chr12	3250632	3253234	MACS_peak_1663	557.74	Yes
chr12	3511684	3514966	MACS_peak_1664	588.88	Yes
chr12	3748851	3750519	MACS_peak_1665	90.38	Yes
chr12	3756142	3757984	MACS_peak_1666	97.24	Yes
chr12	4099685	4102895	MACS_peak_1667	623.86	Yes
chr12	4175899	4177610	MACS_peak_1668	130.1	Yes
chr12	4300392	4302347	MACS_peak_1669	97.13	Yes
chr12	4303641	4305414	MACS_peak_1670	142.57	Yes
chr12	4561707	4563194	MACS_peak_1671	61.32	No
chr12	4640775	4642629	MACS_peak_1672	102.05	Yes
chr12	4972837	4975927	MACS_peak_1673	646.45	Yes
chr12	5217862	5219323	MACS_peak_1674	58.05	Yes
chr12	5250452	5252239	MACS_peak_1675	61.36	Yes
chr12	5281540	5283404	MACS_peak_1676	107.28	Yes
chr12	5305166	5307474	MACS_peak_1677	140.58	Yes
chr12	5346173	5348516	MACS_peak_1678	366.16	Yes
chr12	5581632	5586575	MACS_peak_1679	454.94	Yes
chr12	6404628	6406966	MACS_peak_1680	158.17	Yes
chr12	7177727	7179562	MACS_peak_1681	108.25	Yes
chr12	7762563	7764701	MACS_peak_1682	319.92	Yes
chr12	7968746	7971120	MACS_peak_1683	263.77	Yes
chr12	8070177	8072832	MACS_peak_1684	834.87	Yes
chr12	8510051	8511968	MACS_peak_1685	121.34	Yes
chr12	9207800	9209542	MACS_peak_1686	59.67	Yes
chr12	9567654	9569843	MACS_peak_1687	278.96	Yes
chr12	9870121	9872387	MACS_peak_1688	285.95	Yes
chr12	9902695	9904316	MACS_peak_1689	81.79	Yes
chr12	9945051	9946680	MACS_peak_1690	51.92	Yes
chr12	10258502	10260451	MACS_peak_1691	85.26	Yes
chr12	10356251	10358530	MACS_peak_1692	214.16	Yes
chr12	10399442	10401106	MACS_peak_1693	52.95	Yes
chr12	10435295	10437346	MACS_peak_1694	161.65	Yes
chr12	10595595	10597871	MACS_peak_1695	52.37	Yes
chr12	10792485	10794511	MACS_peak_1696	206.14	Yes
chr12	11259388	11260925	MACS_peak_1697	80.27	No
chr12	11299271	11301983	MACS_peak_1698	670.86	Yes
chr12	11874897	11876657	MACS_peak_1699	53.94	Yes
chr12	12603376	12605983	MACS_peak_1700	557.06	Yes
chr12	13326558	13329255	MACS_peak_1701	254.68	Yes
chr12	13743694	13745495	MACS_peak_1702	53.29	No
chr12	15602441	15604473	MACS_peak_1703	191.61	Yes
chr12	15673053	15676131	MACS_peak_1704	637.43	Yes
chr12	15890526	15892774	MACS_peak_1705	217.28	Yes
chr12	15965704	15967561	MACS_peak_1706	145.27	No
chr12	16128421	16130537	MACS_peak_1707	212.21	Yes
chr12	16399204	16403057	MACS_peak_1708	921.81	Yes
chr12	16592554	16595185	MACS_peak_1709	196.05	Yes
chr12	16642172	16645873	MACS_peak_1710	1085.58	Yes
chr12	16855101	16857410	MACS_peak_1711	296.64	No
chr12	16924891	16926989	MACS_peak_1712	179.37	Yes
chr12	16938815	16941911	MACS_peak_1713	785.61	Yes
chr12	16955528	16958010	MACS_peak_1714	290.64	Yes
chr12	17376539	17379881	MACS_peak_1715	667.37	Yes
chr12	17411628	17415203	MACS_peak_1716	1448.04	Yes
chr12	17495930	17497856	MACS_peak_1717	92.61	Yes
chr12	17662362	17663887	MACS_peak_1718	60.01	No
chr12	21155513	21157191	MACS_peak_1719	55.93	Yes
chr12	21224623	21227620	MACS_peak_1720	1150.41	Yes
chr12	21299946	21302194	MACS_peak_1721	102.85	No
chr12	24515983	24518719	MACS_peak_1722	487.87	Yes
chr12	24604762	24606667	MACS_peak_1723	98.91	Yes
chr12	24631868	24634579	MACS_peak_1724	736.32	Yes
chr12	24951414	24953872	MACS_peak_1725	440.79	Yes
chr12	25064239	25067220	MACS_peak_1726	754.92	Yes
chr12	25224532	25226652	MACS_peak_1727	263.45	No
chr12	25239383	25242591	MACS_peak_1728	875.53	Yes
chr12	25243289	25246186	MACS_peak_1729	670.21	Yes
chr12	25312016	25313936	MACS_peak_1730	137.69	Yes
chr12	25832990	25834926	MACS_peak_1731	75.9	Yes
chr12	26020831	26023326	MACS_peak_1732	418.98	Yes
chr12	26239066	26241248	MACS_peak_1733	120.43	Yes
chr12	26687014	26691520	MACS_peak_1734	1629.01	Yes
chr12	26899183	26901962	MACS_peak_1735	687.02	Yes
chr12	27248205	27251061	MACS_peak_1736	122.03	Yes
chr12	27387023	27389884	MACS_peak_1737	766.59	Yes
chr12	27576781	27579227	MACS_peak_1738	386.66	Yes
chr12	28136321	28138504	MACS_peak_1739	130.22	Yes
chr12	28155149	28158104	MACS_peak_1740	460.64	Yes
chr12	28246857	28249681	MACS_peak_1741	847.56	Yes
chr12	28323999	28326387	MACS_peak_1742	226.91	Yes
chr12	28368347	28370326	MACS_peak_1743	121.59	No
chr12	28558837	28561292	MACS_peak_1744	401.46	Yes
chr12	28577878	28580602	MACS_peak_1745	911.12	Yes
chr12	28802881	28805265	MACS_peak_1746	325.46	Yes
chr12	28879897	28881935	MACS_peak_1747	170.56	Yes
chr12	28884132	28886797	MACS_peak_1748	678.07	Yes
chr12	29333055	29338145	MACS_peak_1749	676.98	Yes
chr12	29438147	29441677	MACS_peak_1750	952.24	Yes
chr12	29605888	29608034	MACS_peak_1751	178.59	Yes
chr12	29664315	29666936	MACS_peak_1752	486.67	Yes
chr12	30029719	30032716	MACS_peak_1753	687.24	Yes
chr12	30033594	30036222	MACS_peak_1754	583.74	Yes
chr12	30180109	30182160	MACS_peak_1755	233.03	Yes
chr12	31256767	31259102	MACS_peak_1756	277.3	Yes
chr12	31374027	31375700	MACS_peak_1757	65.67	No
chr12	31507217	31509225	MACS_peak_1758	143.21	Yes
chr12	31618180	31621032	MACS_peak_1759	246.41	Yes
chr12	31826084	31828633	MACS_peak_1760	219.77	Yes
chr12	32087388	32089114	MACS_peak_1761	92.59	Yes
chr12	32831492	32833833	MACS_peak_1762	145.9	Yes
chr12	32906526	32908107	MACS_peak_1763	68.45	Yes
chr12	33044368	33046715	MACS_peak_1764	385.23	Yes
chr12	33126758	33128773	MACS_peak_1765	127.32	Yes
chr12	33317571	33320321	MACS_peak_1766	281.34	Yes
chr12	33371046	33373109	MACS_peak_1767	155.29	Yes
chr12	33580159	33582516	MACS_peak_1768	334.81	Yes
chr12	33783557	33785309	MACS_peak_1769	51.57	Yes
chr12	33817107	33821364	MACS_peak_1770	405.83	Yes
chr12	34199046	34201248	MACS_peak_1771	226.35	Yes
chr12	34388843	34391313	MACS_peak_1772	242.67	Yes
chr12	34556899	34559305	MACS_peak_1773	151.11	Yes
chr12	34593652	34596815	MACS_peak_1774	834.61	Yes
chr12	34865660	34868496	MACS_peak_1775	425.08	Yes
chr12	35011239	35013710	MACS_peak_1776	229.31	Yes
chr12	35064966	35067536	MACS_peak_1777	553.96	Yes
chr12	35226125	35227936	MACS_peak_1778	75.77	Yes
chr12	35893302	35895341	MACS_peak_1779	247.68	Yes
chr12	36007394	36010057	MACS_peak_1780	172.63	Yes
chr12	36046838	36049765	MACS_peak_1781	792.9	Yes
chr12	36689396	36691023	MACS_peak_1782	63.82	Yes
chr12	37691102	37692534	MACS_peak_1783	51.74	Yes
chr12	38262073	38264240	MACS_peak_1784	134.54	Yes
chr12	38802932	38805055	MACS_peak_1785	87.77	Yes
chr12	39611848	39614193	MACS_peak_1786	306.51	Yes
chr12	40783255	40786025	MACS_peak_1787	381.42	Yes
chr12	40836821	40838577	MACS_peak_1788	63.97	Yes
chr12	40887003	40888941	MACS_peak_1789	172.17	Yes
chr12	41001711	41003548	MACS_peak_1790	57.17	Yes
chr12	41112799	41114766	MACS_peak_1791	418.69	Yes
chr12	41417929	41421042	MACS_peak_1792	293.35	Yes
chr12	41424590	41427074	MACS_peak_1793	163.58	Yes
chr12	41468181	41470135	MACS_peak_1794	140.81	Yes
chr12	42295606	42298461	MACS_peak_1795	222.57	Yes
chr12	42470548	42472968	MACS_peak_1796	236.61	Yes
chr12	44463149	44465629	MACS_peak_1797	357.79	Yes
chr12	44614250	44616183	MACS_peak_1798	54.18	Yes
chr12	44883769	44885921	MACS_peak_1799	208.39	No
chr12	45126831	45130140	MACS_peak_1800	588.25	Yes
chr12	45489283	45491239	MACS_peak_1801	79.06	Yes
chr12	46314996	46317643	MACS_peak_1802	192.45	Yes
chr12	46523754	46526134	MACS_peak_1803	180.97	Yes
chr12	46556215	46558350	MACS_peak_1804	178.59	Yes
chr12	46587723	46589979	MACS_peak_1805	144.36	Yes
chr12	46728324	46730661	MACS_peak_1806	193.65	Yes
chr12	47574543	47577100	MACS_peak_1807	257.96	Yes
chr12	48605626	48607997	MACS_peak_1808	226.28	Yes
chr12	48608323	48610817	MACS_peak_1809	242.21	Yes
chr12	49964696	49967034	MACS_peak_1810	226.07	Yes
chr12	50713993	50716526	MACS_peak_1811	682.42	Yes
chr12	51367733	51369867	MACS_peak_1812	162.98	Yes
chr12	51459270	51461288	MACS_peak_1813	103.51	Yes
chr12	51682653	51685074	MACS_peak_1814	278.96	Yes
chr12	52034662	52036295	MACS_peak_1815	68.11	Yes
chr12	52119289	52121157	MACS_peak_1816	51.7	Yes
chr12	52365996	52368014	MACS_peak_1817	85.43	Yes
chr12	53307011	53309132	MACS_peak_1818	187.19	Yes
chr12	53330033	53332748	MACS_peak_1819	347.64	Yes
chr12	53530961	53532695	MACS_peak_1820	57.01	Yes
chr12	54061594	54063863	MACS_peak_1821	140.45	Yes
chr12	54159593	54161600	MACS_peak_1822	82.19	Yes
chr12	54305344	54307140	MACS_peak_1823	72.21	Yes
chr12	54309377	54312383	MACS_peak_1824	1034.54	Yes
chr12	54379315	54382108	MACS_peak_1825	453.61	Yes
chr12	55091292	55095822	MACS_peak_1826	1546.85	No
chr12	55165592	55170393	MACS_peak_1827	1750.11	No
chr12	55240857	55245320	MACS_peak_1828	1513.76	No
chr12	55320920	55324655	MACS_peak_1829	543.31	Yes
chr12	55354617	55356682	MACS_peak_1830	224.29	No
chr12	55386433	55388756	MACS_peak_1831	242.93	Yes
chr12	55406763	55409634	MACS_peak_1832	462.61	Yes
chr12	56498775	56500807	MACS_peak_1833	248.59	Yes
chr12	56500942	56503204	MACS_peak_1834	79.63	Yes
chr12	56568262	56570395	MACS_peak_1835	119.52	Yes
chr12	57189410	57192585	MACS_peak_1836	418.32	Yes
chr12	57665420	57667827	MACS_peak_1837	430.74	Yes
chr12	58004688	58006573	MACS_peak_1838	73.97	Yes
chr12	58296274	58298452	MACS_peak_1839	127.28	Yes
chr12	58954545	58956415	MACS_peak_1840	236.83	Yes
chr12	59184293	59186421	MACS_peak_1841	244.27	Yes
chr12	61045002	61046737	MACS_peak_1842	54.6	Yes
chr12	61584711	61586496	MACS_peak_1843	77.89	Yes
chr12	62478338	62480432	MACS_peak_1844	129.31	Yes
chr12	62966487	62968503	MACS_peak_1845	65.35	Yes
chr12	63969529	63971679	MACS_peak_1846	80.43	Yes
chr12	64246446	64248661	MACS_peak_1847	137.06	Yes
chr12	64854000	64856377	MACS_peak_1848	337.36	Yes
chr12	64990509	64993085	MACS_peak_1849	260.93	Yes
chr12	65510978	65512833	MACS_peak_1850	87.62	Yes
chr12	65541188	65543290	MACS_peak_1851	56.86	Yes
chr12	66179822	66181910	MACS_peak_1852	147.05	Yes
chr12	66195160	66197140	MACS_peak_1853	109	Yes
chr12	66329031	66330690	MACS_peak_1854	54.88	Yes
chr12	66637431	66638776	MACS_peak_1855	53.53	Yes
chr12	66645286	66647353	MACS_peak_1856	100.9	Yes
chr12	66763009	66764941	MACS_peak_1857	71.97	Yes
chr12	67359894	67362738	MACS_peak_1858	507.13	Yes
chr12	67381094	67383512	MACS_peak_1859	319.86	Yes
chr12	67681741	67683896	MACS_peak_1860	119.56	Yes
chr12	68298639	68300972	MACS_peak_1861	93.02	Yes
chr12	69161035	69162528	MACS_peak_1862	87.04	Yes
chr12	69646655	69648531	MACS_peak_1863	63.24	Yes
chr12	70161329	70163721	MACS_peak_1864	218.44	Yes
chr12	70359432	70362021	MACS_peak_1865	147.01	Yes
chr12	70693880	70695920	MACS_peak_1866	163.72	Yes
chr12	70730275	70732780	MACS_peak_1867	336.9	Yes
chr12	70861873	70863423	MACS_peak_1868	69.25	No
chr12	70872746	70875308	MACS_peak_1869	441.85	Yes
chr12	70957160	70958898	MACS_peak_1870	57.66	Yes
chr12	71224256	71226645	MACS_peak_1871	162.41	Yes
chr12	71477089	71479596	MACS_peak_1872	302.31	Yes
chr12	71727247	71729631	MACS_peak_1873	470.94	Yes
chr12	71928523	71930776	MACS_peak_1874	75.07	No
chr12	71934059	71936980	MACS_peak_1875	749.79	Yes
chr12	72770385	72772976	MACS_peak_1876	299.23	Yes
chr12	73464567	73466715	MACS_peak_1877	242.57	Yes
chr12	73607168	73609138	MACS_peak_1878	176.28	Yes
chr12	73619335	73621435	MACS_peak_1879	312.76	Yes
chr12	73641586	73643900	MACS_peak_1880	228.7	Yes
chr12	73654301	73656168	MACS_peak_1881	74.94	No
chr12	74333022	74336605	MACS_peak_1882	178.14	Yes
chr12	74507055	74509590	MACS_peak_1883	77.87	No
chr12	74852348	74854708	MACS_peak_1884	305.93	Yes
chr12	75328818	75330988	MACS_peak_1885	179.76	Yes
chr12	75440195	75441879	MACS_peak_1886	65.09	Yes
chr12	75471422	75473258	MACS_peak_1887	136.13	No
chr12	75498214	75501433	MACS_peak_1888	951.19	Yes
chr12	75527746	75530068	MACS_peak_1889	161.53	Yes
chr12	75632560	75634696	MACS_peak_1890	122.13	Yes
chr12	75692135	75694444	MACS_peak_1891	288.96	Yes
chr12	75738740	75740697	MACS_peak_1892	125.19	Yes
chr12	75893984	75895945	MACS_peak_1893	95.6	No
chr12	75985057	75986940	MACS_peak_1894	245.51	Yes
chr12	75994262	75996157	MACS_peak_1895	234.23	Yes
chr12	76134630	76136355	MACS_peak_1896	50.02	Yes
chr12	76265841	76268125	MACS_peak_1897	344.5	Yes
chr12	76270147	76272446	MACS_peak_1898	304.39	Yes
chr12	76788959	76791271	MACS_peak_1899	112.75	Yes
chr12	77002699	77005888	MACS_peak_1900	1101.25	Yes
chr12	77022641	77024628	MACS_peak_1901	99.69	Yes
chr12	77106519	77108786	MACS_peak_1902	252.48	Yes
chr12	77129197	77130702	MACS_peak_1903	50.39	No
chr12	77149245	77151892	MACS_peak_1904	250.41	Yes
chr12	77830478	77833002	MACS_peak_1905	125.61	Yes
chr12	77923380	77925810	MACS_peak_1906	241.61	Yes
chr12	77986860	77989140	MACS_peak_1907	165.39	Yes
chr12	78092711	78094547	MACS_peak_1908	65.14	Yes
chr12	78185095	78187209	MACS_peak_1909	59.98	Yes
chr12	78230407	78233187	MACS_peak_1910	589.56	Yes
chr12	78455682	78458181	MACS_peak_1911	391.39	Yes
chr12	78502026	78504732	MACS_peak_1912	692.65	Yes
chr12	78608502	78611082	MACS_peak_1913	339.56	Yes
chr12	78813570	78815758	MACS_peak_1914	121.76	No
chr12	78839531	78841147	MACS_peak_1915	111.99	No
chr12	78890195	78891850	MACS_peak_1916	79.82	Yes
chr12	79119734	79121730	MACS_peak_1917	66.37	No
chr12	79234397	79236717	MACS_peak_1918	310.77	Yes
chr12	79478184	79480512	MACS_peak_1919	198.08	No
chr12	79496679	79500286	MACS_peak_1920	1152.57	Yes
chr12	79599046	79602411	MACS_peak_1921	1258.11	Yes
chr12	79806623	79809602	MACS_peak_1922	618.14	Yes
chr12	79907493	79910272	MACS_peak_1923	647.98	Yes
chr12	80086141	80088074	MACS_peak_1924	75.63	Yes
chr12	80392423	80395615	MACS_peak_1925	1413.46	Yes
chr12	80466148	80469561	MACS_peak_1926	1065.55	Yes
chr12	80681792	80684516	MACS_peak_1927	469.09	Yes
chr12	80707217	80709550	MACS_peak_1928	276.61	Yes
chr12	81110603	81112614	MACS_peak_1929	71.82	No
chr12	81289334	81292497	MACS_peak_1930	576.03	Yes
chr12	81526021	81527928	MACS_peak_1931	82.75	Yes
chr12	81718813	81721061	MACS_peak_1932	311.27	Yes
chr12	81809405	81811270	MACS_peak_1933	119.27	Yes
chr12	81974931	81976692	MACS_peak_1934	177.76	Yes
chr12	82047377	82049527	MACS_peak_1935	155.19	No
chr12	82138209	82140408	MACS_peak_1936	64.65	Yes
chr12	82208660	82210348	MACS_peak_1937	62.21	No
chr12	82237550	82239607	MACS_peak_1938	167.13	Yes
chr12	82277418	82279398	MACS_peak_1939	94.46	Yes
chr12	82307091	82309776	MACS_peak_1940	599.13	Yes
chr12	82369878	82372421	MACS_peak_1941	398.22	Yes
chr12	82725435	82728212	MACS_peak_1942	649.91	Yes
chr12	82857065	82859568	MACS_peak_1943	404.8	Yes
chr12	83060414	83062319	MACS_peak_1944	162.48	Yes
chr12	83322809	83325076	MACS_peak_1945	74.05	Yes
chr12	83711093	83716092	MACS_peak_1946	804.57	Yes
chr12	83931481	83933060	MACS_peak_1947	59.47	Yes
chr12	84024598	84026786	MACS_peak_1948	149.97	No
chr12	84463254	84465965	MACS_peak_1949	153.3	Yes
chr12	84487550	84491328	MACS_peak_1950	1592.99	Yes
chr12	84516028	84518073	MACS_peak_1951	138.87	No
chr12	84731678	84733096	MACS_peak_1952	101.11	No
chr12	84895569	84898142	MACS_peak_1953	641.54	Yes
chr12	84917290	84920960	MACS_peak_1954	833.63	Yes
chr12	85026034	85030271	MACS_peak_1955	705.25	Yes
chr12	85316203	85318270	MACS_peak_1956	148.52	Yes
chr12	85675147	85676950	MACS_peak_1957	82.49	Yes
chr12	85689062	85690953	MACS_peak_1958	68.83	Yes
chr12	85868917	85870735	MACS_peak_1959	60.76	Yes
chr12	85908238	85909817	MACS_peak_1960	56.09	No
chr12	86084422	86087134	MACS_peak_1961	569.69	Yes
chr12	86127465	86129654	MACS_peak_1962	149.92	Yes
chr12	86187210	86188887	MACS_peak_1963	61.03	No
chr12	86272652	86275109	MACS_peak_1964	342.26	Yes
chr12	86332119	86334317	MACS_peak_1965	115.47	Yes
chr12	86414591	86417223	MACS_peak_1966	458.12	Yes
chr12	86700085	86701900	MACS_peak_1967	72.8	Yes
chr12	86835901	86837551	MACS_peak_1968	66.9	No
chr12	86992778	86994595	MACS_peak_1969	88.34	Yes
chr12	87063631	87065485	MACS_peak_1970	125.92	Yes
chr12	87162297	87164964	MACS_peak_1971	436.31	Yes
chr12	88342720	88344521	MACS_peak_1972	67	Yes
chr12	88711903	88714091	MACS_peak_1973	302.41	Yes
chr12	88743897	88745966	MACS_peak_1974	143.05	Yes
chr12	88897894	88900471	MACS_peak_1975	503.1	Yes
chr12	89143511	89145378	MACS_peak_1976	63.72	Yes
chr12	90139842	90142241	MACS_peak_1977	178.95	Yes
chr12	91107880	91110325	MACS_peak_1978	748.39	Yes
chr12	91187349	91188941	MACS_peak_1979	113.03	Yes
chr12	91509503	91511704	MACS_peak_1980	247.79	Yes
chr12	91710468	91712144	MACS_peak_1981	57.81	Yes
chr12	92525693	92527722	MACS_peak_1982	54.52	Yes
chr12	93246618	93248185	MACS_peak_1983	96.87	Yes
chr12	93739809	93742019	MACS_peak_1984	195.27	Yes
chr12	94180804	94182510	MACS_peak_1985	91.76	Yes
chr12	94377462	94379077	MACS_peak_1986	144.99	Yes
chr12	94478339	94481203	MACS_peak_1987	505.3	Yes
chr12	94579796	94581662	MACS_peak_1988	64.34	Yes
chr12	94820340	94823143	MACS_peak_1989	246.57	Yes
chr12	94975011	94976756	MACS_peak_1990	105.1	Yes
chr12	97592528	97595446	MACS_peak_1991	560.56	Yes
chr12	97598360	97600932	MACS_peak_1992	340.37	Yes
chr12	97628746	97631396	MACS_peak_1993	440.44	Yes
chr12	97781856	97783652	MACS_peak_1994	93.53	Yes
chr12	97915008	97916976	MACS_peak_1995	100.82	Yes
chr12	98051715	98054186	MACS_peak_1996	130.72	Yes
chr12	98470828	98472702	MACS_peak_1997	135.5	Yes
chr12	98554346	98557320	MACS_peak_1998	300.65	Yes
[truncated: 6,882 more rows]

## Sheet: Early 1-pachytene
8,187 de novo H3K4me3 peaks in early 1-pachytene spermatocytes
Chr	Start	End	Macs	Pvalue	DSB hotspots
chr1	3125549	3127008	MACS_peak_1	90.92	Yes
chr1	5026673	5028637	MACS_peak_2	269.5	Yes
chr1	5121823	5123305	MACS_peak_3	194.89	Yes
chr1	5156362	5157871	MACS_peak_4	197.34	Yes
chr1	5191131	5192067	MACS_peak_5	75.48	No
chr1	5524434	5526506	MACS_peak_6	250.26	Yes
chr1	6819213	6820907	MACS_peak_7	165.54	Yes
chr1	10088586	10090351	MACS_peak_8	367.68	Yes
chr1	10162139	10163387	MACS_peak_9	145.84	Yes
chr1	10452066	10453491	MACS_peak_10	140.75	Yes
chr1	10615719	10617521	MACS_peak_11	276.67	Yes
chr1	10808570	10809620	MACS_peak_12	65.84	Yes
chr1	11545068	11547874	MACS_peak_13	351.92	Yes
chr1	13025715	13026754	MACS_peak_14	51.58	Yes
chr1	13311263	13312839	MACS_peak_15	80.81	Yes
chr1	14749355	14750781	MACS_peak_16	140.39	Yes
chr1	15489242	15490430	MACS_peak_17	51.23	Yes
chr1	18169994	18171813	MACS_peak_18	178.51	Yes
chr1	18493406	18495250	MACS_peak_19	323.75	Yes
chr1	18979466	18980851	MACS_peak_20	122.49	Yes
chr1	19133452	19134450	MACS_peak_21	55.28	Yes
chr1	20217637	20219136	MACS_peak_22	170.24	Yes
chr1	21436273	21437610	MACS_peak_23	90.17	Yes
chr1	21620344	21622806	MACS_peak_24	350.15	Yes
chr1	21731526	21733500	MACS_peak_25	245.47	Yes
chr1	21804766	21805997	MACS_peak_26	88.32	Yes
chr1	21917536	21919485	MACS_peak_27	159.07	Yes
chr1	22060871	22063100	MACS_peak_28	502.87	Yes
chr1	22098983	22100803	MACS_peak_29	281.15	Yes
chr1	22198291	22199717	MACS_peak_30	142.35	Yes
chr1	22369534	22371086	MACS_peak_31	214.63	Yes
chr1	22844710	22846778	MACS_peak_32	411.9	Yes
chr1	22946143	22947578	MACS_peak_33	174.59	Yes
chr1	23047650	23048698	MACS_peak_34	52.65	Yes
chr1	23343150	23344855	MACS_peak_35	120.95	Yes
chr1	23355721	23357095	MACS_peak_36	86.8	Yes
chr1	23515157	23516783	MACS_peak_37	128.21	Yes
chr1	24082818	24084890	MACS_peak_38	274.94	Yes
chr1	25239132	25240757	MACS_peak_39	93.43	Yes
chr1	25383721	25385363	MACS_peak_40	256.33	Yes
chr1	25531599	25532908	MACS_peak_41	96.88	Yes
chr1	25533987	25535594	MACS_peak_42	116.1	Yes
chr1	26387667	26389303	MACS_peak_43	96.99	Yes
chr1	27251669	27252729	MACS_peak_44	57.2	No
chr1	27529269	27530677	MACS_peak_45	72.34	No
chr1	28034925	28036154	MACS_peak_46	129.37	Yes
chr1	29077196	29078831	MACS_peak_47	122.25	Yes
chr1	29780395	29781783	MACS_peak_48	120.06	Yes
chr1	30851241	30853157	MACS_peak_49	425.82	Yes
chr1	31059892	31061411	MACS_peak_50	115.85	Yes
chr1	31404495	31406819	MACS_peak_51	575.2	Yes
chr1	32078752	32079839	MACS_peak_52	72.13	Yes
chr1	32310435	32312898	MACS_peak_53	526.29	Yes
chr1	32866822	32868993	MACS_peak_54	221.23	Yes
chr1	33564521	33565816	MACS_peak_55	117.13	Yes
chr1	33764165	33765973	MACS_peak_56	469.83	Yes
chr1	33773754	33775162	MACS_peak_57	120.59	Yes
chr1	34143376	34145388	MACS_peak_58	341.7	Yes
chr1	34376011	34377589	MACS_peak_59	321.92	Yes
chr1	35180226	35181943	MACS_peak_60	171.52	Yes
chr1	35230466	35232675	MACS_peak_61	407.82	Yes
chr1	35305496	35306942	MACS_peak_62	98.4	Yes
chr1	35315641	35316584	MACS_peak_63	66.42	Yes
chr1	35337411	35338536	MACS_peak_64	106.09	No
chr1	35721858	35723737	MACS_peak_65	262.09	Yes
chr1	35728253	35729869	MACS_peak_66	214.38	Yes
chr1	35826171	35827238	MACS_peak_67	79.59	Yes
chr1	36221894	36223375	MACS_peak_68	173.64	Yes
chr1	36342469	36344239	MACS_peak_69	183.38	Yes
chr1	36760500	36761533	MACS_peak_70	104.24	Yes
chr1	36885633	36888159	MACS_peak_71	863.14	Yes
chr1	36903081	36905154	MACS_peak_72	157.15	Yes
chr1	37349959	37351294	MACS_peak_73	139.06	Yes
chr1	37388131	37389534	MACS_peak_74	125.92	Yes
[truncated: 8,113 more rows]
