# Supplementary material for: Refined spatial temporal epigenomic profiling reveals intrinsic connection between PRDM9-mediated H3K4me3 and the fate of double-stranded breaks
Source: Cell Res. 2020 Feb 11;30(3):256–68. doi: 10.1038/s41422-020-0281-1 (PMC7054334; doi:10.1038/s41422-020-0281-1)
Supplement: Supplementary file 19 — Supplementary information, Table S4 [file 41422_2020_281_MOESM19_ESM.xlsx]

## Sheet: Leptotene
Supplementary information, Table S4 Common H3K4me3 peaks in leptotene and mid-zygotene spermatocytes.
15,614 common H3K4me3 peaks in leptotene spermatocytes
Chr	Start	End	Macs	Pvalue
chr1	3670663	3672213	MACS_peak_1	345.19
chr1	4609686	4610742	MACS_peak_2	73.2
chr1	4784927	4786355	MACS_peak_3	315.71
chr1	4807098	4808536	MACS_peak_4	659.11
chr1	4857280	4858913	MACS_peak_5	812.96
chr1	4923524	4924304	MACS_peak_6	75.82
chr1	5018948	5020140	MACS_peak_7	158.37
chr1	5082782	5083928	MACS_peak_8	588.72
chr1	6213979	6215421	MACS_peak_9	812.88
chr1	6382570	6383417	MACS_peak_10	76.68
chr1	6441109	6441814	MACS_peak_11	61.38
chr1	7088152	7089837	MACS_peak_12	560.35
chr1	7397085	7398806	MACS_peak_13	452.94
chr1	9299223	9300016	MACS_peak_14	58.61
chr1	9544750	9546652	MACS_peak_15	287.64
chr1	9699171	9701370	MACS_peak_16	1154.71
chr1	9747383	9749083	MACS_peak_17	689.5
chr1	9797601	9798694	MACS_peak_18	831.54
chr1	9847959	9849047	MACS_peak_19	50.62
chr1	9908271	9909157	MACS_peak_20	182.31
chr1	9943284	9944620	MACS_peak_21	339.77
chr1	9966796	9968763	MACS_peak_22	1073.48
chr1	10037236	10038825	MACS_peak_23	594.49
chr1	10039439	10040463	MACS_peak_24	525.56
chr1	10231562	10234097	MACS_peak_25	1898.07
chr1	10993411	10993907	MACS_peak_26	74.67
chr1	12990626	12991201	MACS_peak_27	58.4
chr1	12992083	12992856	MACS_peak_28	100.81
chr1	13371278	13374955	MACS_peak_29	1593.35
chr1	13426395	13427082	MACS_peak_30	52.08
chr1	13588745	13590592	MACS_peak_31	941.08
chr1	13659812	13661059	MACS_peak_32	305.32
chr1	13845120	13846296	MACS_peak_33	117.6
chr1	14309550	14310304	MACS_peak_34	55.39
chr1	14506397	14507249	MACS_peak_35	163.33
chr1	15286561	15287090	MACS_peak_36	51.99
chr1	15805008	15806601	MACS_peak_37	850.15
chr1	15892178	15893184	MACS_peak_38	165.94
chr1	16092821	16093487	MACS_peak_39	69.77
chr1	16103738	16106515	MACS_peak_40	1517.95
chr1	16518482	16520420	MACS_peak_41	1051.43
chr1	16617979	16619955	MACS_peak_42	705.32
chr1	16656233	16657389	MACS_peak_43	379.31
chr1	16664912	16665916	MACS_peak_44	386.3
chr1	16688243	16689041	MACS_peak_45	108.6
chr1	17096451	17098144	MACS_peak_46	644.24
chr1	17123605	17124620	MACS_peak_47	73.78
chr1	20477529	20478351	MACS_peak_48	76.9
chr1	20819540	20820627	MACS_peak_49	483.22
chr1	20890172	20891232	MACS_peak_50	144.58
chr1	20934383	20935741	MACS_peak_51	134.44
chr1	20950961	20952130	MACS_peak_52	257.54
chr1	21078510	21080041	MACS_peak_53	523.27
chr1	21332663	21333402	MACS_peak_54	61.35
chr1	21402332	21402992	MACS_peak_55	72.06
chr1	21960655	21962311	MACS_peak_56	279.33
chr1	22512237	22512877	MACS_peak_57	51.62
chr1	22532749	22534234	MACS_peak_58	352.27
chr1	22805502	22806682	MACS_peak_59	248.05
chr1	23101546	23102568	MACS_peak_60	145.4
chr1	23255748	23257740	MACS_peak_61	782.01
chr1	23382217	23383703	MACS_peak_62	722.69
chr1	23536379	23537245	MACS_peak_63	107.36
chr1	23762127	23763678	MACS_peak_64	325.65
chr1	23785148	23786661	MACS_peak_65	202.99
chr1	23921537	23923314	MACS_peak_66	1144.34
chr1	24005026	24006051	MACS_peak_67	211.89
chr1	24099342	24101398	MACS_peak_68	1071.14
chr1	24677668	24679532	MACS_peak_69	475.95
chr1	25829281	25830743	MACS_peak_70	355.11
chr1	30872677	30874364	MACS_peak_71	1383.71
chr1	30948569	30950466	MACS_peak_72	742.23
chr1	32172262	32173388	MACS_peak_73	223.65
chr1	33637842	33638533	MACS_peak_74	64.33
chr1	33669121	33670811	MACS_peak_75	539.96
chr1	33719434	33720807	MACS_peak_76	508.24
chr1	33756740	33758189	MACS_peak_77	482.93
chr1	33813711	33815170	MACS_peak_78	1098.9
chr1	33826150	33826892	MACS_peak_79	70.51
chr1	33838214	33839350	MACS_peak_80	154.11
chr1	33907351	33908550	MACS_peak_81	364.47
chr1	34011097	34012473	MACS_peak_82	228.62
chr1	34177680	34178607	MACS_peak_83	60.13
chr1	34236138	34236841	MACS_peak_84	143.46
chr1	34438638	34440556	MACS_peak_85	552.57
chr1	34459295	34460553	MACS_peak_86	128.61
chr1	34485187	34486069	MACS_peak_87	117.52
chr1	34750202	34751138	MACS_peak_88	69.61
chr1	34801353	34802340	MACS_peak_89	122.03
chr1	34842241	34843556	MACS_peak_90	1013.22
chr1	34849627	34850567	MACS_peak_91	319.06
chr1	34929844	34930630	MACS_peak_92	75.16
chr1	36067709	36069348	MACS_peak_93	671.32
chr1	36243541	36244946	MACS_peak_94	492.32
chr1	36303094	36303788	MACS_peak_95	55.07
chr1	36307453	36308603	MACS_peak_96	104.3
chr1	36368371	36369808	MACS_peak_97	1016.79
chr1	36444314	36445548	MACS_peak_98	631.58
chr1	36470874	36472389	MACS_peak_99	535.04
chr1	36511246	36513181	MACS_peak_100	1024.53
chr1	36546535	36547607	MACS_peak_101	262.99
chr1	36555370	36558838	MACS_peak_102	872.92
chr1	36682374	36683781	MACS_peak_103	488.52
chr1	36690983	36692559	MACS_peak_104	670.89
chr1	36709300	36710408	MACS_peak_105	399.8
chr1	36758738	36759338	MACS_peak_106	73.37
chr1	36770727	36771242	MACS_peak_107	59.48
chr1	36938429	36940531	MACS_peak_108	1837.61
chr1	37029006	37029726	MACS_peak_109	73.95
chr1	37261062	37261594	MACS_peak_110	52.92
chr1	37299287	37300967	MACS_peak_111	455.32
chr1	37429402	37431629	MACS_peak_112	769.56
chr1	37540288	37541385	MACS_peak_113	306.95
chr1	37579263	37580166	MACS_peak_114	83.46
chr1	37719306	37720097	MACS_peak_115	110.42
chr1	37864110	37865918	MACS_peak_116	818.32
chr1	37889870	37891156	MACS_peak_117	350.41
chr1	37996324	37999203	MACS_peak_118	862.81
chr1	38128699	38130748	MACS_peak_119	2080.79
chr1	38217831	38218829	MACS_peak_120	95.8
chr1	38358537	38359305	MACS_peak_121	60.04
chr1	38626791	38627828	MACS_peak_122	170.81
chr1	38835849	38836832	MACS_peak_123	59.85
chr1	38897305	38898507	MACS_peak_124	58.69
chr1	38987055	38988446	MACS_peak_125	499.58
chr1	39367181	39368640	MACS_peak_126	252.74
chr1	39477846	39479247	MACS_peak_127	271.28
chr1	39534857	39536715	MACS_peak_128	677.08
chr1	39576336	39578099	MACS_peak_129	1503.24
chr1	39614213	39615198	MACS_peak_130	139.56
chr1	39650118	39651471	MACS_peak_131	77.95
chr1	39720598	39721390	MACS_peak_132	82.82
chr1	39900168	39901738	MACS_peak_133	260.98
chr1	39935633	39937560	MACS_peak_134	832.19
chr1	40790115	40791270	MACS_peak_135	270.58
chr1	40815848	40816634	MACS_peak_136	65.91
chr1	42696580	42698339	MACS_peak_137	253.1
chr1	42850637	42852177	MACS_peak_138	539.15
chr1	42952544	42953967	MACS_peak_139	175.07
chr1	43091896	43093322	MACS_peak_140	448.83
chr1	43097929	43099350	MACS_peak_141	882.7
chr1	43163368	43164082	MACS_peak_142	83.57
chr1	43445143	43446759	MACS_peak_143	700.49
chr1	43826818	43828417	MACS_peak_144	685.3
chr1	43897878	43899544	MACS_peak_145	177.6
chr1	43933085	43935032	MACS_peak_146	990.21
chr1	44081300	44081921	MACS_peak_147	50.72
chr1	44101118	44102878	MACS_peak_148	838.77
chr1	44117965	44120313	MACS_peak_149	525.18
chr1	44147229	44148827	MACS_peak_150	593.03
chr1	44198182	44199267	MACS_peak_151	134.83
chr1	45794498	45796204	MACS_peak_152	639.12
chr1	45925082	45926093	MACS_peak_153	97.71
chr1	46088445	46089575	MACS_peak_154	340.84
chr1	46852234	46854575	MACS_peak_155	859.47
chr1	47593656	47593973	MACS_peak_156	88.67
chr1	50926824	50928335	MACS_peak_157	233.92
chr1	51477092	51479326	MACS_peak_158	451.83
chr1	51914914	51916387	MACS_peak_159	410.4
chr1	52113333	52113993	MACS_peak_160	54.55
chr1	52118702	52120415	MACS_peak_161	449.7
chr1	52231726	52234002	MACS_peak_162	1175.87
chr1	52499638	52501175	MACS_peak_163	458.98
chr1	52630062	52631272	MACS_peak_164	391.76
chr1	52726241	52727732	MACS_peak_165	649.79
chr1	52816816	52817809	MACS_peak_166	87.48
chr1	52844434	52845768	MACS_peak_167	230.8
chr1	53296476	53297703	MACS_peak_168	671.12
chr1	53313273	53314452	MACS_peak_169	315.1
chr1	53352227	53353134	MACS_peak_170	423.06
chr1	53706122	53707221	MACS_peak_171	151.47
chr1	53783909	53785401	MACS_peak_172	385.14
chr1	54184890	54185604	MACS_peak_173	83.57
chr1	54194093	54195446	MACS_peak_174	416.49
chr1	54250264	54251341	MACS_peak_175	183.52
chr1	54438128	54439305	MACS_peak_176	192.94
chr1	54556731	54558602	MACS_peak_177	328.99
chr1	54925435	54926975	MACS_peak_178	668.28
chr1	55026514	55028087	MACS_peak_179	808.84
chr1	55051962	55053777	MACS_peak_180	1304.02
chr1	55086912	55088986	MACS_peak_181	1223.16
chr1	55130634	55132185	MACS_peak_182	741.46
chr1	55236574	55238375	MACS_peak_183	665.68
chr1	55362077	55364255	MACS_peak_184	1562.91
chr1	55405182	55407036	MACS_peak_185	689.7
chr1	56971932	56973695	MACS_peak_186	279.6
chr1	57376796	57378600	MACS_peak_187	499.84
chr1	57405860	57407340	MACS_peak_188	850.4
chr1	57774189	57775835	MACS_peak_189	423.27
chr1	57969308	57970673	MACS_peak_190	462.77
chr1	57995572	57996823	MACS_peak_191	523.97
chr1	58392044	58394172	MACS_peak_192	1761.08
chr1	58422811	58424562	MACS_peak_193	994.3
chr1	58444823	58445997	MACS_peak_194	511.75
chr1	58504016	58505789	MACS_peak_195	320.74
chr1	58585370	58587263	MACS_peak_196	483.65
chr1	58652452	58653175	MACS_peak_197	59.29
chr1	58711226	58712258	MACS_peak_198	131.45
chr1	58712751	58713678	MACS_peak_199	98.95
chr1	58736756	58737450	MACS_peak_200	83.7
chr1	58795212	58796241	MACS_peak_201	192.35
chr1	58972929	58974729	MACS_peak_202	581.51
chr1	59094199	59095228	MACS_peak_203	103.07
chr1	59119220	59120852	MACS_peak_204	1123.18
chr1	59236480	59238217	MACS_peak_205	679.32
chr1	59480902	59484167	MACS_peak_206	931.59
chr1	59515961	59516782	MACS_peak_207	82.84
chr1	59540069	59541416	MACS_peak_208	116.86
chr1	59669667	59671609	MACS_peak_209	1103.69
chr1	59684322	59685827	MACS_peak_210	257.19
chr1	59762188	59765056	MACS_peak_211	1533.78
chr1	59912103	59914333	MACS_peak_212	2304.86
chr1	60042198	60043906	MACS_peak_213	952.39
chr1	60097025	60099085	MACS_peak_214	1145.92
chr1	60179614	60181682	MACS_peak_215	1021.56
chr1	60342727	60344190	MACS_peak_216	295.08
chr1	60408693	60410613	MACS_peak_217	1348.14
chr1	60565746	60567630	MACS_peak_218	1226.25
chr1	61638414	61639702	MACS_peak_219	649.8
chr1	62702845	62703923	MACS_peak_220	72.44
chr1	63112832	63115056	MACS_peak_221	2074.35
chr1	63175774	63177768	MACS_peak_222	1300.16
chr1	63272421	63274479	MACS_peak_223	1141.9
chr1	63309049	63310193	MACS_peak_224	290.77
chr1	63364725	63365764	MACS_peak_225	208.88
chr1	63445654	63446528	MACS_peak_226	159.57
chr1	63730151	63731164	MACS_peak_227	207.07
chr1	64120302	64122797	MACS_peak_228	546.54
chr1	64531924	64534104	MACS_peak_229	1533.89
chr1	64616530	64618093	MACS_peak_230	370.21
chr1	64689980	64691909	MACS_peak_231	1366.86
chr1	64736574	64739019	MACS_peak_232	779.75
chr1	64955988	64957255	MACS_peak_233	669.72
chr1	65102997	65103675	MACS_peak_234	62.43
chr1	65109480	65110189	MACS_peak_235	66.53
chr1	65178243	65179886	MACS_peak_236	534.43
chr1	65185890	65187808	MACS_peak_237	643.57
chr1	65407924	65409689	MACS_peak_238	270.26
chr1	66174757	66175900	MACS_peak_239	235.24
chr1	66467646	66468942	MACS_peak_240	270.61
chr1	66700259	66701754	MACS_peak_241	552.75
chr1	66815811	66818453	MACS_peak_242	2037.48
chr1	66862477	66863691	MACS_peak_243	690.23
chr1	67038181	67039450	MACS_peak_244	689.56
chr1	67961271	67963724	MACS_peak_245	945.6
chr1	68385718	68386360	MACS_peak_246	63.44
chr1	69107512	69108522	MACS_peak_247	153.36
chr1	69376482	69378595	MACS_peak_248	740.43
chr1	69686839	69688162	MACS_peak_249	568.3
chr1	69826549	69827425	MACS_peak_250	197.79
chr1	71102019	71103566	MACS_peak_251	649.31
chr1	71327194	71328264	MACS_peak_252	130.56
chr1	71556531	71557695	MACS_peak_253	373.76
chr1	71652356	71654281	MACS_peak_254	694.97
chr1	71709606	71710194	MACS_peak_255	68.74
chr1	72211397	72212858	MACS_peak_256	827.78
chr1	72225364	72226521	MACS_peak_257	201.9
chr1	72236116	72237253	MACS_peak_258	249.53
chr1	72243373	72244679	MACS_peak_259	234.93
chr1	72254240	72255354	MACS_peak_260	104.21
chr1	72283384	72284993	MACS_peak_261	215.31
chr1	72306894	72308172	MACS_peak_262	208.59
chr1	72582860	72583767	MACS_peak_263	96.34
chr1	72640639	72641493	MACS_peak_264	374.97
chr1	72710654	72711933	MACS_peak_265	215.14
chr1	72764165	72765249	MACS_peak_266	69.16
chr1	72824131	72825857	MACS_peak_267	246.25
chr1	73913876	73914692	MACS_peak_268	72.94
chr1	74098218	74099131	MACS_peak_269	83.98
chr1	74124054	74125296	MACS_peak_270	310.94
chr1	74141591	74142146	MACS_peak_271	59.06
chr1	74235744	74237730	MACS_peak_272	1013.01
chr1	74284004	74285786	MACS_peak_273	798.25
chr1	74303431	74304545	MACS_peak_274	248.21
chr1	74332088	74333378	MACS_peak_275	278.26
chr1	74367920	74368860	MACS_peak_276	50.56
chr1	74386448	74387533	MACS_peak_277	201.97
chr1	74391013	74392544	MACS_peak_278	538.17
chr1	74396960	74398249	MACS_peak_279	119.41
chr1	74505222	74507132	MACS_peak_280	619.23
chr1	74587053	74588860	MACS_peak_281	313.48
chr1	74600837	74601891	MACS_peak_282	90.52
chr1	74661071	74662547	MACS_peak_283	532.45
chr1	74783766	74784669	MACS_peak_284	96.66
chr1	74816555	74817521	MACS_peak_285	289
chr1	74854702	74856086	MACS_peak_286	213.49
chr1	74900463	74901406	MACS_peak_287	75.63
chr1	74947775	74949073	MACS_peak_288	86.88
chr1	75124227	75125469	MACS_peak_289	660.68
chr1	75141111	75143603	MACS_peak_290	617.36
chr1	75168065	75169475	MACS_peak_291	111.76
chr1	75179540	75180808	MACS_peak_292	217.72
chr1	75191511	75193109	MACS_peak_293	484.69
chr1	75210217	75211507	MACS_peak_294	438.04
chr1	75218342	75220057	MACS_peak_295	248.12
chr1	75235838	75237245	MACS_peak_296	231.25
chr1	75253676	75254472	MACS_peak_297	111.85
chr1	75316363	75318551	MACS_peak_298	583.28
chr1	75345114	75345979	MACS_peak_299	140.85
chr1	75360079	75360946	MACS_peak_300	76.31
chr1	75381780	75382588	MACS_peak_301	84.23
chr1	75477274	75478273	MACS_peak_302	304.55
chr1	75478341	75480192	MACS_peak_303	870.71
chr1	75503392	75504046	MACS_peak_304	56.7
chr1	75520947	75522360	MACS_peak_305	472.95
chr1	75546119	75546689	MACS_peak_306	77.31
chr1	75685789	75686365	MACS_peak_307	88.33
chr1	76636763	76637669	MACS_peak_308	97.34
chr1	77515649	77516382	MACS_peak_309	99.48
chr1	78216256	78217780	MACS_peak_310	435.97
chr1	78310059	78311012	MACS_peak_311	147.14
chr1	78488101	78489682	MACS_peak_312	449.5
chr1	78511444	78512119	MACS_peak_313	58.68
chr1	78614296	78615100	MACS_peak_314	69.84
chr1	78657213	78659080	MACS_peak_315	1100.92
chr1	79671024	79672684	MACS_peak_316	342.95
chr1	79760570	79762259	MACS_peak_317	495.29
chr1	79775915	79776880	MACS_peak_318	267.48
chr1	79857970	79859038	MACS_peak_319	202.47
chr1	80339045	80341562	MACS_peak_320	1349.74
chr1	80757024	80758919	MACS_peak_321	661.17
chr1	82282774	82283909	MACS_peak_322	110.69
chr1	82291070	82291958	MACS_peak_323	58.68
chr1	82315845	82317573	MACS_peak_324	863.96
chr1	82724386	82725731	MACS_peak_325	503.17
chr1	82770749	82771484	MACS_peak_326	52.08
chr1	82819991	82820800	MACS_peak_327	59.71
chr1	82838737	82840623	MACS_peak_328	990.66
chr1	82924818	82925505	MACS_peak_329	74.81
chr1	82959747	82961050	MACS_peak_330	405.01
chr1	83000317	83001264	MACS_peak_331	225.96
chr1	83389693	83390778	MACS_peak_332	99.44
chr1	84695162	84696386	MACS_peak_333	132.86
chr1	84804473	84807837	MACS_peak_334	1273.13
chr1	84837560	84840929	MACS_peak_335	2433.35
chr1	84934314	84935275	MACS_peak_336	143.84
chr1	85770992	85771760	MACS_peak_337	71.45
chr1	85792970	85794721	MACS_peak_338	1350.81
chr1	85894054	85895452	MACS_peak_339	336.91
chr1	86045638	86046781	MACS_peak_340	360.19
chr1	86063938	86065553	MACS_peak_341	491.95
chr1	86153877	86155334	MACS_peak_342	77.01
chr1	86302681	86304010	MACS_peak_343	257.69
chr1	86358182	86360750	MACS_peak_344	1402.91
chr1	86433866	86435265	MACS_peak_345	361.38
chr1	86440598	86443348	MACS_peak_346	395.91
chr1	86466457	86467839	MACS_peak_347	100.66
chr1	86471519	86473870	MACS_peak_348	335.52
chr1	86487002	86488575	MACS_peak_349	524.86
chr1	86503288	86505002	MACS_peak_350	605.68
chr1	86524552	86528904	MACS_peak_351	1750.46
chr1	86581602	86583156	MACS_peak_352	385.08
chr1	86586534	86587694	MACS_peak_353	231.19
chr1	86669740	86670926	MACS_peak_354	198.89
chr1	86703233	86704593	MACS_peak_355	545.43
chr1	86909076	86909731	MACS_peak_356	77.55
chr1	87086738	87088099	MACS_peak_357	106.35
chr1	87154046	87154995	MACS_peak_358	127.5
chr1	87184511	87185623	MACS_peak_359	81.3
chr1	87186337	87187426	MACS_peak_360	190.67
chr1	87213338	87214915	MACS_peak_361	1280.9
chr1	87264190	87265278	MACS_peak_362	70.1
chr1	87282027	87282674	MACS_peak_363	60.15
chr1	87326332	87328178	MACS_peak_364	680.49
chr1	87509644	87510664	MACS_peak_365	91.61
chr1	87607639	87608164	MACS_peak_366	55.15
chr1	87755150	87756948	MACS_peak_367	697.8
chr1	87852799	87854360	MACS_peak_368	1314.89
chr1	88007910	88009041	MACS_peak_369	397.01
chr1	88204880	88206286	MACS_peak_370	317.51
chr1	88276503	88280077	MACS_peak_371	308.34
chr1	88489787	88490645	MACS_peak_372	57.73
chr1	88701307	88702671	MACS_peak_373	313.47
chr1	89069502	89071383	MACS_peak_374	629.9
chr1	89302792	89303603	MACS_peak_375	68.43
chr1	89453818	89456230	MACS_peak_376	1474.17
chr1	89579906	89581766	MACS_peak_377	589.82
chr1	89929907	89931480	MACS_peak_378	167.54
chr1	89967600	89968919	MACS_peak_379	183.71
chr1	90286228	90286895	MACS_peak_380	52.89
chr1	90602679	90604240	MACS_peak_381	819.77
chr1	90927904	90928718	MACS_peak_382	83.19
chr1	91052650	91053778	MACS_peak_383	147.15
chr1	91144549	91145630	MACS_peak_384	203.71
chr1	91249528	91251284	MACS_peak_385	1367.34
chr1	91344991	91345562	MACS_peak_386	53.14
chr1	91365989	91367060	MACS_peak_387	160.74
chr1	91397811	91399371	MACS_peak_388	679.16
chr1	91412361	91414495	MACS_peak_389	790.84
chr1	91422053	91423646	MACS_peak_390	473.47
chr1	91458485	91460162	MACS_peak_391	785.13
chr1	91494297	91495522	MACS_peak_392	619.14
chr1	91539548	91541616	MACS_peak_393	951.94
chr1	91801240	91802216	MACS_peak_394	81.31
chr1	92178966	92181455	MACS_peak_395	1348.77
chr1	92473036	92474539	MACS_peak_396	1089.89
chr1	92641355	92642472	MACS_peak_397	241
chr1	92830950	92832342	MACS_peak_398	350.48
chr1	92906602	92908073	MACS_peak_399	531.17
chr1	92910401	92911590	MACS_peak_400	393.29
chr1	92933806	92935313	MACS_peak_401	240.9
chr1	93100237	93101276	MACS_peak_402	120
chr1	93234136	93236689	MACS_peak_403	849.91
chr1	93293696	93294843	MACS_peak_404	90.98
chr1	93305177	93306319	MACS_peak_405	260
chr1	93342220	93344445	MACS_peak_406	1335.45
chr1	93444494	93446274	MACS_peak_407	927.82
chr1	93477588	93480094	MACS_peak_408	460.56
chr1	93511274	93513014	MACS_peak_409	618.74
chr1	93634508	93636403	MACS_peak_410	924.7
chr1	93685400	93686694	MACS_peak_411	108.46
chr1	93753655	93755832	MACS_peak_412	1132.54
chr1	93801312	93802584	MACS_peak_413	325.65
chr1	93803122	93804796	MACS_peak_414	833.91
chr1	93824965	93826794	MACS_peak_415	112.23
chr1	95313115	95314597	MACS_peak_416	650.77
chr1	96871697	96872329	MACS_peak_417	52.41
chr1	96996756	96997947	MACS_peak_418	150.78
chr1	97660681	97662456	MACS_peak_419	585.59
chr1	97769220	97771023	MACS_peak_420	530.6
chr1	97821392	97822089	MACS_peak_421	58.99
chr1	97949045	97949712	MACS_peak_422	59.79
chr1	97976489	97977537	MACS_peak_423	159.47
chr1	98094662	98095925	MACS_peak_424	366.5
chr1	99860418	99862489	MACS_peak_425	1301.75
chr1	104993516	104994592	MACS_peak_426	120.06
chr1	105355804	105356963	MACS_peak_427	59.47
chr1	105662738	105665053	MACS_peak_428	1532.44
chr1	105779838	105781176	MACS_peak_429	221.07
chr1	105989629	105992139	MACS_peak_430	1535.3
chr1	105993387	105994434	MACS_peak_431	249.07
chr1	106170826	106173558	MACS_peak_432	1964.45
chr1	106428095	106428630	MACS_peak_433	57.11
chr1	106712243	106713104	MACS_peak_434	128.2
chr1	106713486	106714917	MACS_peak_435	393.43
chr1	106758993	106760234	MACS_peak_436	239.73
chr1	106795664	106797019	MACS_peak_437	517.02
chr1	108662364	108663057	MACS_peak_438	74.1
chr1	111864257	111865315	MACS_peak_439	278.33
chr1	112486426	112487318	MACS_peak_440	80.62
chr1	118310419	118311933	MACS_peak_441	607.38
chr1	118321338	118322543	MACS_peak_442	235.5
chr1	118388172	118390655	MACS_peak_443	619.57
chr1	118458781	118460387	MACS_peak_444	442.03
chr1	118627641	118628742	MACS_peak_445	173.12
chr1	118836513	118838046	MACS_peak_446	179.93
chr1	119047471	119048604	MACS_peak_447	347.47
chr1	119052185	119054746	MACS_peak_448	540.69
chr1	119420636	119421986	MACS_peak_449	285.77
chr1	119422014	119422914	MACS_peak_450	56.89
chr1	119504140	119505315	MACS_peak_451	188.86
chr1	119525485	119527073	MACS_peak_452	971.11
chr1	119647363	119649465	MACS_peak_453	982.61
chr1	119836041	119838100	MACS_peak_454	962.26
chr1	119912599	119913940	MACS_peak_455	216.56
chr1	119996716	119997530	MACS_peak_456	109.3
chr1	120073037	120074310	MACS_peak_457	306.54
chr1	120120296	120121911	MACS_peak_458	522.63
chr1	120963714	120964407	MACS_peak_459	55.31
chr1	121326480	121328420	MACS_peak_460	745.79
chr1	121430479	121431997	MACS_peak_461	397.91
chr1	121567129	121568274	MACS_peak_462	369.72
chr1	124045511	124046198	MACS_peak_463	56.07
chr1	125434282	125436479	MACS_peak_464	990.8
chr1	125560004	125561952	MACS_peak_465	1151.46
chr1	125911308	125912057	MACS_peak_466	73.53
chr1	126737386	126738313	MACS_peak_467	77.19
chr1	127204547	127206734	MACS_peak_468	324.54
chr1	127676976	127678338	MACS_peak_469	194.26
chr1	127773308	127775271	MACS_peak_470	500.3
chr1	127868116	127869637	MACS_peak_471	271.34
chr1	128038314	128039205	MACS_peak_472	108.93
chr1	128101924	128104514	MACS_peak_473	1172.11
chr1	128243573	128245243	MACS_peak_474	837.96
chr1	128358787	128360440	MACS_peak_475	469.56
chr1	128416357	128417718	MACS_peak_476	586.4
chr1	128472173	128472994	MACS_peak_477	102.12
chr1	128590701	128592849	MACS_peak_478	564.18
chr1	130422751	130423419	MACS_peak_479	71.81
chr1	130461839	130463179	MACS_peak_480	201.33
chr1	130715281	130718297	MACS_peak_481	1479.15
chr1	130877923	130878761	MACS_peak_482	84.76
chr1	131096614	131098145	MACS_peak_483	957.28
chr1	131137532	131138795	MACS_peak_484	203.57
chr1	131152627	131153767	MACS_peak_485	297.82
chr1	131244567	131245582	MACS_peak_486	159.97
chr1	131268538	131269262	MACS_peak_487	57.01
chr1	131525016	131528705	MACS_peak_488	1838.46
chr1	131827077	131828769	MACS_peak_489	329.6
chr1	131866770	131868164	MACS_peak_490	234.06
chr1	131909913	131911861	MACS_peak_491	1500.67
chr1	131962690	131964170	MACS_peak_492	362.06
chr1	132006918	132008946	MACS_peak_493	861.37
chr1	132067569	132068246	MACS_peak_494	63.66
chr1	132139184	132139880	MACS_peak_495	61.08
chr1	132190141	132191663	MACS_peak_496	222.51
chr1	132211946	132212938	MACS_peak_497	259.58
chr1	132298421	132299553	MACS_peak_498	76.58
chr1	132315535	132316806	MACS_peak_499	192.38
chr1	132390583	132392220	MACS_peak_500	374.86
chr1	132416849	132418478	MACS_peak_501	908.68
chr1	132476561	132478214	MACS_peak_502	545.37
chr1	132741179	132742286	MACS_peak_503	217.84
chr1	132938271	132939447	MACS_peak_504	204.59
chr1	133024640	133026286	MACS_peak_505	810.93
chr1	133033328	133034364	MACS_peak_506	172.48
chr1	133045335	133047065	MACS_peak_507	775.35
chr1	133130471	133132407	MACS_peak_508	954.46
chr1	133163602	133165010	MACS_peak_509	363.73
chr1	133181219	133183330	MACS_peak_510	164.87
chr1	133329279	133330035	MACS_peak_511	103.13
chr1	133363121	133364396	MACS_peak_512	323.38
chr1	133417833	133418643	MACS_peak_513	74.02
chr1	133422575	133424556	MACS_peak_514	343.34
chr1	133434571	133435448	MACS_peak_515	51.02
chr1	133609409	133610662	MACS_peak_516	928.63
chr1	133660317	133661859	MACS_peak_517	516.31
chr1	133800378	133801299	MACS_peak_518	104.14
chr1	133908049	133908861	MACS_peak_519	73.46
chr1	134060472	134061521	MACS_peak_520	67.99
chr1	134062627	134063886	MACS_peak_521	152.01
chr1	134078405	134079887	MACS_peak_522	234.54
chr1	134092661	134093736	MACS_peak_523	104.43
chr1	134289583	134290508	MACS_peak_524	82.31
chr1	134298709	134299606	MACS_peak_525	131.77
chr1	134343882	134345448	MACS_peak_526	286.34
chr1	134361001	134362637	MACS_peak_527	808.84
chr1	134405030	134406595	MACS_peak_528	129.17
chr1	134414487	134416409	MACS_peak_529	715.7
chr1	134454331	134456273	MACS_peak_530	753.14
chr1	134494003	134495518	MACS_peak_531	369.9
chr1	134512984	134514056	MACS_peak_532	157.22
chr1	134517690	134518349	MACS_peak_533	54.29
chr1	134555637	134557361	MACS_peak_534	436.08
chr1	134559707	134562108	MACS_peak_535	2130.54
chr1	134644986	134647418	MACS_peak_536	286.38
chr1	134708550	134709742	MACS_peak_537	177.2
chr1	134955063	134956425	MACS_peak_538	361.68
chr1	134961690	134963611	MACS_peak_539	203.35
chr1	134987186	134988582	MACS_peak_540	557.65
chr1	135104610	135105624	MACS_peak_541	150.57
chr1	135146293	135147705	MACS_peak_542	362.97
chr1	135258223	135259439	MACS_peak_543	66.39
chr1	135283289	135284287	MACS_peak_544	221.88
chr1	135313072	135314370	MACS_peak_545	251.45
chr1	135374440	135375482	MACS_peak_546	82.85
chr1	135429563	135431059	MACS_peak_547	575.77
chr1	135509832	135510706	MACS_peak_548	53.08
chr1	135584280	135585632	MACS_peak_549	115.71
chr1	135687508	135688744	MACS_peak_550	158.59
chr1	135698562	135699753	MACS_peak_551	212.4
chr1	135728861	135729641	MACS_peak_552	85.22
chr1	135765663	135767025	MACS_peak_553	476.55
chr1	135818102	135819457	MACS_peak_554	254.35
chr1	136017506	136019098	MACS_peak_555	274.52
chr1	136130799	136132216	MACS_peak_556	354.47
chr1	136140051	136140841	MACS_peak_557	117.88
chr1	136215578	136216666	MACS_peak_558	69.29
chr1	136233534	136234826	MACS_peak_559	344
chr1	136259549	136261128	MACS_peak_560	371.91
chr1	136344734	136346789	MACS_peak_561	998.24
chr1	136414776	136416118	MACS_peak_562	614.85
chr1	136465868	136467049	MACS_peak_563	694.45
chr1	136568871	136570824	MACS_peak_564	69.04
chr1	136623993	136625869	MACS_peak_565	1084.92
chr1	136706941	136708292	MACS_peak_566	121.43
chr1	136948307	136949723	MACS_peak_567	245.59
chr1	136952681	136953376	MACS_peak_568	79.89
chr1	137088151	137088894	MACS_peak_569	101.73
chr1	138327409	138328781	MACS_peak_570	141.57
chr1	138617197	138620230	MACS_peak_571	606.24
chr1	138855998	138857213	MACS_peak_572	583.32
chr1	138963049	138964456	MACS_peak_573	1150.71
chr1	139421157	139423182	MACS_peak_574	803.69
chr1	139454024	139455671	MACS_peak_575	506.85
chr1	140245467	140246329	MACS_peak_576	110.14
chr1	140655977	140657086	MACS_peak_577	125.6
chr1	140661108	140661772	MACS_peak_578	103.22
chr1	143701620	143703620	MACS_peak_579	1231.63
chr1	143739003	143740234	MACS_peak_580	265.37
chr1	143776331	143778280	MACS_peak_581	717.17
chr1	144003690	144004958	MACS_peak_582	137.63
chr1	144953074	144954171	MACS_peak_583	59.24
chr1	145164119	145165580	MACS_peak_584	169.4
chr1	146724808	146725313	MACS_peak_585	84.97
chr1	147943722	147944652	MACS_peak_586	119.83
chr1	149032216	149032984	MACS_peak_587	121.17
chr1	150099704	150100522	MACS_peak_588	51.61
chr1	150391794	150394592	MACS_peak_589	1108
chr1	150680797	150681549	MACS_peak_590	61.77
chr1	151025025	151025811	MACS_peak_591	61.24
chr1	151086012	151087440	MACS_peak_592	157.95
chr1	151192372	151193375	MACS_peak_593	62.06
chr1	151343850	151345909	MACS_peak_594	1502.6
chr1	151427641	151429460	MACS_peak_595	1180.73
chr1	151499549	151501522	MACS_peak_596	1371.26
chr1	151754421	151756684	MACS_peak_597	1204.96
chr1	151861272	151862504	MACS_peak_598	105.81
chr1	152089226	152090994	MACS_peak_599	561.92
chr1	152290077	152291598	MACS_peak_600	143.71
chr1	152385983	152387132	MACS_peak_601	515.46
chr1	152399822	152400837	MACS_peak_602	140.09
chr1	152624472	152625678	MACS_peak_603	322.63
chr1	152765520	152767795	MACS_peak_604	1002.18
chr1	152901530	152904255	MACS_peak_605	2902.87
chr1	153185518	153186502	MACS_peak_606	211.75
chr1	153331728	153333754	MACS_peak_607	825.93
chr1	153345837	153346407	MACS_peak_608	64.88
chr1	153413987	153414845	MACS_peak_609	68.18
chr1	153424109	153425840	MACS_peak_610	264.67
chr1	153486321	153487952	MACS_peak_611	529.95
chr1	153617254	153617748	MACS_peak_612	59.54
chr1	153899121	153901270	MACS_peak_613	836.86
chr1	154799214	154799812	MACS_peak_614	54.07
chr1	155082795	155084248	MACS_peak_615	513.46
chr1	155098022	155100184	MACS_peak_616	826.86
chr1	155158391	155159846	MACS_peak_617	638.77
chr1	155243689	155245038	MACS_peak_618	330.59
chr1	155416285	155417659	MACS_peak_619	835.96
chr1	155557496	155559163	MACS_peak_620	796.4
chr1	155741019	155743363	MACS_peak_621	232.7
chr1	155769692	155770219	MACS_peak_622	50.1
chr1	155812060	155813644	MACS_peak_623	843.19
chr1	155972384	155974133	MACS_peak_624	1336.92
chr1	156035025	156036801	MACS_peak_625	1265.07
chr1	156040252	156041336	MACS_peak_626	137.99
chr1	156203941	156205225	MACS_peak_627	68.42
chr1	156302731	156304073	MACS_peak_628	786.7
chr1	156420206	156421517	MACS_peak_629	321.15
chr1	156473493	156474820	MACS_peak_630	304.52
chr1	156557995	156559962	MACS_peak_631	1011.77
chr1	156673117	156674827	MACS_peak_632	72.69
chr1	156718013	156719743	MACS_peak_633	1076.16
chr1	156938240	156940668	MACS_peak_634	1547.23
chr1	156953980	156955069	MACS_peak_635	232.44
chr1	157076746	157077742	MACS_peak_636	62.81
chr1	157086082	157087204	MACS_peak_637	75.86
chr1	157410997	157413405	MACS_peak_638	1515.11
chr1	157439954	157440792	MACS_peak_639	92.8
chr1	157458285	157459047	MACS_peak_640	102.3
chr1	157599088	157599630	MACS_peak_641	175.37
chr1	157876944	157877714	MACS_peak_642	152.97
chr1	158355651	158356705	MACS_peak_643	278.85
chr1	159230955	159233080	MACS_peak_644	1305
chr1	159395874	159396985	MACS_peak_645	75.71
chr1	160044148	160044989	MACS_peak_646	102.4
chr1	160079614	160080848	MACS_peak_647	178.39
chr1	160154484	160155992	MACS_peak_648	216.14
chr1	160194392	160195896	MACS_peak_649	285.74
chr1	160211852	160213997	MACS_peak_650	1528.25
chr1	160767137	160768176	MACS_peak_651	70.15
chr1	160791653	160793581	MACS_peak_652	934.81
chr1	160905590	160907710	MACS_peak_653	1552.4
chr1	161033833	161035879	MACS_peak_654	1120.12
chr1	161069785	161071701	MACS_peak_655	786.1
chr1	161130546	161131734	MACS_peak_656	91.37
chr1	161142216	161143363	MACS_peak_657	190.49
chr1	161170522	161171251	MACS_peak_658	96.7
chr1	161195340	161196653	MACS_peak_659	88.72
chr1	161250479	161251669	MACS_peak_660	414.58
chr1	161727036	161727917	MACS_peak_661	134.59
chr1	161875701	161877960	MACS_peak_662	1222.73
chr1	161968642	161970017	MACS_peak_663	188.06
chr1	162476875	162478362	MACS_peak_664	188.14
chr1	162547730	162549297	MACS_peak_665	406.46
chr1	162569836	162571744	MACS_peak_666	1166.83
chr1	162739062	162741590	MACS_peak_667	1291.74
chr1	162858185	162859152	MACS_peak_668	100.93
chr1	162880008	162880617	MACS_peak_669	84.81
chr1	163310265	163312462	MACS_peak_670	516.57
chr1	163403028	163404214	MACS_peak_671	181.97
chr1	163623577	163624347	MACS_peak_672	75.49
chr1	163779305	163780395	MACS_peak_673	349.51
chr1	163929165	163930915	MACS_peak_674	1454.1
chr1	163993906	163995503	MACS_peak_675	797.08
chr1	164248100	164250005	MACS_peak_676	917.59
chr1	164275121	164276337	MACS_peak_677	424.69
chr1	164306548	164308221	MACS_peak_678	501.11
chr1	164457233	164458859	MACS_peak_679	246.34
chr1	165091597	165092656	MACS_peak_680	56.35
chr1	165151073	165151618	MACS_peak_681	51.47
chr1	165193560	165195026	MACS_peak_682	437.79
chr1	165236027	165237752	MACS_peak_683	589.04
chr1	165281443	165282464	MACS_peak_684	150.03
chr1	165458964	165462209	MACS_peak_685	2206.02
chr1	165601573	165602843	MACS_peak_686	307.15
chr1	165633657	165635293	MACS_peak_687	284.92
chr1	165641673	165643435	MACS_peak_688	442.55
chr1	165655228	165656263	MACS_peak_689	169.24
chr1	165707674	165708474	MACS_peak_690	129.81
chr1	165718505	165719013	MACS_peak_691	54.34
chr1	165763375	165764453	MACS_peak_692	234.7
chr1	165844845	165845771	MACS_peak_693	72.49
chr1	166001172	166003972	MACS_peak_694	2652.82
chr1	166043098	166044053	MACS_peak_695	86.05
chr1	166047581	166049120	MACS_peak_696	129.46
chr1	166237844	166239328	MACS_peak_697	467.99
chr1	166253713	166254812	MACS_peak_698	180.7
chr1	166308567	166309729	MACS_peak_699	147.23
chr1	166378747	166380344	MACS_peak_700	432.21
chr1	166408934	166410500	MACS_peak_701	743.36
chr1	167000394	167001979	MACS_peak_702	439.27
chr1	167283092	167285673	MACS_peak_703	1367.85
chr1	167307654	167309443	MACS_peak_704	935.02
chr1	167340050	167340822	MACS_peak_705	117.07
chr1	167349347	167350926	MACS_peak_706	324.8
chr1	167393338	167394729	MACS_peak_707	147.17
chr1	167598150	167599066	MACS_peak_708	66.14
chr1	167618090	167619185	MACS_peak_709	186.22
chr1	167688553	167689319	MACS_peak_710	54.04
chr1	167802706	167803616	MACS_peak_711	124.92
chr1	168431141	168432862	MACS_peak_712	175.58
chr1	168521102	168523500	MACS_peak_713	716.26
chr1	169530725	169532205	MACS_peak_714	374.61
chr1	169968655	169970022	MACS_peak_715	263.98
chr1	170173435	170175686	MACS_peak_716	868.64
chr1	170214591	170215741	MACS_peak_717	763.86
chr1	170255156	170256192	MACS_peak_718	430.87
chr1	170589365	170590332	MACS_peak_719	98.54
chr1	170867045	170869191	MACS_peak_720	292.65
chr1	170884693	170885842	MACS_peak_721	178.8
chr1	170907359	170908764	MACS_peak_722	157.88
chr1	171032759	171034089	MACS_peak_723	74.41
chr1	171037421	171040535	MACS_peak_724	533.13
chr1	171044033	171045658	MACS_peak_725	102.52
chr1	171063516	171067375	MACS_peak_726	85.46
chr1	171071616	171074015	MACS_peak_727	55.03
chr1	171077567	171082217	MACS_peak_728	83.7
chr1	171101804	171102763	MACS_peak_729	126.33
chr1	171110487	171111705	MACS_peak_730	165.46
chr1	171149828	171151334	MACS_peak_731	530.59
chr1	171159369	171161988	MACS_peak_732	1093.96
chr1	171195541	171196335	MACS_peak_733	96.56
chr1	171221884	171223087	MACS_peak_734	162.09
chr1	171246496	171247948	MACS_peak_735	354.38
chr1	171269614	171271152	MACS_peak_736	516
chr1	171287144	171288492	MACS_peak_737	562.83
chr1	171294230	171295235	MACS_peak_738	500.43
chr1	171328590	171330435	MACS_peak_739	1558.3
chr1	171345087	171346436	MACS_peak_740	557.83
chr1	171360107	171361373	MACS_peak_741	206.43
chr1	171410677	171412267	MACS_peak_742	566.66
chr1	171437423	171438484	MACS_peak_743	78.42
chr1	171502961	171504637	MACS_peak_744	315.82
chr1	171600468	171601554	MACS_peak_745	88.15
chr1	172026432	172027900	MACS_peak_746	607.44
chr1	172082025	172083444	MACS_peak_747	1147.19
chr1	172125953	172129973	MACS_peak_748	1852.69
chr1	172147227	172149367	MACS_peak_749	923.56
chr1	172206135	172207052	MACS_peak_750	121.12
chr1	172312043	172312988	MACS_peak_751	140.49
chr1	172325577	172326747	MACS_peak_752	458.79
chr1	172340424	172341677	MACS_peak_753	126.44
chr1	172368671	172369331	MACS_peak_754	72.04
chr1	172375911	172377580	MACS_peak_755	810.8
chr1	172490075	172490671	MACS_peak_756	50.57
chr1	172520809	172521503	MACS_peak_757	77.84
chr1	172562894	172563366	MACS_peak_758	52.62
chr1	172632214	172633310	MACS_peak_759	228.77
chr1	174501536	174502536	MACS_peak_760	103.34
chr1	175491830	175492997	MACS_peak_761	275.86
chr1	175624755	175626304	MACS_peak_762	410.25
chr1	175691597	175693164	MACS_peak_763	778.22
chr1	175880141	175881478	MACS_peak_764	1054.92
chr1	175978186	175979623	MACS_peak_765	251.82
chr1	176274774	176275801	MACS_peak_766	88.61
chr1	176812758	176815393	MACS_peak_767	1654.87
chr1	176835094	176836593	MACS_peak_768	195.44
chr1	176997509	176998421	MACS_peak_769	83.92
chr1	177256899	177259701	MACS_peak_770	2266.81
chr1	177322218	177323707	MACS_peak_771	142.69
chr1	177338538	177339290	MACS_peak_772	50.44
chr1	177441025	177443961	MACS_peak_773	2266.52
chr1	177786654	177787522	MACS_peak_774	64.66
chr1	177795061	177797058	MACS_peak_775	1015.78
chr1	177982744	177984333	MACS_peak_776	583.47
chr1	178186945	178188712	MACS_peak_777	1192.25
chr1	178275874	178276787	MACS_peak_778	166.77
chr1	178317652	178319859	MACS_peak_779	1300.85
chr1	178335826	178338691	MACS_peak_780	2782.63
chr1	178405177	178407369	MACS_peak_781	1089.4
chr1	178527256	178530093	MACS_peak_782	189.05
chr1	179516829	179518793	MACS_peak_783	420.05
chr1	179545539	179547260	MACS_peak_784	1277.52
chr1	179667289	179669250	MACS_peak_785	1373.74
chr1	179802268	179804593	MACS_peak_786	767.34
chr1	179847586	179848412	MACS_peak_787	88.36
chr1	179867468	179868517	MACS_peak_788	56.53
chr1	179958523	179961033	MACS_peak_789	1602.23
chr1	180195203	180196897	MACS_peak_790	329.12
chr1	180225578	180226856	MACS_peak_791	69.3
chr1	180255570	180256886	MACS_peak_792	374.29
chr1	180330452	180331430	MACS_peak_793	124.44
chr1	180402766	180404261	MACS_peak_794	311.38
chr1	180568433	180569886	MACS_peak_795	457.23
chr1	180640274	180642520	MACS_peak_796	2204.83
chr1	180696450	180697736	MACS_peak_797	214.25
chr1	180725314	180726999	MACS_peak_798	1366.82
chr1	180762236	180763728	MACS_peak_799	156.84
chr1	180777353	180778848	MACS_peak_800	418.23
chr1	180793822	180794517	MACS_peak_801	133.49
chr1	180811914	180814853	MACS_peak_802	1936.9
chr1	180850016	180851771	MACS_peak_803	1314.27
chr1	180903843	180904998	MACS_peak_804	378.33
chr1	180941753	180943042	MACS_peak_805	93.16
chr1	181017062	181017870	MACS_peak_806	90.17
chr1	181143597	181145029	MACS_peak_807	735.86
chr1	181150557	181151756	MACS_peak_808	517.35
chr1	181210443	181212895	MACS_peak_809	2323.16
chr1	181256365	181257309	MACS_peak_810	187.7
chr1	181352286	181353140	MACS_peak_811	75.85
chr1	181545071	181546571	MACS_peak_812	171.5
chr1	181569161	181570032	MACS_peak_813	82.05
chr1	181769549	181770109	MACS_peak_814	51.11
chr1	181841012	181843344	MACS_peak_815	681.69
chr1	181852888	181853891	MACS_peak_816	96.8
chr1	181888451	181889565	MACS_peak_817	79.05
chr1	182018673	182021147	MACS_peak_818	2348.98
chr1	182124451	182125772	MACS_peak_819	806.77
chr1	182281770	182283474	MACS_peak_820	725.57
chr1	182340492	182342628	MACS_peak_821	1406.13
chr1	182408079	182410234	MACS_peak_822	1123.29
chr1	182516914	182517908	MACS_peak_823	78.31
chr1	182763027	182764652	MACS_peak_824	247.47
chr1	182954561	182955721	MACS_peak_825	88.68
chr1	182959713	182960379	MACS_peak_826	77.59
chr1	182982833	182984090	MACS_peak_827	171.74
chr1	183220870	183222009	MACS_peak_828	616.9
chr1	183233761	183234546	MACS_peak_829	112.02
chr1	183296277	183298309	MACS_peak_830	285.67
chr1	183344657	183346343	MACS_peak_831	900.56
chr1	183368561	183370074	MACS_peak_832	291.93
chr1	183388349	183389861	MACS_peak_833	377.26
chr1	183423194	183424222	MACS_peak_834	117.47
chr1	184033257	184034639	MACS_peak_835	341.78
chr1	184810573	184811194	MACS_peak_836	64.51
chr1	184822120	184822978	MACS_peak_837	58.98
chr1	184827263	184827980	MACS_peak_838	112.91
chr1	184832197	184832742	MACS_peak_839	60.4
chr1	184845184	184846543	MACS_peak_840	323.79
chr1	184882524	184883310	MACS_peak_841	57.69
chr1	184998841	185000527	MACS_peak_842	935.27
chr1	185203221	185204801	MACS_peak_843	936.07
chr1	185328443	185329928	MACS_peak_844	538.19
chr1	185362284	185364002	MACS_peak_845	1189.95
chr1	185454890	185455641	MACS_peak_846	59.39
chr1	186116257	186117830	MACS_peak_847	329.66
chr1	186182440	186183123	MACS_peak_848	69.4
chr1	186704810	186705692	MACS_peak_849	116.12
chr1	186748639	186750239	MACS_peak_850	822.93
chr1	186966755	186968686	MACS_peak_851	313.01
chr1	187215002	187216370	MACS_peak_852	511.72
chr1	187651547	187652469	MACS_peak_853	108.4
chr1	187997040	187998391	MACS_peak_854	150.06
chr1	188654077	188655006	MACS_peak_855	87.64
chr1	188890635	188891525	MACS_peak_856	124.63
chr1	189006893	189008234	MACS_peak_857	1232.78
chr1	189259679	189260559	MACS_peak_858	93.18
chr1	189627128	189628084	MACS_peak_859	199.46
chr1	189687174	189689072	MACS_peak_860	430.97
chr1	189700546	189701219	MACS_peak_861	371.29
chr1	189727772	189728792	MACS_peak_862	132.25
chr1	189921591	189922888	MACS_peak_863	508.82
chr1	190911140	190912145	MACS_peak_864	52.43
chr1	190927664	190929532	MACS_peak_865	1482.95
chr1	190978067	190979560	MACS_peak_866	276.53
chr1	191025619	191026561	MACS_peak_867	202.2
chr1	191062228	191063644	MACS_peak_868	437.19
chr1	191097628	191098875	MACS_peak_869	152.53
chr1	191184051	191185536	MACS_peak_870	118.54
chr1	191223248	191225351	MACS_peak_871	849.78
chr1	191312532	191313400	MACS_peak_872	107.27
chr1	191317330	191318387	MACS_peak_873	174.87
chr1	191325465	191326956	MACS_peak_874	278.25
chr1	191395800	191398242	MACS_peak_875	1820.26
chr1	191573989	191576521	MACS_peak_876	656.27
chr1	191717122	191719693	MACS_peak_877	1508.8
chr1	191820947	191822400	MACS_peak_878	444.12
chr1	191905853	191908527	MACS_peak_879	1618.81
chr1	191989457	191990654	MACS_peak_880	194.53
chr1	192091820	192093290	MACS_peak_881	609.62
chr1	192135695	192138916	MACS_peak_882	959.06
chr1	192190337	192191391	MACS_peak_883	171.78
chr1	192444239	192444792	MACS_peak_884	51.78
chr1	192770335	192771487	MACS_peak_885	291.76
chr1	192834304	192835401	MACS_peak_886	282.53
chr1	192854469	192856288	MACS_peak_887	704.61
chr1	193034177	193036494	MACS_peak_888	560.75
chr1	193129515	193131057	MACS_peak_889	727.79
chr1	193172792	193174268	MACS_peak_890	502.95
chr1	194619436	194620823	MACS_peak_891	207.74
chr1	194975833	194977361	MACS_peak_892	491.55
chr1	195091784	195092600	MACS_peak_893	87.06
chr1	195130576	195131866	MACS_peak_894	184.78
chr1	195241431	195242190	MACS_peak_895	241.76
chr10	3740088	3740967	MACS_peak_896	122.33
chr10	3973028	3974142	MACS_peak_897	113.82
chr10	4266237	4267055	MACS_peak_898	80.13
chr10	4346510	4347645	MACS_peak_899	217.08
chr10	4386135	4388646	MACS_peak_900	2958.43
chr10	4431798	4433193	MACS_peak_901	623.06
chr10	5804366	5806510	MACS_peak_902	771.17
chr10	5823252	5824812	MACS_peak_903	461.35
chr10	5921571	5922360	MACS_peak_904	74.83
chr10	7211139	7212715	MACS_peak_905	409.67
chr10	7589283	7590875	MACS_peak_906	861.31
chr10	7608498	7609192	MACS_peak_907	112.17
chr10	7662191	7663905	MACS_peak_908	897.5
chr10	7667176	7668062	MACS_peak_909	264.94
chr10	7680297	7682151	MACS_peak_910	1519.82
chr10	7725540	7726750	MACS_peak_911	266.95
chr10	7779990	7782017	MACS_peak_912	607.05
chr10	7792333	7793516	MACS_peak_913	824.53
chr10	7867135	7868033	MACS_peak_914	52.86
chr10	7955064	7957163	MACS_peak_915	2151.86
chr10	8517867	8519199	MACS_peak_916	367.11
chr10	8878439	8879268	MACS_peak_917	81.85
chr10	8885428	8886918	MACS_peak_918	341.75
chr10	9674986	9675762	MACS_peak_919	60.81
chr10	9899694	9902215	MACS_peak_920	1319.25
chr10	10557583	10558525	MACS_peak_921	213.89
chr10	11079959	11080801	MACS_peak_922	99.38
chr10	11148719	11150199	MACS_peak_923	475.46
chr10	11280189	11282415	MACS_peak_924	1608.34
chr10	11342940	11344427	MACS_peak_925	812.87
chr10	12868600	12869425	MACS_peak_926	69.56
chr10	12911379	12912310	MACS_peak_927	94.36
chr10	12921860	12923366	MACS_peak_928	289.96
chr10	12940998	12941859	MACS_peak_929	85.15
chr10	12963780	12964995	MACS_peak_930	297.42
chr10	13007797	13009348	MACS_peak_931	289.51
chr10	13090014	13091920	MACS_peak_932	213.13
chr10	13192404	13193786	MACS_peak_933	559.65
chr10	13323702	13324597	MACS_peak_934	132.19
chr10	13473674	13474814	MACS_peak_935	110.14
chr10	13500939	13501691	MACS_peak_936	64.78
chr10	13552492	13553737	MACS_peak_937	603.66
chr10	13561711	13562291	MACS_peak_938	88.96
chr10	13562528	13563437	MACS_peak_939	101.92
chr10	13868114	13869568	MACS_peak_940	509.43
chr10	13966138	13967747	MACS_peak_941	183.77
chr10	13982475	13983595	MACS_peak_942	162.96
chr10	14131935	14132469	MACS_peak_943	69.43
chr10	14544642	14545758	MACS_peak_944	140.26
chr10	14704687	14706130	MACS_peak_945	525.24
chr10	17721861	17724818	MACS_peak_946	695.76
chr10	17842733	17843458	MACS_peak_947	53.23
chr10	17946707	17948432	MACS_peak_948	1207.79
chr10	18022164	18023386	MACS_peak_949	271.9
chr10	18040428	18041070	MACS_peak_950	52.63
chr10	18054827	18056655	MACS_peak_951	1064.56
chr10	18213470	18214153	MACS_peak_952	63.69
chr10	18234518	18235870	MACS_peak_953	545.26
chr10	18317937	18319503	MACS_peak_954	342.01
chr10	18329239	18329987	MACS_peak_955	85.44
chr10	18531367	18532297	MACS_peak_956	74.48
chr10	18743161	18744234	MACS_peak_957	120.7
chr10	18844500	18845615	MACS_peak_958	216.25
chr10	19014629	19016314	MACS_peak_959	253.27
chr10	19591309	19592636	MACS_peak_960	225.98
chr10	19712243	19712896	MACS_peak_961	61.52
chr10	19850227	19851563	MACS_peak_962	253.64
chr10	19907052	19908012	MACS_peak_963	404.17
chr10	19933447	19935111	MACS_peak_964	576.11
chr10	19984963	19985812	MACS_peak_965	214.23
chr10	20148375	20150659	MACS_peak_966	1455.47
chr10	20311502	20313770	MACS_peak_967	1203.65
chr10	20347318	20348593	MACS_peak_968	383.4
chr10	20399922	20400920	MACS_peak_969	136.16
chr10	20951618	20953586	MACS_peak_970	579.49
chr10	20993898	20994587	MACS_peak_971	50.08
chr10	21159058	21160348	MACS_peak_972	89.09
chr10	21160357	21161728	MACS_peak_973	160.77
chr10	21295342	21297025	MACS_peak_974	1016.78
chr10	21373786	21374778	MACS_peak_975	69.9
chr10	21592713	21593579	MACS_peak_976	97.57
chr10	21993651	21994871	MACS_peak_977	86.8
chr10	22058155	22059337	MACS_peak_978	108.48
chr10	22148403	22149179	MACS_peak_979	68.1
chr10	22158318	22159105	MACS_peak_980	66
chr10	22730397	22732421	MACS_peak_981	664.75
chr10	23348867	23349574	MACS_peak_982	51.46
chr10	23349933	23350846	MACS_peak_983	102.99
chr10	23449601	23450450	MACS_peak_984	59.91
chr10	23459680	23460217	MACS_peak_985	56.88
chr10	23786369	23788092	MACS_peak_986	607.61
chr10	24131919	24132525	MACS_peak_987	52.24
chr10	24148840	24149911	MACS_peak_988	127.38
chr10	24223346	24224173	MACS_peak_989	97.09
chr10	24479374	24480204	MACS_peak_990	70.51
chr10	24711573	24712362	MACS_peak_991	50.52
chr10	24869572	24870719	MACS_peak_992	286.78
chr10	25296346	25297549	MACS_peak_993	677.72
chr10	25359203	25360863	MACS_peak_994	1117.54
chr10	25458416	25459370	MACS_peak_995	155.06
chr10	25882284	25883000	MACS_peak_996	64.82
chr10	26078227	26078958	MACS_peak_997	81.48
chr10	26373530	26375718	MACS_peak_998	578.04
chr10	26520387	26521214	MACS_peak_999	76.36
chr10	26772448	26773084	MACS_peak_1000	63.12
chr10	27207283	27207708	MACS_peak_1001	58.54
chr10	28074189	28075646	MACS_peak_1002	339.53
chr10	29147212	29147882	MACS_peak_1003	87.99
chr10	29196567	29197375	MACS_peak_1004	79.11
chr10	29312717	29314163	MACS_peak_1005	265.86
chr10	29361214	29362646	MACS_peak_1006	854.46
chr10	29699051	29699522	MACS_peak_1007	65.14
chr10	30199769	30200979	MACS_peak_1008	328.24
chr10	30599873	30601061	MACS_peak_1009	474.22
chr10	30617676	30619018	MACS_peak_1010	466.03
chr10	30780539	30782109	MACS_peak_1011	348.87
chr10	30802299	30803702	MACS_peak_1012	231.99
chr10	30842140	30843641	MACS_peak_1013	287.73
chr10	31313122	31314150	MACS_peak_1014	164.09
chr10	31445298	31446198	MACS_peak_1015	269.92
chr10	31608270	31610241	MACS_peak_1016	592.16
chr10	32889416	32890667	MACS_peak_1017	117.71
chr10	33950274	33951563	MACS_peak_1018	164.89
chr10	34018798	34020372	MACS_peak_1019	389.57
chr10	34127146	34127926	MACS_peak_1020	60.16
chr10	34206483	34208045	MACS_peak_1021	380.35
chr10	34281610	34283150	MACS_peak_1022	781.16
chr10	34296869	34298170	MACS_peak_1023	248.13
chr10	34417861	34419067	MACS_peak_1024	109.07
chr10	34483622	34484689	MACS_peak_1025	78.41
chr10	36506729	36507454	MACS_peak_1026	76.26
chr10	36973890	36975558	MACS_peak_1027	759.04
chr10	37135776	37137852	MACS_peak_1028	835.85
chr10	37138199	37139711	MACS_peak_1029	174.18
chr10	37140744	37141379	MACS_peak_1030	50.87
chr10	37397042	37397691	MACS_peak_1031	64.1
chr10	37450454	37451347	MACS_peak_1032	57.18
chr10	39133230	39134806	MACS_peak_1033	355.28
chr10	39170810	39171903	MACS_peak_1034	137.1
chr10	39171933	39173084	MACS_peak_1035	76.62
chr10	39368892	39370889	MACS_peak_1036	801.92
chr10	39589786	39590847	MACS_peak_1037	105.36
chr10	39730739	39733696	MACS_peak_1038	2752.63
chr10	39898189	39900115	MACS_peak_1039	735.38
chr10	39926341	39927330	MACS_peak_1040	165.59
chr10	39959618	39960684	MACS_peak_1041	108.15
chr10	40024531	40025894	MACS_peak_1042	294.97
chr10	40141113	40142932	MACS_peak_1043	502.35
chr10	40246221	40248002	MACS_peak_1044	783.36
chr10	40256960	40258872	MACS_peak_1045	741.24
chr10	40300009	40303097	MACS_peak_1046	1801.71
chr10	40348268	40350466	MACS_peak_1047	976.87
chr10	40425029	40426245	MACS_peak_1048	70.8
chr10	40536759	40537358	MACS_peak_1049	59.64
chr10	40882293	40885172	MACS_peak_1050	1203.62
chr10	41070827	41071961	MACS_peak_1051	73.18
chr10	41151029	41151628	MACS_peak_1052	68.62
chr10	41288753	41289698	MACS_peak_1053	107.72
chr10	41302355	41304323	MACS_peak_1054	787.22
chr10	41449493	41451093	MACS_peak_1055	493.11
chr10	41476246	41477295	MACS_peak_1056	107.21
chr10	41489744	41491169	MACS_peak_1057	902.94
chr10	41518297	41520761	MACS_peak_1058	1423.77
chr10	41809086	41810777	MACS_peak_1059	797.97
chr10	41886762	41888142	MACS_peak_1060	359.78
chr10	42017967	42018750	MACS_peak_1061	56.56
chr10	42054043	42055402	MACS_peak_1062	101.7
chr10	42197112	42197743	MACS_peak_1063	52.8
chr10	42274657	42278974	MACS_peak_1064	2315.64
chr10	42313175	42313755	MACS_peak_1065	55.52
chr10	42477680	42479333	MACS_peak_1066	516.23
chr10	42501468	42503303	MACS_peak_1067	819.44
chr10	42591253	42592115	MACS_peak_1068	70.98
chr10	42636607	42637453	MACS_peak_1069	74.62
chr10	42678385	42679873	MACS_peak_1070	565.83
chr10	42719286	42720002	MACS_peak_1071	65.75
chr10	42760869	42762844	MACS_peak_1072	1077.83
chr10	43021024	43022288	MACS_peak_1073	126.61
chr10	43173068	43175315	MACS_peak_1074	495.99
chr10	43220470	43222772	MACS_peak_1075	946.6
chr10	43255547	43256437	MACS_peak_1076	102.34
chr10	43467285	43468319	MACS_peak_1077	69.48
chr10	43477904	43480462	MACS_peak_1078	1897.83
chr10	43540142	43541334	MACS_peak_1079	382.94
chr10	43578416	43579839	MACS_peak_1080	132.44
chr10	43741137	43742150	MACS_peak_1081	60.61
chr10	43825717	43826822	MACS_peak_1082	120.41
chr10	43900946	43902499	MACS_peak_1083	280.37
chr10	44003254	44004797	MACS_peak_1084	198.84
chr10	44148339	44149554	MACS_peak_1085	295.22
chr10	44267734	44269119	MACS_peak_1086	425.83
chr10	44456830	44459362	MACS_peak_1087	338.15
chr10	44483131	44483845	MACS_peak_1088	71.4
chr10	45017283	45018297	MACS_peak_1089	148.01
chr10	45051100	45051890	MACS_peak_1090	74.72
chr10	45066657	45068179	MACS_peak_1091	886.26
chr10	45289070	45290039	MACS_peak_1092	136.35
chr10	45335327	45336550	MACS_peak_1093	842.29
chr10	45473592	45474322	MACS_peak_1094	76.64
chr10	45484841	45487220	MACS_peak_1095	1668.73
chr10	45577581	45578879	MACS_peak_1096	776.08
chr10	49788358	49789063	MACS_peak_1097	52.92
chr10	50591964	50593645	MACS_peak_1098	801.42
chr10	52233281	52234540	MACS_peak_1099	400.68
chr10	52381204	52382765	MACS_peak_1100	758.69
chr10	52417271	52418686	MACS_peak_1101	865.38
chr10	52528548	52529387	MACS_peak_1102	93.78
chr10	52545396	52546412	MACS_peak_1103	78.91
chr10	52690319	52691216	MACS_peak_1104	129.43
chr10	53378972	53380223	MACS_peak_1105	510.82
chr10	53580691	53581373	MACS_peak_1106	75.57
chr10	53596166	53598354	MACS_peak_1107	1200.34
chr10	53629010	53630757	MACS_peak_1108	718.01
chr10	53750467	53751712	MACS_peak_1109	327.83
chr10	54074654	54076783	MACS_peak_1110	452.17
chr10	54416818	54417836	MACS_peak_1111	157.29
chr10	56106369	56107141	MACS_peak_1112	60.16
chr10	56114773	56116132	MACS_peak_1113	298.75
chr10	56228238	56229743	MACS_peak_1114	303.17
chr10	56387964	56388633	MACS_peak_1115	82.78
chr10	57485883	57487321	MACS_peak_1116	504.27
chr10	57531733	57532867	MACS_peak_1117	309.6
chr10	57794207	57795274	MACS_peak_1118	107.47
chr10	58254656	58256263	MACS_peak_1119	547.89
chr10	58322734	58324417	MACS_peak_1120	583.94
chr10	58446020	58447811	MACS_peak_1121	1316.89
chr10	58497280	58498604	MACS_peak_1122	466.37
chr10	58675247	58675950	MACS_peak_1123	160.57
chr10	58812145	58814251	MACS_peak_1124	457.33
chr10	59220734	59223367	MACS_peak_1125	960.52
chr10	59322701	59324556	MACS_peak_1126	440.96
chr10	59403545	59404315	MACS_peak_1127	88.41
chr10	59615656	59617354	MACS_peak_1128	783.04
chr10	59702122	59703285	MACS_peak_1129	220.52
chr10	59878960	59880672	MACS_peak_1130	741.06
chr10	59942878	59943742	MACS_peak_1131	74.67
chr10	59950590	59952835	MACS_peak_1132	494.84
chr10	60002060	60003881	MACS_peak_1133	584.13
chr10	60106014	60107250	MACS_peak_1134	106.04
chr10	60134325	60134991	MACS_peak_1135	89.83
chr10	60277080	60278464	MACS_peak_1136	533.84
chr10	60346629	60347436	MACS_peak_1137	82.35
chr10	60687119	60687765	MACS_peak_1138	56.44
chr10	60691011	60692098	MACS_peak_1139	134.32
chr10	60752100	60753324	MACS_peak_1140	123.77
chr10	60830520	60832147	MACS_peak_1141	415.09
chr10	61145854	61148412	MACS_peak_1142	1946.43
chr10	61272925	61273703	MACS_peak_1143	88.4
chr10	61382705	61384246	MACS_peak_1144	316.98
chr10	61451634	61453394	MACS_peak_1145	781.14
chr10	61475333	61476320	MACS_peak_1146	130.97
chr10	61594847	61595708	MACS_peak_1147	103.77
chr10	61625589	61626392	MACS_peak_1148	118.18
chr10	61647967	61649709	MACS_peak_1149	919.92
chr10	61679668	61681283	MACS_peak_1150	634.23
chr10	61695060	61696809	MACS_peak_1151	530.64
chr10	61753078	61753821	MACS_peak_1152	61.15
chr10	61782610	61784725	MACS_peak_1153	353
chr10	61839473	61840262	MACS_peak_1154	87.52
chr10	62110460	62111404	MACS_peak_1155	88.04
chr10	62230363	62231554	MACS_peak_1156	254.14
chr10	62295691	62296856	MACS_peak_1157	143.05
chr10	62339364	62341124	MACS_peak_1158	349.12
chr10	62448836	62450822	MACS_peak_1159	547.19
chr10	62485743	62487596	MACS_peak_1160	1079.08
chr10	62577534	62579622	MACS_peak_1161	448.12
chr10	62601172	62603047	MACS_peak_1162	476.47
chr10	62649920	62652252	MACS_peak_1163	621.88
chr10	62662084	62662788	MACS_peak_1164	61.1
chr10	62725352	62726949	MACS_peak_1165	736.09
chr10	62790889	62793326	MACS_peak_1166	1513.51
chr10	62812528	62813323	MACS_peak_1167	63.93
chr10	62886729	62887492	MACS_peak_1168	60.81
chr10	62920014	62921529	MACS_peak_1169	592.67
chr10	62946269	62947742	MACS_peak_1170	487.57
chr10	62979763	62981296	MACS_peak_1171	708.8
chr10	62990503	62991688	MACS_peak_1172	323.5
chr10	63022300	63024829	MACS_peak_1173	1196.47
chr10	63099907	63100723	MACS_peak_1174	169.75
chr10	63115665	63116542	MACS_peak_1175	66.29
chr10	63243458	63244947	MACS_peak_1176	1093.8
chr10	63337671	63339695	MACS_peak_1177	1770.98
chr10	63382054	63383124	MACS_peak_1178	117.71
chr10	63386393	63386929	MACS_peak_1179	61.61
chr10	63421329	63422072	MACS_peak_1180	53.76
chr10	63429135	63430614	MACS_peak_1181	592.43
chr10	63886462	63887208	MACS_peak_1182	73.86
chr10	64049735	64050577	MACS_peak_1183	92.05
chr10	66770421	66771032	MACS_peak_1184	50.37
chr10	66924102	66925214	MACS_peak_1185	120.73
chr10	67095884	67097489	MACS_peak_1186	1321.74
chr10	67126290	67128249	MACS_peak_1187	1503.69
chr10	67284248	67285948	MACS_peak_1188	750.82
chr10	67342609	67343654	MACS_peak_1189	72.39
chr10	67458400	67459618	MACS_peak_1190	288.7
chr10	67535381	67536457	MACS_peak_1191	79.36
chr10	67536533	67538171	MACS_peak_1192	181.37
chr10	67547919	67550022	MACS_peak_1193	1079.97
chr10	67977254	67980465	MACS_peak_1194	1642.37
chr10	68050534	68051391	MACS_peak_1195	108.54
chr10	68097083	68097816	MACS_peak_1196	57.07
chr10	68276639	68277549	MACS_peak_1197	109.22
chr10	68277875	68279624	MACS_peak_1198	115.06
chr10	68576854	68577620	MACS_peak_1199	71.84
chr10	68890297	68891165	MACS_peak_1200	51.94
chr10	69212467	69213585	MACS_peak_1201	70.57
chr10	69265447	69266676	MACS_peak_1202	65.41
chr10	69352093	69353327	MACS_peak_1203	225.32
chr10	69398714	69399651	MACS_peak_1204	129.54
chr10	69539998	69540673	MACS_peak_1205	50.14
chr10	69924514	69925132	MACS_peak_1206	96.33
chr10	70004337	70005370	MACS_peak_1207	237.5
chr10	70094994	70096356	MACS_peak_1208	158.93
chr10	70096394	70098367	MACS_peak_1209	1088.06
chr10	70282305	70283227	MACS_peak_1210	82.14
chr10	70448434	70450343	MACS_peak_1211	234.24
chr10	70520275	70521134	MACS_peak_1212	99.4
chr10	70548447	70548900	MACS_peak_1213	67.65
chr10	70598254	70600619	MACS_peak_1214	876.26
chr10	70946066	70947081	MACS_peak_1215	149.36
chr10	71237198	71238559	MACS_peak_1216	333.48
chr10	71284528	71285647	MACS_peak_1217	137.83
chr10	71344261	71345584	MACS_peak_1218	629.7
chr10	71347019	71348871	MACS_peak_1219	513.51
chr10	71381213	71382215	MACS_peak_1220	98.89
chr10	72308987	72309759	MACS_peak_1221	60.41
chr10	72654285	72655602	MACS_peak_1222	454.23
chr10	74966509	74967956	MACS_peak_1223	419.31
chr10	75036869	75037864	MACS_peak_1224	126.42
chr10	75060309	75061819	MACS_peak_1225	435.11
chr10	75211498	75213032	MACS_peak_1226	871.31
chr10	75316724	75318014	MACS_peak_1227	281.77
chr10	75333394	75334197	MACS_peak_1228	66.25
chr10	75443522	75444418	MACS_peak_1229	73.24
chr10	75516486	75518583	MACS_peak_1230	750.33
chr10	75559673	75560414	MACS_peak_1231	92.47
chr10	75609083	75610534	MACS_peak_1232	192.53
chr10	75667041	75668303	MACS_peak_1233	400.71
chr10	75763633	75765346	MACS_peak_1234	641.4
chr10	75772624	75773733	MACS_peak_1235	397.14
chr10	75833780	75834744	MACS_peak_1236	65.51
chr10	75836731	75838044	MACS_peak_1237	339.6
chr10	75859397	75860785	MACS_peak_1238	389.03
chr10	75892585	75894272	MACS_peak_1239	274.74
chr10	75920712	75922351	MACS_peak_1240	803.13
chr10	75931865	75932923	MACS_peak_1241	117.05
chr10	75935331	75936657	MACS_peak_1242	216.02
chr10	75950774	75951739	MACS_peak_1243	95.2
chr10	75969035	75970150	MACS_peak_1244	94.87
chr10	76008368	76009497	MACS_peak_1245	120.06
chr10	76031682	76033420	MACS_peak_1246	137.47
chr10	76237043	76238276	MACS_peak_1247	196.2
chr10	76344269	76346312	MACS_peak_1248	798.67
chr10	76441880	76443500	MACS_peak_1249	728.88
chr10	76468405	76469515	MACS_peak_1250	375.34
chr10	76530674	76532182	MACS_peak_1251	300.38
chr10	76960510	76962552	MACS_peak_1252	620.3
chr10	77032263	77033993	MACS_peak_1253	243.4
chr10	77258468	77260161	MACS_peak_1254	561.05
chr10	77416866	77419005	MACS_peak_1255	937.76
chr10	77515173	77516497	MACS_peak_1256	488.4
chr10	77581083	77582756	MACS_peak_1257	553.28
chr10	77605741	77607354	MACS_peak_1258	1340.47
chr10	77621567	77623256	MACS_peak_1259	919.21
chr10	77902070	77903789	MACS_peak_1260	279.39
chr10	77977937	77979231	MACS_peak_1261	229.86
chr10	78009439	78010162	MACS_peak_1262	114.06
chr10	78169170	78170501	MACS_peak_1263	161.92
chr10	78184579	78185700	MACS_peak_1264	174.56
chr10	78203639	78206059	MACS_peak_1265	1045.83
chr10	78243761	78245580	MACS_peak_1266	744.01
chr10	78351704	78352588	MACS_peak_1267	111.01
chr10	78412155	78413391	MACS_peak_1268	730.15
chr10	78425108	78426380	MACS_peak_1269	261.55
chr10	78470723	78471437	MACS_peak_1270	57.61
chr10	78481645	78482619	MACS_peak_1271	112.05
chr10	79096812	79098054	MACS_peak_1272	404.26
chr10	79533276	79534089	MACS_peak_1273	95.61
chr10	79554098	79555518	MACS_peak_1274	934.96
chr10	79613385	79614374	MACS_peak_1275	128.5
chr10	79668543	79670382	MACS_peak_1276	992.9
chr10	79681380	79682938	MACS_peak_1277	1079.97
chr10	79703643	79705029	MACS_peak_1278	323.18
chr10	79716549	79717372	MACS_peak_1279	81.32
chr10	79735191	79735923	MACS_peak_1280	81.36
chr10	79746016	79746936	MACS_peak_1281	152.7
chr10	79766016	79768002	MACS_peak_1282	1089.29
chr10	79779770	79781553	MACS_peak_1283	188.54
chr10	79793210	79794416	MACS_peak_1284	194.81
chr10	79840558	79841650	MACS_peak_1285	64.85
chr10	79853556	79855685	MACS_peak_1286	1704.64
chr10	79873812	79874932	MACS_peak_1287	136.29
chr10	79908180	79909326	MACS_peak_1288	387.78
chr10	79916408	79917277	MACS_peak_1289	132.8
chr10	79920713	79921488	MACS_peak_1290	75.14
chr10	79924715	79925731	MACS_peak_1291	107.69
chr10	79926449	79927930	MACS_peak_1292	178.26
chr10	79959372	79960963	MACS_peak_1293	372.31
chr10	79983504	79986175	MACS_peak_1294	888.07
chr10	79988199	79989293	MACS_peak_1295	108.94
chr10	79990787	79991521	MACS_peak_1296	83.82
chr10	79996376	79997526	MACS_peak_1297	116.38
chr10	80039104	80040299	MACS_peak_1298	92.25
chr10	80053287	80054676	MACS_peak_1299	302.41
chr10	80101822	80102954	MACS_peak_1300	997.08
chr10	80114786	80116885	MACS_peak_1301	781.4
chr10	80131154	80132056	MACS_peak_1302	65.69
chr10	80136376	80137810	MACS_peak_1303	156.59
chr10	80138063	80139711	MACS_peak_1304	239.04
chr10	80141862	80142993	MACS_peak_1305	149.24
chr10	80147961	80151203	MACS_peak_1306	737.82
chr10	80159436	80160552	MACS_peak_1307	137.14
chr10	80164627	80165241	MACS_peak_1308	82.74
chr10	80167706	80168879	MACS_peak_1309	657.47
chr10	80172465	80173496	MACS_peak_1310	115.92
chr10	80179211	80180212	MACS_peak_1311	161.01
chr10	80189780	80191508	MACS_peak_1312	171.91
chr10	80225813	80227590	MACS_peak_1313	505.91
chr10	80248685	80250042	MACS_peak_1314	393.02
chr10	80260712	80262256	MACS_peak_1315	196.61
chr10	80264385	80265586	MACS_peak_1316	523.03
chr10	80291960	80293044	MACS_peak_1317	383.87
chr10	80295697	80296312	MACS_peak_1318	51.92
chr10	80320036	80320813	MACS_peak_1319	66.26
chr10	80323157	80323929	MACS_peak_1320	127.66
chr10	80329010	80330663	MACS_peak_1321	132.63
chr10	80342068	80343833	MACS_peak_1322	102.36
chr10	80386694	80388284	MACS_peak_1323	950.2
chr10	80398200	80400146	MACS_peak_1324	737.13
chr10	80406129	80407259	MACS_peak_1325	73.52
chr10	80432831	80434364	MACS_peak_1326	1155.74
chr10	80475073	80476043	MACS_peak_1327	130.39
chr10	80535754	80536497	MACS_peak_1328	74.2
chr10	80560707	80562185	MACS_peak_1329	666.32
chr10	80576080	80578505	MACS_peak_1330	589.32
chr10	80589598	80591005	MACS_peak_1331	793.16
chr10	80602543	80603689	MACS_peak_1332	514.49
chr10	80621482	80623567	MACS_peak_1333	1594.14
chr10	80655799	80657365	MACS_peak_1334	646.26
chr10	80675352	80677198	MACS_peak_1335	634.33
chr10	80701429	80703170	MACS_peak_1336	376.15
chr10	80741370	80743156	MACS_peak_1337	687.43
chr10	80754584	80756247	MACS_peak_1338	1562.33
chr10	80797258	80799522	MACS_peak_1339	1295.79
chr10	80806694	80807593	MACS_peak_1340	126.56
chr10	80825699	80827622	MACS_peak_1341	497.36
chr10	80854604	80855983	MACS_peak_1342	312.52
chr10	80899896	80901445	MACS_peak_1343	388.23
chr10	80917276	80918747	MACS_peak_1344	329.66
chr10	80928396	80930141	MACS_peak_1345	280.07
chr10	80931643	80932708	MACS_peak_1346	104
chr10	80933234	80934165	MACS_peak_1347	74.37
chr10	80985436	80986262	MACS_peak_1348	132.59
chr10	81036710	81037475	MACS_peak_1349	61.04
chr10	81059526	81060857	MACS_peak_1350	496.07
chr10	81069465	81070746	MACS_peak_1351	197.75
chr10	81105236	81107049	MACS_peak_1352	924.74
chr10	81135833	81138717	MACS_peak_1353	1210.56
chr10	81153158	81154324	MACS_peak_1354	166.81
chr10	81166997	81169770	MACS_peak_1355	493.12
chr10	81176130	81177343	MACS_peak_1356	194.65
chr10	81182702	81183449	MACS_peak_1357	309.81
chr10	81192215	81193093	MACS_peak_1358	112.52
chr10	81232710	81233732	MACS_peak_1359	184.11
chr10	81257082	81258111	MACS_peak_1360	74.18
chr10	81266346	81267243	MACS_peak_1361	170.72
chr10	81292705	81293769	MACS_peak_1362	502.16
chr10	81319607	81321853	MACS_peak_1363	833.13
chr10	81332293	81333051	MACS_peak_1364	77.17
chr10	81342866	81343642	MACS_peak_1365	59.15
chr10	81346341	81347227	MACS_peak_1366	106.13
chr10	81349802	81351055	MACS_peak_1367	192.89
chr10	81356996	81358107	MACS_peak_1368	296.61
chr10	81363786	81364874	MACS_peak_1369	87.85
chr10	81377820	81379180	MACS_peak_1370	958.12
chr10	81383635	81385222	MACS_peak_1371	373.35
chr10	81393181	81393806	MACS_peak_1372	64.26
chr10	81416738	81417490	MACS_peak_1373	79
chr10	81426040	81427271	MACS_peak_1374	185.47
chr10	81429516	81431619	MACS_peak_1375	1587.55
chr10	81432695	81433400	MACS_peak_1376	58.71
chr10	81464087	81465137	MACS_peak_1377	190.37
chr10	81482121	81482961	MACS_peak_1378	117.24
chr10	81495586	81496802	MACS_peak_1379	264.33
chr10	81544406	81545762	MACS_peak_1380	725.32
chr10	81559063	81560063	MACS_peak_1381	168.87
chr10	81570424	81572042	MACS_peak_1382	279.03
chr10	81604670	81606732	MACS_peak_1383	378.01
chr10	81626998	81628202	MACS_peak_1384	154.55
chr10	81633088	81634201	MACS_peak_1385	135.85
chr10	81643171	81644310	MACS_peak_1386	180.34
chr10	81648682	81649805	MACS_peak_1387	168.68
chr10	81687075	81688169	MACS_peak_1388	98.34
chr10	81704435	81705794	MACS_peak_1389	280.61
chr10	81770263	81771475	MACS_peak_1390	270.38
chr10	81811881	81812826	MACS_peak_1391	101.91
chr10	81846112	81847273	MACS_peak_1392	107.01
chr10	81863525	81864705	MACS_peak_1393	402.78
chr10	81929756	81930969	MACS_peak_1394	287.75
chr10	81978483	81979246	MACS_peak_1395	74.76
chr10	81996686	81997887	MACS_peak_1396	555.88
chr10	82047821	82048786	MACS_peak_1397	165.04
chr10	82082822	82084122	MACS_peak_1398	562.37
chr10	82127615	82128574	MACS_peak_1399	98.12
chr10	82178070	82179010	MACS_peak_1400	141.07
chr10	82240859	82241714	MACS_peak_1401	155.68
chr10	82354012	82355016	MACS_peak_1402	108.88
chr10	82622355	82623755	MACS_peak_1403	594.05
chr10	82628976	82630722	MACS_peak_1404	710.84
chr10	82698400	82700149	MACS_peak_1405	997.95
chr10	82763135	82764816	MACS_peak_1406	1013.06
chr10	82811595	82812943	MACS_peak_1407	551.8
chr10	82858860	82859842	MACS_peak_1408	131.89
chr10	82860003	82860982	MACS_peak_1409	140.27
chr10	82866408	82867235	MACS_peak_1410	119.09
chr10	82920434	82921279	MACS_peak_1411	156.65
chr10	82954178	82954802	MACS_peak_1412	83.91
chr10	82984689	82986229	MACS_peak_1413	488.88
chr10	83337051	83338175	MACS_peak_1414	236.78
chr10	83359488	83361191	MACS_peak_1415	601.77
chr10	83533529	83534597	MACS_peak_1416	127.8
chr10	83543279	83544895	MACS_peak_1417	647.86
chr10	83648214	83649479	MACS_peak_1418	318.55
chr10	83722586	83723444	MACS_peak_1419	105.77
chr10	84440110	84441619	MACS_peak_1420	838.53
chr10	84457310	84458167	MACS_peak_1421	106.92
chr10	84533139	84534609	MACS_peak_1422	625.54
chr10	84575986	84577718	MACS_peak_1423	646.98
chr10	84621604	84622987	MACS_peak_1424	232.87
chr10	84760035	84760823	MACS_peak_1425	59.79
chr10	84843960	84845265	MACS_peak_1426	74.25
chr10	84916625	84918398	MACS_peak_1427	298.88
chr10	85101626	85103979	MACS_peak_1428	1231.73
chr10	85127479	85128243	MACS_peak_1429	74.58
chr10	85183627	85186041	MACS_peak_1430	1367.03
chr10	85331048	85331756	MACS_peak_1431	61.07
chr10	85386579	85388560	MACS_peak_1432	50.13
chr10	85598265	85599079	MACS_peak_1433	70.64
chr10	85828760	85830139	MACS_peak_1434	341.61
chr10	85871352	85872742	MACS_peak_1435	282.81
chr10	85915842	85917900	MACS_peak_1436	1264.77
chr10	85927672	85929281	MACS_peak_1437	308
chr10	85956997	85958135	MACS_peak_1438	581.56
chr10	86021358	86022810	MACS_peak_1439	598.66
chr10	86300195	86301195	MACS_peak_1440	168.9
chr10	86498193	86499177	MACS_peak_1441	80.95
chr10	86684885	86686265	MACS_peak_1442	427.84
chr10	86703944	86706927	MACS_peak_1443	1269.93
chr10	86726571	86727618	MACS_peak_1444	118.63
chr10	86778045	86780068	MACS_peak_1445	709.61
chr10	86908134	86909460	MACS_peak_1446	321.41
chr10	87057962	87059065	MACS_peak_1447	183.05
chr10	87086483	87087353	MACS_peak_1448	127.5
chr10	87103176	87104091	MACS_peak_1449	87.98
chr10	87492543	87493158	MACS_peak_1450	54.96
chr10	87557138	87558325	MACS_peak_1451	121.56
chr10	88135064	88136234	MACS_peak_1452	65.58
chr10	88146339	88147625	MACS_peak_1453	524.82
chr10	88200857	88201971	MACS_peak_1454	323.46
chr10	88336330	88337113	MACS_peak_1455	61.53
chr10	88356676	88357814	MACS_peak_1456	107.45
chr10	88376981	88377674	MACS_peak_1457	52.13
chr10	88378539	88380135	MACS_peak_1458	772.48
chr10	88458931	88461196	MACS_peak_1459	1073.36
chr10	88503205	88504783	MACS_peak_1460	553.85
chr10	88559735	88560565	MACS_peak_1461	93.5
chr10	88590027	88590734	MACS_peak_1462	116.98
chr10	88670602	88671214	MACS_peak_1463	60.04
chr10	88723805	88725158	MACS_peak_1464	201.33
chr10	88730381	88732456	MACS_peak_1465	961.56
chr10	88826051	88827249	MACS_peak_1466	461.01
chr10	88885700	88886728	MACS_peak_1467	203.46
chr10	89344388	89345134	MACS_peak_1468	79.7
chr10	89443175	89444408	MACS_peak_1469	171.95
chr10	89685329	89686886	MACS_peak_1470	520.31
chr10	89708139	89709237	MACS_peak_1471	132.66
chr10	89731709	89733008	MACS_peak_1472	434.3
chr10	89744675	89746167	MACS_peak_1473	938.02
chr10	89872631	89873870	MACS_peak_1474	169.02
chr10	90132907	90134152	MACS_peak_1475	67.69
chr10	90828727	90830152	MACS_peak_1476	385.26
chr10	90969275	90970476	MACS_peak_1477	324.44
chr10	91081732	91083776	MACS_peak_1478	915.97
chr10	91122957	91124717	MACS_peak_1479	895.55
chr10	91169695	91172429	MACS_peak_1480	1366.56
chr10	91180790	91182944	MACS_peak_1481	518.67
chr10	91270957	91271927	MACS_peak_1482	73.83
chr10	92162107	92163038	MACS_peak_1483	157.21
chr10	92679659	92682076	MACS_peak_1484	1023.92
chr10	92721330	92722830	MACS_peak_1485	359.1
chr10	93081038	93081912	MACS_peak_1486	120.84
chr10	93160104	93162006	MACS_peak_1487	1042.3
chr10	93278635	93279402	MACS_peak_1488	97
chr10	93452651	93454261	MACS_peak_1489	559.36
chr10	93539623	93540750	MACS_peak_1490	141.85
chr10	93588689	93590379	MACS_peak_1491	772.12
chr10	93594019	93594921	MACS_peak_1492	65.48
chr10	93611522	93613117	MACS_peak_1493	136.74
chr10	93640765	93641950	MACS_peak_1494	150.41
chr10	93833301	93834600	MACS_peak_1495	485.04
chr10	93845425	93846688	MACS_peak_1496	70.47
chr10	93888681	93890198	MACS_peak_1497	868.18
chr10	93953994	93955981	MACS_peak_1498	1161.66
chr10	94034685	94037101	MACS_peak_1499	1049.99
chr10	94147591	94148565	MACS_peak_1500	290.67
chr10	94198286	94199825	MACS_peak_1501	280.22
chr10	94238085	94238791	MACS_peak_1502	55.03
chr10	94311786	94312622	MACS_peak_1503	68.1
chr10	94514507	94515843	MACS_peak_1504	356.89
chr10	94687762	94689607	MACS_peak_1505	1060.02
chr10	94944065	94945267	MACS_peak_1506	124.93
chr10	95217795	95218431	MACS_peak_1507	57.47
chr10	95251698	95252302	MACS_peak_1508	91.08
chr10	95264396	95265212	MACS_peak_1509	94.45
chr10	95323190	95324418	MACS_peak_1510	199.02
chr10	95414485	95415443	MACS_peak_1511	104.06
chr10	95415446	95416151	MACS_peak_1512	70.8
chr10	95416175	95417842	MACS_peak_1513	217.95
chr10	95501334	95502262	MACS_peak_1514	217.46
chr10	95514178	95516162	MACS_peak_1515	1301.67
chr10	95562812	95564878	MACS_peak_1516	1165.95
chr10	95717122	95717906	MACS_peak_1517	87.3
chr10	95939951	95941647	MACS_peak_1518	1108.73
chr10	96370788	96371702	MACS_peak_1519	83.87
chr10	96616094	96618399	MACS_peak_1520	874.77
chr10	97312711	97314036	MACS_peak_1521	144.21
chr10	98537019	98537697	MACS_peak_1522	54.23
chr10	98619052	98619724	MACS_peak_1523	53.85
chr10	98913564	98916504	MACS_peak_1524	2440.04
chr10	99106293	99108316	MACS_peak_1525	883.32
chr10	99261219	99262155	MACS_peak_1526	123.23
chr10	100486473	100488192	MACS_peak_1527	538.94
chr10	100588543	100589616	MACS_peak_1528	176.99
chr10	102544661	102545351	MACS_peak_1529	66.96
chr10	103235897	103236473	MACS_peak_1530	58.29
chr10	103237230	103237922	MACS_peak_1531	52.82
chr10	103368753	103370082	MACS_peak_1532	164.43
chr10	105573336	105575571	MACS_peak_1533	274.61
chr10	105799490	105800372	MACS_peak_1534	81.05
chr10	105840518	105842246	MACS_peak_1535	877.3
chr10	107271641	107272612	MACS_peak_1536	178.66
chr10	108161299	108163580	MACS_peak_1537	2102.27
chr10	108296152	108296974	MACS_peak_1538	72.26
chr10	108298273	108299404	MACS_peak_1539	83.92
chr10	108331510	108334068	MACS_peak_1540	1713.2
chr10	108452692	108453255	MACS_peak_1541	56.27
chr10	108481433	108482177	MACS_peak_1542	68.4
chr10	108528728	108529486	MACS_peak_1543	138.44
chr10	108699231	108700437	MACS_peak_1544	197.17
chr10	108901289	108902372	MACS_peak_1545	93.42
chr10	109766912	109767927	MACS_peak_1546	102.59
chr10	110347722	110348350	MACS_peak_1547	69.91
chr10	110455181	110456267	MACS_peak_1548	238.46
chr10	110744663	110746143	MACS_peak_1549	721.67
chr10	110919432	110920878	MACS_peak_1550	373.98
chr10	111009066	111010753	MACS_peak_1551	1533.73
chr10	111125531	111126513	MACS_peak_1552	142.67
chr10	111156016	111157235	MACS_peak_1553	128.61
chr10	111164011	111165964	MACS_peak_1554	991.03
chr10	111297852	111299095	MACS_peak_1555	265.93
chr10	111387944	111388669	MACS_peak_1556	55.31
chr10	111472556	111474429	MACS_peak_1557	1409.11
chr10	111505331	111507952	MACS_peak_1558	673.06
chr10	111593908	111594863	MACS_peak_1559	104.85
chr10	111972620	111973389	MACS_peak_1560	180.36
chr10	112173619	112174747	MACS_peak_1561	79.16
chr10	112928216	112930019	MACS_peak_1562	456.92
chr10	114801233	114802007	MACS_peak_1563	66.17
chr10	115175314	115176032	MACS_peak_1564	95.53
chr10	115250282	115252287	MACS_peak_1565	1046.39
chr10	115284369	115285419	MACS_peak_1566	178.84
chr10	115314622	115316273	MACS_peak_1567	966.23
chr10	115361724	115362958	MACS_peak_1568	296.21
chr10	115383861	115386175	MACS_peak_1569	1926.5
chr10	115452160	115453641	MACS_peak_1570	177.08
chr10	115617971	115619065	MACS_peak_1571	101.97
chr10	116017743	116019044	MACS_peak_1572	218.51
chr10	116112992	116114649	MACS_peak_1573	544.83
chr10	116177191	116177763	MACS_peak_1574	103.79
chr10	116330633	116331905	MACS_peak_1575	308.67
chr10	116387280	116388137	MACS_peak_1576	56.77
chr10	116472875	116474697	MACS_peak_1577	964.56
chr10	116580285	116582655	MACS_peak_1578	1219.57
chr10	116949333	116950850	MACS_peak_1579	948.53
chr10	116992438	116993463	MACS_peak_1580	112.19
chr10	117045228	117046340	MACS_peak_1581	95.15
chr10	117062857	117064659	MACS_peak_1582	753.52
chr10	117147436	117149121	MACS_peak_1583	1097.44
chr10	117223638	117224830	MACS_peak_1584	417.1
chr10	117375485	117378077	MACS_peak_1585	1547.59
chr10	117389912	117391047	MACS_peak_1586	66.21
chr10	117396843	117397597	MACS_peak_1587	68.35
chr10	117435217	117436250	MACS_peak_1588	120.1
chr10	117709486	117711641	MACS_peak_1589	1848.91
chr10	117745651	117747150	MACS_peak_1590	467.55
chr10	117791927	117793710	MACS_peak_1591	539.53
chr10	117844690	117846798	MACS_peak_1592	1952.87
chr10	117951790	117952713	MACS_peak_1593	112.39
chr10	118141447	118142488	MACS_peak_1594	368.45
chr10	118601202	118602323	MACS_peak_1595	139.56
chr10	118868267	118869455	MACS_peak_1596	414.25
chr10	118882893	118883824	MACS_peak_1597	93.07
chr10	119238791	119241004	MACS_peak_1598	761.47
chr10	119438761	119439623	MACS_peak_1599	107.88
chr10	119453665	119455114	MACS_peak_1600	229.45
chr10	119490801	119491326	MACS_peak_1601	58.37
chr10	119761338	119762158	MACS_peak_1602	71.54
chr10	120112384	120113316	MACS_peak_1603	54.44
chr10	120201214	120202368	MACS_peak_1604	82.56
chr10	120208176	120209705	MACS_peak_1605	234.08
chr10	120226485	120227761	MACS_peak_1606	511.89
chr10	120233535	120234250	MACS_peak_1607	51.2
chr10	120396800	120397600	MACS_peak_1608	129.33
chr10	120414411	120415154	MACS_peak_1609	50.04
chr10	120861765	120862610	MACS_peak_1610	57.81
chr10	120898176	120899288	MACS_peak_1611	197.41
chr10	120977382	120980163	MACS_peak_1612	1615.11
chr10	121033249	121034783	MACS_peak_1613	198.35
chr10	121124418	121125414	MACS_peak_1614	127.81
chr10	121310227	121311342	MACS_peak_1615	176.63
chr10	121350801	121351647	MACS_peak_1616	91.57
chr10	121364128	121365974	MACS_peak_1617	480.3
chr10	121475428	121477099	MACS_peak_1618	830.02
chr10	121504748	121505785	MACS_peak_1619	97.81
chr10	121533067	121533827	MACS_peak_1620	57.88
chr10	121585955	121587449	MACS_peak_1621	1388.48
chr10	121625521	121627316	MACS_peak_1622	329.74
chr10	121739313	121740662	MACS_peak_1623	512.87
chr10	121749970	121751124	MACS_peak_1624	186.74
chr10	122046844	122048355	MACS_peak_1625	584.54
chr10	122096329	122097661	MACS_peak_1626	822.74
chr10	122678503	122679374	MACS_peak_1627	81.01
chr10	122693429	122694107	MACS_peak_1628	88.21
chr10	122794497	122795119	MACS_peak_1629	89.49
chr10	122885966	122886882	MACS_peak_1630	152.7
chr10	122984926	122986884	MACS_peak_1631	1598.77
chr10	123075448	123077070	MACS_peak_1632	698.25
chr10	123195839	123197774	MACS_peak_1633	1735.86
chr10	123263952	123265880	MACS_peak_1634	279.03
chr10	125388516	125389848	MACS_peak_1635	266.93
chr10	125485497	125486149	MACS_peak_1636	78.78
chr10	126844301	126845121	MACS_peak_1637	72.48
chr10	126900730	126901783	MACS_peak_1638	202.24
chr10	126905499	126906607	MACS_peak_1639	79.12
chr10	126977890	126980206	MACS_peak_1640	1555.59
chr10	127009602	127010808	MACS_peak_1641	88.68
chr10	127030159	127031249	MACS_peak_1642	366.61
chr10	127040974	127042659	MACS_peak_1643	723.96
chr10	127058968	127060741	MACS_peak_1644	571.39
chr10	127062919	127064394	MACS_peak_1645	197.97
chr10	127069855	127070605	MACS_peak_1646	68.84
chr10	127120510	127121580	MACS_peak_1647	193.01
chr10	127164880	127166194	MACS_peak_1648	242.9
chr10	127188044	127189443	MACS_peak_1649	214.61
chr10	127194836	127196407	MACS_peak_1650	700.53
chr10	127210709	127212353	MACS_peak_1651	443.82
chr10	127262499	127263430	MACS_peak_1652	182.56
chr10	127265884	127267133	MACS_peak_1653	777.21
chr10	127288075	127291425	MACS_peak_1654	1495.97
chr10	127311089	127312562	MACS_peak_1655	445.23
chr10	127331721	127332819	MACS_peak_1656	109.28
chr10	127339225	127342732	MACS_peak_1657	391.97
chr10	127379721	127381733	MACS_peak_1658	1542.08
chr10	127508531	127509915	MACS_peak_1659	100.52
chr10	127512400	127513604	MACS_peak_1660	54.27
chr10	127534060	127535383	MACS_peak_1661	89.49
chr10	127620396	127622225	MACS_peak_1662	349.61
chr10	127666871	127668547	MACS_peak_1663	239.43
chr10	127676281	127678049	MACS_peak_1664	774.68
chr10	127713752	127714668	MACS_peak_1665	122.04
chr10	127738973	127740299	MACS_peak_1666	485.26
chr10	127936359	127937297	MACS_peak_1667	105.82
chr10	128014733	128015684	MACS_peak_1668	103.64
chr10	128034937	128036590	MACS_peak_1669	598.21
chr10	128057868	128060361	MACS_peak_1670	1572.09
chr10	128082341	128084322	MACS_peak_1671	611.79
chr10	128092351	128094101	MACS_peak_1672	509.67
chr10	128096281	128098197	MACS_peak_1673	1023.64
chr10	128193741	128195761	MACS_peak_1674	415.45
chr10	128210924	128212624	MACS_peak_1675	482.24
chr10	128212902	128213630	MACS_peak_1676	59.05
chr10	128231513	128232873	MACS_peak_1677	754.03
chr10	128262030	128262826	MACS_peak_1678	93.45
chr10	128302637	128303940	MACS_peak_1679	178.12
chr10	128322089	128323382	MACS_peak_1680	237.94
chr10	128336950	128338879	MACS_peak_1681	479.6
chr10	128367937	128369473	MACS_peak_1682	393.54
chr10	128376518	128377946	MACS_peak_1683	625.98
chr10	128409033	128410819	MACS_peak_1684	255.31
chr10	128410961	128412544	MACS_peak_1685	651.02
chr10	128458268	128460193	MACS_peak_1686	1452.44
chr10	128493312	128494852	MACS_peak_1687	386.88
chr10	128498359	128499831	MACS_peak_1688	287.28
chr10	128525045	128526711	MACS_peak_1689	190.43
chr10	128546763	128549439	MACS_peak_1690	660.89
chr10	128565027	128566873	MACS_peak_1691	641.68
chr10	128589463	128590866	MACS_peak_1692	527.31
chr10	128625882	128627364	MACS_peak_1693	262.24
chr10	128668459	128669762	MACS_peak_1694	431.71
chr10	128673496	128674806	MACS_peak_1695	252.69
chr10	128695262	128697110	MACS_peak_1696	630.66
chr10	128704034	128705692	MACS_peak_1697	491.79
chr10	128737260	128737950	MACS_peak_1698	86.63
chr10	128747276	128749125	MACS_peak_1699	1194.95
chr10	128804607	128806247	MACS_peak_1700	1073.66
chr10	128820895	128823039	MACS_peak_1701	554.23
chr10	128890807	128892563	MACS_peak_1702	294.61
chr10	128909378	128911055	MACS_peak_1703	702.45
chr10	128922629	128923966	MACS_peak_1704	391.6
chr10	130412158	130412728	MACS_peak_1705	50.56
chr10	130470165	130470990	MACS_peak_1706	104.92
chr10	130541651	130545116	MACS_peak_1707	1379.85
chr11	3123090	3124597	MACS_peak_1708	169.14
chr11	3201801	3203729	MACS_peak_1709	128.59
chr11	3265758	3267430	MACS_peak_1710	799.58
chr11	3288286	3291419	MACS_peak_1711	1187.25
chr11	3331489	3332598	MACS_peak_1712	253.44
chr11	3370791	3372097	MACS_peak_1713	125.03
chr11	3408191	3409901	MACS_peak_1714	355.06
chr11	3451476	3453055	MACS_peak_1715	777.86
chr11	3514558	3515122	MACS_peak_1716	66
chr11	3516902	3518026	MACS_peak_1717	62.52
chr11	3535359	3536357	MACS_peak_1718	176.06
chr11	3538998	3539777	MACS_peak_1719	71.98
chr11	3648062	3650017	MACS_peak_1720	1349.82
chr11	3761358	3762689	MACS_peak_1721	493.7
chr11	3774374	3775226	MACS_peak_1722	192.9
chr11	3833656	3834683	MACS_peak_1723	93.23
chr11	3863117	3864527	MACS_peak_1724	260.56
chr11	3894509	3895686	MACS_peak_1725	304.8
chr11	3912451	3914703	MACS_peak_1726	313.26
chr11	3963207	3964516	MACS_peak_1727	156.49
chr11	3991884	3992990	MACS_peak_1728	51.96
chr11	4031334	4032289	MACS_peak_1729	188.9
chr11	4094340	4097545	MACS_peak_1730	511.67
chr11	4118212	4119141	MACS_peak_1731	102.59
chr11	4134454	4135883	MACS_peak_1732	413.62
chr11	4159540	4161215	MACS_peak_1733	644.65
chr11	4186100	4187693	MACS_peak_1734	543.58
chr11	4217776	4218812	MACS_peak_1735	50.6
chr11	4266404	4267149	MACS_peak_1736	61.02
chr11	4440250	4441567	MACS_peak_1737	207.84
chr11	4593721	4595480	MACS_peak_1738	1177.62
chr11	4637213	4638377	MACS_peak_1739	260.97
chr11	4703659	4705422	MACS_peak_1740	248.62
chr11	4746094	4747537	MACS_peak_1741	195.75
chr11	4848422	4850256	MACS_peak_1742	1074.48
chr11	4873688	4874947	MACS_peak_1743	152.01
chr11	4894722	4896095	MACS_peak_1744	633.82
chr11	4946450	4948541	MACS_peak_1745	611.89
chr11	4975278	4975896	MACS_peak_1746	58.99
chr11	4986467	4987609	MACS_peak_1747	374.17
chr11	5057625	5058590	MACS_peak_1748	114
chr11	5059480	5060210	MACS_peak_1749	71.86
chr11	5061062	5062777	MACS_peak_1750	427.27
chr11	5064225	5065897	MACS_peak_1751	313.78
chr11	5097964	5100558	MACS_peak_1752	1337.45
chr11	5151693	5152842	MACS_peak_1753	143.84
chr11	5160807	5161430	MACS_peak_1754	67.82
chr11	5260555	5262438	MACS_peak_1755	1157.26
chr11	5443535	5445796	MACS_peak_1756	1325.8
chr11	5505721	5506600	MACS_peak_1757	129.49
chr11	5520292	5521917	MACS_peak_1758	568.09
chr11	5541179	5542761	MACS_peak_1759	730.29
chr11	5633852	5634923	MACS_peak_1760	87.46
chr11	5706781	5708333	MACS_peak_1761	505.06
chr11	5740327	5741906	MACS_peak_1762	441.62
chr11	5761590	5762950	MACS_peak_1763	479.96
chr11	5787735	5789268	MACS_peak_1764	491.35
chr11	5836916	5838549	MACS_peak_1765	607.14
chr11	5861694	5862485	MACS_peak_1766	108.1
chr11	5877693	5878650	MACS_peak_1767	85.48
chr11	5955080	5956398	MACS_peak_1768	523.88
chr11	6064467	6065948	MACS_peak_1769	157.11
chr11	6199435	6200823	MACS_peak_1770	302.73
chr11	6267136	6268516	MACS_peak_1771	414.05
chr11	6273986	6275472	MACS_peak_1772	332.58
chr11	6290987	6293033	MACS_peak_1773	1005.88
chr11	6388603	6390324	MACS_peak_1774	892.57
chr11	6415198	6416983	MACS_peak_1775	1036.6
chr11	6443570	6445215	MACS_peak_1776	388.19
chr11	6474462	6476695	MACS_peak_1777	1313.89
chr11	6528252	6529602	MACS_peak_1778	315.24
chr11	6546130	6547713	MACS_peak_1779	1129.28
chr11	6598742	6599752	MACS_peak_1780	63.79
chr11	6625304	6626753	MACS_peak_1781	511.77
chr11	6658009	6658865	MACS_peak_1782	94.13
chr11	7063226	7064205	MACS_peak_1783	130.12
chr11	7213249	7214112	MACS_peak_1784	72.12
chr11	8468169	8469114	MACS_peak_1785	122.02
chr11	8623657	8624911	MACS_peak_1786	150.91
chr11	8663862	8664582	MACS_peak_1787	82.83
chr11	9010513	9011652	MACS_peak_1788	325.9
chr11	9118546	9119357	MACS_peak_1789	95.87
chr11	11461473	11462767	MACS_peak_1790	359.46
chr11	11685097	11686603	MACS_peak_1791	369.38
chr11	11808289	11809807	MACS_peak_1792	569.67
chr11	12025438	12027006	MACS_peak_1793	657.07
chr11	12036546	12037942	MACS_peak_1794	338.27
chr11	12464151	12465468	MACS_peak_1795	420.13
chr11	16507388	16508811	MACS_peak_1796	387.24
chr11	16515314	16516246	MACS_peak_1797	53.29
chr11	16950784	16951890	MACS_peak_1798	340.13
chr11	17158729	17160518	MACS_peak_1799	681.9
chr11	17210640	17212558	MACS_peak_1800	551.85
chr11	17257063	17258384	MACS_peak_1801	565.22
chr11	17952953	17954168	MACS_peak_1802	572.5
chr11	19007455	19008208	MACS_peak_1803	75.54
chr11	19014267	19015115	MACS_peak_1804	132.79
chr11	19018480	19019097	MACS_peak_1805	53.91
chr11	19020287	19020932	MACS_peak_1806	51.14
chr11	19919409	19920969	MACS_peak_1807	444.26
chr11	19923724	19926182	MACS_peak_1808	1071.94
chr11	20020527	20021799	MACS_peak_1809	345.19
chr11	20111981	20113739	MACS_peak_1810	1112.84
chr11	20200535	20202498	MACS_peak_1811	754.46
chr11	20248560	20250175	MACS_peak_1812	482.25
chr11	20331790	20333519	MACS_peak_1813	384.89
chr11	20400279	20401326	MACS_peak_1814	92.39
chr11	20444721	20446822	MACS_peak_1815	144.14
chr11	20455085	20455902	MACS_peak_1816	73.62
chr11	20532055	20532793	MACS_peak_1817	139.94
chr11	20541791	20544192	MACS_peak_1818	1035.49
chr11	20630981	20633019	MACS_peak_1819	1041.26
chr11	20740455	20742387	MACS_peak_1820	1224.13
chr11	20830280	20831774	MACS_peak_1821	1125.93
chr11	20936603	20937496	MACS_peak_1822	94.73
chr11	21090815	21092962	MACS_peak_1823	970.32
chr11	21238185	21240118	MACS_peak_1824	1516.88
chr11	21369534	21371852	MACS_peak_1825	856.04
chr11	21571229	21572851	MACS_peak_1826	375.76
chr11	21992457	21993924	MACS_peak_1827	473.61
chr11	22000666	22002032	MACS_peak_1828	140.56
chr11	22285843	22287827	MACS_peak_1829	721.89
chr11	22511889	22513441	MACS_peak_1830	445.97
chr11	22617120	22618009	MACS_peak_1831	83.85
chr11	22629454	22630337	MACS_peak_1832	65.34
chr11	22858699	22860875	MACS_peak_1833	534.85
chr11	22971880	22973785	MACS_peak_1834	589.39
chr11	22981253	22982948	MACS_peak_1835	384.99
chr11	22990028	22991251	MACS_peak_1836	298.33
chr11	23007288	23009064	MACS_peak_1837	423.92
chr11	23020315	23021169	MACS_peak_1838	55.03
chr11	23047943	23049000	MACS_peak_1839	59.02
chr11	23067219	23068487	MACS_peak_1840	561.52
chr11	23124058	23125094	MACS_peak_1841	50.84
chr11	23211128	23211875	MACS_peak_1842	76.09
chr11	23254748	23257934	MACS_peak_1843	715.47
chr11	23305343	23307876	MACS_peak_1844	2437.78
chr11	23497128	23498732	MACS_peak_1845	610.45
chr11	23632516	23633940	MACS_peak_1846	729.58
chr11	23665174	23666802	MACS_peak_1847	798.25
chr11	23769797	23772245	MACS_peak_1848	1316.89
chr11	23894169	23895583	MACS_peak_1849	410.16
chr11	24049364	24049921	MACS_peak_1850	61.26
chr11	24075471	24078424	MACS_peak_1851	743.3
chr11	24080165	24080952	MACS_peak_1852	94.36
chr11	24081272	24082532	MACS_peak_1853	150.09
chr11	24163487	24164881	MACS_peak_1854	234.21
chr11	26209632	26211273	MACS_peak_1855	801.17
chr11	26386738	26387904	MACS_peak_1856	248.16
chr11	26592837	26594171	MACS_peak_1857	295.92
chr11	26925646	26926601	MACS_peak_1858	52.93
chr11	29130151	29131447	MACS_peak_1859	437.4
chr11	29171655	29174276	MACS_peak_1860	1297.51
chr11	29245838	29247981	MACS_peak_1861	455.92
chr11	29372805	29374755	MACS_peak_1862	593.03
chr11	29514378	29515763	MACS_peak_1863	247.74
chr11	29525833	29527060	MACS_peak_1864	420.47
chr11	29547157	29548693	MACS_peak_1865	349.06
chr11	29691929	29694439	MACS_peak_1866	1279.77
chr11	29823893	29825658	MACS_peak_1867	254.88
chr11	30024101	30024995	MACS_peak_1868	92.92
chr11	30025297	30026443	MACS_peak_1869	218.77
chr11	30197596	30198916	MACS_peak_1870	427.83
chr11	30266725	30269010	MACS_peak_1871	1746.55
chr11	30572359	30573129	MACS_peak_1872	72.39
chr11	30648838	30649853	MACS_peak_1873	220.64
chr11	30754545	30755594	MACS_peak_1874	252.44
chr11	30771155	30773439	MACS_peak_1875	1110.71
chr11	30884996	30885784	MACS_peak_1876	105.14
chr11	30953563	30955026	MACS_peak_1877	422.16
chr11	30985804	30986846	MACS_peak_1878	180.09
chr11	31368525	31370457	MACS_peak_1879	258.42
chr11	31671020	31672264	MACS_peak_1880	496.53
chr11	31869832	31871910	MACS_peak_1881	1181.28
chr11	31965174	31966490	MACS_peak_1882	419.69
chr11	32162137	32162900	MACS_peak_1883	56.83
chr11	32204872	32205978	MACS_peak_1884	138.98
chr11	32221283	32222669	MACS_peak_1885	430.21
chr11	32226160	32226950	MACS_peak_1886	104.94
chr11	32266922	32267984	MACS_peak_1887	245.77
chr11	32347280	32348421	MACS_peak_1888	190.67
chr11	32454265	32456533	MACS_peak_1889	1329.43
chr11	32532088	32534263	MACS_peak_1890	833.13
chr11	32614290	32615220	MACS_peak_1891	130.59
chr11	32641787	32643800	MACS_peak_1892	1563.64
chr11	33146539	33148835	MACS_peak_1893	924.68
chr11	33161785	33164071	MACS_peak_1894	839.83
chr11	33512593	33514060	MACS_peak_1895	881.56
chr11	34007940	34008705	MACS_peak_1896	87.62
chr11	34098077	34098813	MACS_peak_1897	52.05
chr11	34832766	34834264	MACS_peak_1898	349.08
chr11	35120853	35122023	MACS_peak_1899	245.04
chr11	35768661	35770519	MACS_peak_1900	800.93
chr11	35797433	35799109	MACS_peak_1901	360.81
chr11	35833866	35834835	MACS_peak_1902	384.4
chr11	35979431	35980973	MACS_peak_1903	455.95
chr11	35985708	35986364	MACS_peak_1904	66.65
chr11	36000988	36002233	MACS_peak_1905	148.67
chr11	36007838	36008632	MACS_peak_1906	103.34
chr11	37235942	37236937	MACS_peak_1907	157.03
chr11	40691271	40693375	MACS_peak_1908	930.03
chr11	40694281	40695718	MACS_peak_1909	119.12
chr11	40733032	40734566	MACS_peak_1910	504.23
chr11	40754620	40755823	MACS_peak_1911	253.75
chr11	42181287	42183039	MACS_peak_1912	156.31
chr11	42419725	42420379	MACS_peak_1913	85.09
chr11	43425654	43426800	MACS_peak_1914	108.76
chr11	43433361	43434533	MACS_peak_1915	411.54
chr11	43528263	43529133	MACS_peak_1916	100.68
chr11	43681353	43683330	MACS_peak_1917	1660.41
chr11	43747456	43748465	MACS_peak_1918	78.44
chr11	43766865	43767425	MACS_peak_1919	78.9
chr11	43775620	43776395	MACS_peak_1920	61.65
chr11	44469649	44471336	MACS_peak_1921	785.02
chr11	44518499	44520897	MACS_peak_1922	1166.83
chr11	44761027	44761879	MACS_peak_1923	61
chr11	45851364	45852782	MACS_peak_1924	701.29
chr11	45943958	45945581	MACS_peak_1925	645.27
chr11	45954874	45955786	MACS_peak_1926	101.94
chr11	45979592	45981518	MACS_peak_1927	1158.24
chr11	46166026	46166815	MACS_peak_1928	113.6
chr11	46311477	46312655	MACS_peak_1929	123.22
chr11	46436454	46437973	MACS_peak_1930	566.17
chr11	47378907	47379586	MACS_peak_1931	64.11
chr11	47988245	47989440	MACS_peak_1932	240.46
chr11	48799399	48800938	MACS_peak_1933	67.36
chr11	48815954	48818237	MACS_peak_1934	1194.14
chr11	48825918	48827038	MACS_peak_1935	227.55
chr11	48836784	48838445	MACS_peak_1936	301.3
chr11	49202880	49204526	MACS_peak_1937	367.13
chr11	49243367	49244897	MACS_peak_1938	1131.16
chr11	49249980	49251159	MACS_peak_1939	234.14
chr11	49609277	49610087	MACS_peak_1940	81.27
chr11	49652704	49653466	MACS_peak_1941	72.04
chr11	49711517	49713857	MACS_peak_1942	1445.8
chr11	49794050	49794668	MACS_peak_1943	110.62
chr11	49845879	49847573	MACS_peak_1944	775.64
chr11	49901664	49902426	MACS_peak_1945	105.02
chr11	50024369	50026743	MACS_peak_1946	1271.48
chr11	50130889	50132227	MACS_peak_1947	604.24
chr11	50174149	50175586	MACS_peak_1948	607.87
chr11	50209689	50211200	MACS_peak_1949	540.88
chr11	50224654	50226094	MACS_peak_1950	369.28
chr11	50230460	50231772	MACS_peak_1951	290.25
chr11	50233608	50234992	MACS_peak_1952	281.34
chr11	50236230	50237701	MACS_peak_1953	344.03
chr11	50290777	50293117	MACS_peak_1954	893.09
chr11	50324767	50326450	MACS_peak_1955	759.57
chr11	50370636	50372572	MACS_peak_1956	707.72
chr11	50376414	50379401	MACS_peak_1957	1828.08
chr11	50421558	50422967	MACS_peak_1958	140.91
chr11	50429981	50431857	MACS_peak_1959	607.04
chr11	50565478	50566178	MACS_peak_1960	59.27
chr11	50601613	50602532	MACS_peak_1961	88.14
chr11	50827260	50828225	MACS_peak_1962	285.61
chr11	50841062	50841806	MACS_peak_1963	72.77
chr11	50850940	50851851	MACS_peak_1964	85.64
chr11	50915586	50918231	MACS_peak_1965	444.42
chr11	50930805	50931891	MACS_peak_1966	105.1
chr11	51058905	51059944	MACS_peak_1967	137.73
chr11	51219489	51221008	MACS_peak_1968	113.91
chr11	51262277	51264183	MACS_peak_1969	1559.15
chr11	51289456	51290799	MACS_peak_1970	232.6
chr11	51583996	51585329	MACS_peak_1971	492.07
chr11	51605557	51607610	MACS_peak_1972	1109.43
chr11	51615352	51616175	MACS_peak_1973	87.64
chr11	51619101	51620527	MACS_peak_1974	258.04
chr11	51635255	51636663	MACS_peak_1975	460.65
chr11	51650090	51651569	MACS_peak_1976	446.17
chr11	51687871	51689627	MACS_peak_1977	349.67
chr11	51755509	51757368	MACS_peak_1978	979.7
chr11	51763337	51764462	MACS_peak_1979	469.09
chr11	51855200	51859086	MACS_peak_1980	1443.09
chr11	51915997	51916795	MACS_peak_1981	60.92
chr11	51967018	51968333	MACS_peak_1982	200.56
chr11	51999349	52001227	MACS_peak_1983	1056.28
chr11	52003443	52005004	MACS_peak_1984	288.98
chr11	52098035	52100220	MACS_peak_1985	2345.91
chr11	52167494	52168667	MACS_peak_1986	148.36
chr11	52231430	52233143	MACS_peak_1987	852.24
chr11	52282276	52284719	MACS_peak_1988	968.97
chr11	52345961	52347020	MACS_peak_1989	96.22
chr11	52360455	52361706	MACS_peak_1990	322.97
chr11	52389601	52390606	MACS_peak_1991	108.77
chr11	52395966	52397344	MACS_peak_1992	633.65
chr11	52764301	52765450	MACS_peak_1993	184.53
chr11	53299265	53301400	MACS_peak_1994	1392.61
chr11	53324365	53325327	MACS_peak_1995	131.71
chr11	53349867	53352362	MACS_peak_1996	2047.19
chr11	53430059	53431811	MACS_peak_1997	498.36
[truncated: 13,617 more rows]

## Sheet: Mid-Zytotene
26,225 common H3K4me3 peaks in mid-zygotene spermatocytes
Chr	Start	End	Macs	Pvalue
chr1	3670593	3672248	MACS_peak_1	334.92
chr1	4491535	4492597	MACS_peak_2	167.51
chr1	4493058	4493810	MACS_peak_3	109.84
chr1	4496581	4497625	MACS_peak_4	127.04
chr1	4571336	4572225	MACS_peak_5	147.71
chr1	4609156	4610974	MACS_peak_6	1421.79
chr1	4784935	4786622	MACS_peak_7	1456.89
chr1	4807042	4808642	MACS_peak_8	1437.61
chr1	4856877	4859127	MACS_peak_9	2845.96
chr1	4923240	4924699	MACS_peak_10	640.51
chr1	5019412	5019932	MACS_peak_11	59.97
chr1	5020070	5020798	MACS_peak_12	113.14
chr1	5082611	5084080	MACS_peak_13	928.51
chr1	5916686	5917295	MACS_peak_14	67.15
chr1	6213702	6216130	MACS_peak_15	3131.53
chr1	6282441	6283014	MACS_peak_16	67.6
chr1	6358846	6359493	MACS_peak_17	86.79
chr1	6382498	6383507	MACS_peak_18	177.9
chr1	6441092	6441767	MACS_peak_19	61.66
chr1	7087966	7090138	MACS_peak_20	1720.7
chr1	7177540	7178140	MACS_peak_21	70.72
chr1	7396695	7399049	MACS_peak_22	2136.45
chr1	8859079	8859823	MACS_peak_23	90.48
chr1	9299016	9300155	MACS_peak_24	152.68
chr1	9544724	9546503	MACS_peak_25	1386.41
chr1	9699174	9701443	MACS_peak_26	2688.51
chr1	9746862	9749215	MACS_peak_27	2760.72
chr1	9768576	9769362	MACS_peak_28	148.65
chr1	9797350	9799039	MACS_peak_29	1089.56
chr1	9847947	9849207	MACS_peak_30	372.6
chr1	9908117	9909387	MACS_peak_31	406.43
chr1	9942319	9944970	MACS_peak_32	1402.35
chr1	9966420	9969253	MACS_peak_33	3071.19
chr1	10008583	10009812	MACS_peak_34	244.64
chr1	10037085	10040633	MACS_peak_35	2648.92
chr1	10231326	10234047	MACS_peak_36	3100
chr1	10294538	10295228	MACS_peak_37	60.46
chr1	11329496	11330187	MACS_peak_38	88.1
chr1	12808049	12808926	MACS_peak_39	68.13
chr1	12835711	12836765	MACS_peak_40	120.87
chr1	12865000	12865631	MACS_peak_41	67.18
chr1	12875474	12876011	MACS_peak_42	66.96
chr1	12990102	12991277	MACS_peak_43	188.96
chr1	12992116	12992621	MACS_peak_44	90.4
chr1	13050078	13050837	MACS_peak_45	95.3
chr1	13075757	13076522	MACS_peak_46	88.03
chr1	13104870	13105297	MACS_peak_47	55.56
chr1	13125703	13126924	MACS_peak_48	128.57
chr1	13128571	13129925	MACS_peak_49	379.27
chr1	13371084	13375512	MACS_peak_50	3100
chr1	13426173	13427399	MACS_peak_51	440.98
chr1	13494513	13495216	MACS_peak_52	95.54
chr1	13588391	13590836	MACS_peak_53	2414.63
chr1	13659815	13661460	MACS_peak_54	836.97
chr1	13844887	13846982	MACS_peak_55	1436.81
chr1	14304995	14305530	MACS_peak_56	97.97
chr1	14309384	14310185	MACS_peak_57	178.36
chr1	14506321	14507297	MACS_peak_58	236.67
chr1	14755025	14755565	MACS_peak_59	58.94
chr1	14755617	14756127	MACS_peak_60	63.87
chr1	14839714	14840279	MACS_peak_61	72.25
chr1	14918415	14919296	MACS_peak_62	137.16
chr1	15312331	15313691	MACS_peak_63	197.13
chr1	15804701	15806643	MACS_peak_64	1624.35
chr1	15892280	15893264	MACS_peak_65	177.67
chr1	16092742	16093823	MACS_peak_66	334.76
chr1	16103724	16106726	MACS_peak_67	3100
chr1	16518162	16520475	MACS_peak_68	3100
chr1	16617517	16620174	MACS_peak_69	2901.35
chr1	16656212	16657854	MACS_peak_70	1413.7
chr1	16664163	16666364	MACS_peak_71	1259.51
chr1	16688164	16689157	MACS_peak_72	307.45
chr1	17091555	17092123	MACS_peak_73	104.22
chr1	17096445	17098391	MACS_peak_74	1641.03
chr1	17122979	17123809	MACS_peak_75	63.31
chr1	17124206	17124966	MACS_peak_76	145.22
chr1	17144927	17145788	MACS_peak_77	78.89
chr1	18016260	18016716	MACS_peak_78	56.73
chr1	18058076	18058774	MACS_peak_79	66.17
chr1	18408417	18409326	MACS_peak_80	182.98
chr1	19209967	19210457	MACS_peak_81	55.56
chr1	19213897	19214629	MACS_peak_82	112.58
chr1	19459054	19460424	MACS_peak_83	157.33
chr1	19968980	19969736	MACS_peak_84	50.89
chr1	20818316	20820768	MACS_peak_85	1593.21
chr1	20890283	20890785	MACS_peak_86	52.56
chr1	20934130	20935543	MACS_peak_87	214.31
chr1	20950919	20952184	MACS_peak_88	872.06
chr1	21070372	21071115	MACS_peak_89	87.09
chr1	21078515	21080150	MACS_peak_90	1641.81
chr1	21218442	21219108	MACS_peak_91	159.41
chr1	21332223	21333958	MACS_peak_92	956.31
chr1	21402274	21402854	MACS_peak_93	68.41
chr1	21460794	21461750	MACS_peak_94	229.56
chr1	21960378	21962080	MACS_peak_95	532.35
chr1	21973020	21973751	MACS_peak_96	115.32
chr1	22532813	22534382	MACS_peak_97	449.3
chr1	22804937	22806716	MACS_peak_98	891.8
chr1	23101507	23102766	MACS_peak_99	593.1
chr1	23255530	23257669	MACS_peak_100	2903.11
chr1	23382117	23383630	MACS_peak_101	667.36
chr1	23535997	23537346	MACS_peak_102	1074.59
chr1	23761847	23763686	MACS_peak_103	451.6
chr1	23785354	23787004	MACS_peak_104	235.49
chr1	23920981	23923083	MACS_peak_105	2759.99
chr1	24004835	24006214	MACS_peak_106	1013.38
chr1	24098916	24101276	MACS_peak_107	2782.1
chr1	24176357	24177081	MACS_peak_108	95.66
chr1	24245610	24247009	MACS_peak_109	277.93
chr1	24264214	24265483	MACS_peak_110	95.99
chr1	24311464	24311975	MACS_peak_111	58.9
chr1	24312229	24312659	MACS_peak_112	58.42
chr1	24361087	24362183	MACS_peak_113	161.28
chr1	24453220	24453860	MACS_peak_114	112.96
chr1	24549747	24551348	MACS_peak_115	205.01
chr1	24601429	24601949	MACS_peak_116	104.01
chr1	24677865	24679601	MACS_peak_117	1831.37
chr1	25178558	25179181	MACS_peak_118	55.74
chr1	25227892	25229278	MACS_peak_119	217.07
chr1	25710900	25711400	MACS_peak_120	287.92
chr1	25829356	25830944	MACS_peak_121	627.39
chr1	27443033	27443655	MACS_peak_122	141.4
chr1	27942296	27942975	MACS_peak_123	97.13
chr1	28622325	28623015	MACS_peak_124	119.7
chr1	28801177	28802054	MACS_peak_125	64.29
chr1	29082274	29082873	MACS_peak_126	64.99
chr1	29317668	29318141	MACS_peak_127	60.63
chr1	29484876	29485393	MACS_peak_128	52.56
chr1	30638492	30639215	MACS_peak_129	88.83
chr1	30872374	30874582	MACS_peak_130	3100
chr1	30947910	30950503	MACS_peak_131	2490.79
chr1	32172075	32173575	MACS_peak_132	447.43
chr1	33366379	33367815	MACS_peak_133	511.44
chr1	33621492	33622042	MACS_peak_134	65.63
chr1	33637330	33638694	MACS_peak_135	345.02
chr1	33669097	33670901	MACS_peak_136	2890.69
chr1	33719376	33721011	MACS_peak_137	2192.96
chr1	33756887	33758376	MACS_peak_138	1083.25
chr1	33813396	33815293	MACS_peak_139	1654.57
chr1	33826000	33827110	MACS_peak_140	261.75
chr1	33838281	33839599	MACS_peak_141	550.69
chr1	33906818	33908645	MACS_peak_142	735.02
chr1	34005900	34006631	MACS_peak_143	71.48
chr1	34011014	34012312	MACS_peak_144	396.64
chr1	34177535	34178564	MACS_peak_145	301.67
chr1	34236141	34236895	MACS_peak_146	175.41
chr1	34434330	34435652	MACS_peak_147	231.79
chr1	34438328	34440587	MACS_peak_148	2953.56
chr1	34459237	34460577	MACS_peak_149	803.87
chr1	34485211	34486757	MACS_peak_150	296.15
chr1	34510206	34511211	MACS_peak_151	125.51
chr1	34560847	34561533	MACS_peak_152	97.75
chr1	34579025	34580006	MACS_peak_153	185.7
chr1	34750152	34751223	MACS_peak_154	256.87
chr1	34801517	34802464	MACS_peak_155	181.24
chr1	34805727	34806396	MACS_peak_156	114.41
chr1	34841647	34843858	MACS_peak_157	2844.5
chr1	34849566	34850776	MACS_peak_158	986.46
chr1	34929464	34930780	MACS_peak_159	175.07
chr1	34961696	34962438	MACS_peak_160	54.5
chr1	35385079	35386045	MACS_peak_161	103.72
chr1	35849987	35850494	MACS_peak_162	112.17
chr1	35866109	35867226	MACS_peak_163	376.4
chr1	36010484	36011455	MACS_peak_164	311.95
chr1	36064826	36065728	MACS_peak_165	160.62
chr1	36067848	36069314	MACS_peak_166	1339.82
chr1	36103459	36104078	MACS_peak_167	56.98
chr1	36243477	36244781	MACS_peak_168	2163.19
chr1	36254579	36255022	MACS_peak_169	63.79
chr1	36255762	36256279	MACS_peak_170	105.36
chr1	36269413	36269857	MACS_peak_171	67.13
chr1	36303393	36304015	MACS_peak_172	53.35
chr1	36307245	36308907	MACS_peak_173	1345.94
chr1	36367922	36369837	MACS_peak_174	3100
chr1	36444263	36446142	MACS_peak_175	2511.98
chr1	36470538	36472345	MACS_peak_176	2728.93
chr1	36511054	36513395	MACS_peak_177	2606.28
chr1	36545551	36547915	MACS_peak_178	1108.97
chr1	36555214	36558871	MACS_peak_179	3100
chr1	36682058	36684205	MACS_peak_180	2006.47
chr1	36690644	36692419	MACS_peak_181	2050.21
chr1	36709152	36710634	MACS_peak_182	1938.55
chr1	36758689	36759531	MACS_peak_183	108.52
chr1	36770694	36771360	MACS_peak_184	107.57
chr1	36784635	36786084	MACS_peak_185	298.56
chr1	36786100	36786648	MACS_peak_186	61.79
chr1	36938043	36940657	MACS_peak_187	3100
chr1	37028650	37029950	MACS_peak_188	379.07
chr1	37197456	37198149	MACS_peak_189	140.85
chr1	37260820	37261535	MACS_peak_190	72.31
chr1	37299119	37300993	MACS_peak_191	1981.05
chr1	37429158	37431509	MACS_peak_192	2167.5
chr1	37540027	37541920	MACS_peak_193	899.59
chr1	37579410	37579993	MACS_peak_194	63.67
chr1	37719290	37720345	MACS_peak_195	189.06
chr1	37864103	37866247	MACS_peak_196	2790.87
chr1	37871646	37873232	MACS_peak_197	1053.38
chr1	37875039	37875718	MACS_peak_198	66.97
chr1	37889549	37891584	MACS_peak_199	2257.26
chr1	37923062	37923437	MACS_peak_200	73.42
chr1	37946297	37946978	MACS_peak_201	108.08
chr1	37996131	37999302	MACS_peak_202	3100
chr1	38128149	38130679	MACS_peak_203	3100
chr1	38209440	38210569	MACS_peak_204	142.31
chr1	38217879	38219049	MACS_peak_205	483.78
chr1	38315218	38316231	MACS_peak_206	134.64
chr1	38358692	38359909	MACS_peak_207	184.39
chr1	38626847	38628162	MACS_peak_208	300.68
chr1	38755632	38756304	MACS_peak_209	118.51
chr1	38835584	38836311	MACS_peak_210	95.68
chr1	38856018	38856400	MACS_peak_211	54.37
chr1	38897495	38898542	MACS_peak_212	311.34
chr1	38987017	38988656	MACS_peak_213	2987.01
chr1	39045322	39046558	MACS_peak_214	335.97
chr1	39193206	39194708	MACS_peak_215	261.41
chr1	39367258	39369113	MACS_peak_216	2974.8
chr1	39477531	39479230	MACS_peak_217	920.61
chr1	39534879	39537011	MACS_peak_218	2148.76
chr1	39576009	39578089	MACS_peak_219	2661.05
chr1	39609069	39609930	MACS_peak_220	213.67
chr1	39613872	39615600	MACS_peak_221	1153.54
chr1	39650285	39651373	MACS_peak_222	253.68
chr1	39720518	39721456	MACS_peak_223	202.49
chr1	39761093	39762051	MACS_peak_224	111.58
chr1	39869869	39870434	MACS_peak_225	86.48
chr1	39890448	39891548	MACS_peak_226	212.86
chr1	39900208	39901850	MACS_peak_227	1243.29
chr1	39935481	39937677	MACS_peak_228	3100
chr1	40085472	40086218	MACS_peak_229	130.15
chr1	40266527	40267121	MACS_peak_230	74.32
chr1	40404715	40405563	MACS_peak_231	70.54
chr1	40681092	40681659	MACS_peak_232	72
chr1	40790064	40791492	MACS_peak_233	854.33
chr1	40815038	40816937	MACS_peak_234	619.82
chr1	41035305	41035851	MACS_peak_235	78.14
chr1	41055879	41056788	MACS_peak_236	79.23
chr1	41157166	41157821	MACS_peak_237	97.74
chr1	41677048	41677556	MACS_peak_238	51.15
chr1	41890902	41891517	MACS_peak_239	86.6
chr1	41993895	41994454	MACS_peak_240	106.49
chr1	42243764	42244668	MACS_peak_241	127.94
chr1	42257600	42258222	MACS_peak_242	85.41
chr1	42387781	42388266	MACS_peak_243	62.49
chr1	42388332	42389355	MACS_peak_244	141.76
chr1	42539157	42539727	MACS_peak_245	66.42
chr1	42629409	42630036	MACS_peak_246	51.48
chr1	42651187	42652325	MACS_peak_247	303.47
chr1	42696391	42698235	MACS_peak_248	362.95
chr1	42713282	42713921	MACS_peak_249	90.08
chr1	42761307	42762126	MACS_peak_250	233.4
chr1	42824922	42826481	MACS_peak_251	918.46
chr1	42850680	42852434	MACS_peak_252	1334.31
chr1	42918949	42920365	MACS_peak_253	174.51
chr1	42922509	42923068	MACS_peak_254	79.8
chr1	42923079	42923587	MACS_peak_255	86.87
chr1	42952675	42954337	MACS_peak_256	654.9
chr1	43091812	43093263	MACS_peak_257	591.1
chr1	43097864	43099477	MACS_peak_258	2469.96
chr1	43163530	43164164	MACS_peak_259	71.97
chr1	43188836	43189594	MACS_peak_260	113.56
chr1	43444874	43446680	MACS_peak_261	888.99
chr1	43553779	43554512	MACS_peak_262	112.44
chr1	43826521	43828607	MACS_peak_263	1875.88
chr1	43887812	43888740	MACS_peak_264	105.77
chr1	43898223	43900021	MACS_peak_265	381.07
chr1	43932997	43935409	MACS_peak_266	3046.56
chr1	44026966	44028762	MACS_peak_267	471.58
chr1	44081039	44082111	MACS_peak_268	251.58
chr1	44100997	44103130	MACS_peak_269	1947.07
chr1	44117865	44120278	MACS_peak_270	1646.4
chr1	44146896	44149204	MACS_peak_271	2248.74
chr1	44198206	44199372	MACS_peak_272	246.35
chr1	44551071	44552725	MACS_peak_273	332.9
chr1	45439272	45439601	MACS_peak_274	61.77
chr1	45794497	45796302	MACS_peak_275	3091.34
chr1	45924954	45926574	MACS_peak_276	512.47
chr1	46066390	46067582	MACS_peak_277	235.37
chr1	46088275	46089725	MACS_peak_278	630.89
chr1	46424960	46426329	MACS_peak_279	322.06
chr1	46852246	46854975	MACS_peak_280	3100
chr1	46904721	46905843	MACS_peak_281	255.46
chr1	47365827	47366659	MACS_peak_282	104.91
chr1	47455764	47456921	MACS_peak_283	273.19
chr1	47593739	47594084	MACS_peak_284	65.24
chr1	50926145	50928139	MACS_peak_285	1072.75
chr1	51333877	51334539	MACS_peak_286	65.43
chr1	51411148	51412125	MACS_peak_287	127.98
chr1	51426423	51427021	MACS_peak_288	62.8
chr1	51458793	51459286	MACS_peak_289	53.68
chr1	51476860	51479195	MACS_peak_290	1341.2
chr1	51598188	51598943	MACS_peak_291	123.67
chr1	51746730	51747677	MACS_peak_292	110.91
chr1	51914806	51916463	MACS_peak_293	752.22
chr1	51922407	51923016	MACS_peak_294	53.11
chr1	52113104	52114340	MACS_peak_295	841.79
chr1	52118244	52120407	MACS_peak_296	1761.29
chr1	52231230	52234094	MACS_peak_297	3100
chr1	52499624	52501083	MACS_peak_298	1383.74
chr1	52630162	52631346	MACS_peak_299	1103.69
chr1	52725962	52728034	MACS_peak_300	1363.96
chr1	52789581	52790401	MACS_peak_301	114.55
chr1	52816493	52818021	MACS_peak_302	371.66
chr1	52844367	52845958	MACS_peak_303	1087.03
chr1	52952335	52953454	MACS_peak_304	258.71
chr1	53187042	53187797	MACS_peak_305	204.69
chr1	53296298	53298315	MACS_peak_306	1222.31
chr1	53313087	53314359	MACS_peak_307	570.95
chr1	53351702	53353192	MACS_peak_308	1316.93
chr1	53705904	53707535	MACS_peak_309	419.36
chr1	53710818	53711780	MACS_peak_310	181.16
chr1	53783565	53785781	MACS_peak_311	1785.47
chr1	54184753	54185642	MACS_peak_312	235.93
chr1	54193809	54195440	MACS_peak_313	1060.59
chr1	54249576	54251730	MACS_peak_314	1115.66
chr1	54438174	54439490	MACS_peak_315	1463.82
chr1	54556463	54558781	MACS_peak_316	2065.73
chr1	54565740	54566828	MACS_peak_317	259.46
chr1	54925381	54926887	MACS_peak_318	914.73
chr1	55025630	55028151	MACS_peak_319	3129.46
chr1	55051987	55054012	MACS_peak_320	3100
chr1	55086494	55089104	MACS_peak_321	3100
chr1	55130355	55132286	MACS_peak_322	3121.43
chr1	55225945	55227066	MACS_peak_323	271.95
chr1	55236367	55238259	MACS_peak_324	2276.15
chr1	55361897	55364326	MACS_peak_325	3100
chr1	55381142	55382855	MACS_peak_326	224.06
chr1	55404968	55407320	MACS_peak_327	1230.13
chr1	55697112	55697971	MACS_peak_328	190.85
chr1	56955051	56956340	MACS_peak_329	250.44
chr1	56969510	56970121	MACS_peak_330	87.42
chr1	56971538	56973787	MACS_peak_331	1263.27
chr1	56976888	56977712	MACS_peak_332	100.69
chr1	57005988	57006729	MACS_peak_333	96.19
chr1	57044950	57045549	MACS_peak_334	125.55
chr1	57376762	57378708	MACS_peak_335	2351.12
chr1	57405482	57407580	MACS_peak_336	2313.52
chr1	57436122	57436613	MACS_peak_337	54.72
chr1	57773846	57776090	MACS_peak_338	973.19
chr1	57969019	57970874	MACS_peak_339	1357.42
chr1	57995582	57996976	MACS_peak_340	1518.98
chr1	58029730	58030424	MACS_peak_341	103.66
chr1	58210085	58210940	MACS_peak_342	128.96
chr1	58363805	58364569	MACS_peak_343	79.14
chr1	58391860	58394405	MACS_peak_344	3100
chr1	58422498	58424830	MACS_peak_345	3100
chr1	58444488	58446107	MACS_peak_346	1353.71
chr1	58503779	58505921	MACS_peak_347	2348.88
chr1	58584979	58587381	MACS_peak_348	3123
chr1	58652448	58653312	MACS_peak_349	136.86
chr1	58710701	58714026	MACS_peak_350	1228.13
chr1	58736549	58737178	MACS_peak_351	68.33
chr1	58795000	58796431	MACS_peak_352	455.2
chr1	58801926	58802377	MACS_peak_353	52.76
chr1	58802384	58803221	MACS_peak_354	194.83
chr1	58972692	58974875	MACS_peak_355	3100
chr1	59093977	59095141	MACS_peak_356	381.93
chr1	59119218	59120952	MACS_peak_357	3174.35
chr1	59236275	59238276	MACS_peak_358	2038.07
chr1	59252486	59253940	MACS_peak_359	347.81
chr1	59315769	59316192	MACS_peak_360	54.58
chr1	59423256	59423870	MACS_peak_361	93.42
chr1	59450680	59451200	MACS_peak_362	57.4
chr1	59480662	59484044	MACS_peak_363	1985.15
chr1	59484048	59484624	MACS_peak_364	106.27
chr1	59515892	59516699	MACS_peak_365	190.49
chr1	59539944	59541791	MACS_peak_366	923.79
chr1	59584655	59585382	MACS_peak_367	107.71
chr1	59603879	59604507	MACS_peak_368	99.9
chr1	59618754	59620031	MACS_peak_369	253.62
chr1	59669418	59671697	MACS_peak_370	3100
chr1	59684225	59686113	MACS_peak_371	912.66
chr1	59761644	59765712	MACS_peak_372	3100
chr1	59911904	59914467	MACS_peak_373	3100
chr1	60041654	60043904	MACS_peak_374	2617.49
chr1	60096817	60099676	MACS_peak_375	3100
chr1	60117195	60117680	MACS_peak_376	75.56
chr1	60179450	60181991	MACS_peak_377	3169.92
chr1	60342828	60344338	MACS_peak_378	1153.3
chr1	60408641	60411066	MACS_peak_379	3216.83
chr1	60565120	60565747	MACS_peak_380	61.88
chr1	60565754	60567753	MACS_peak_381	3100
chr1	60920845	60921577	MACS_peak_382	157.68
chr1	60962373	60963194	MACS_peak_383	97.05
chr1	61138971	61139936	MACS_peak_384	236.05
chr1	61418929	61420035	MACS_peak_385	266.6
chr1	61472817	61473282	MACS_peak_386	60.61
chr1	61528595	61529478	MACS_peak_387	100.3
chr1	61638140	61640014	MACS_peak_388	1234.01
chr1	62414736	62415443	MACS_peak_389	101.91
chr1	62703013	62704020	MACS_peak_390	190.51
chr1	62794749	62796294	MACS_peak_391	593.82
chr1	62966372	62967181	MACS_peak_392	76.01
chr1	62984330	62984998	MACS_peak_393	109.45
chr1	62990511	62991623	MACS_peak_394	192.04
chr1	63112031	63115474	MACS_peak_395	3100
chr1	63131280	63132315	MACS_peak_396	141.46
chr1	63139807	63140786	MACS_peak_397	142.15
chr1	63175773	63177782	MACS_peak_398	3100
chr1	63199113	63201229	MACS_peak_399	810.96
chr1	63247468	63248915	MACS_peak_400	366.04
chr1	63272406	63274971	MACS_peak_401	3100
chr1	63309051	63310301	MACS_peak_402	571.39
chr1	63364333	63365959	MACS_peak_403	1053.73
chr1	63445434	63446620	MACS_peak_404	627.5
chr1	63729730	63731469	MACS_peak_405	1368.14
chr1	64119663	64120048	MACS_peak_406	65.61
chr1	64120295	64122995	MACS_peak_407	1501.72
chr1	64307897	64309129	MACS_peak_408	299.99
chr1	64335960	64338915	MACS_peak_409	1681
chr1	64531573	64534953	MACS_peak_410	3100
chr1	64616418	64618232	MACS_peak_411	2658.33
chr1	64689659	64692718	MACS_peak_412	2721.33
chr1	64734693	64735432	MACS_peak_413	91.08
chr1	64735645	64739467	MACS_peak_414	2050.04
chr1	64955723	64957727	MACS_peak_415	1477.54
chr1	64993884	64995130	MACS_peak_416	321.69
chr1	65051203	65051929	MACS_peak_417	99.24
chr1	65073034	65073506	MACS_peak_418	50.46
chr1	65109380	65110330	MACS_peak_419	121.79
chr1	65177730	65180151	MACS_peak_420	1228.52
chr1	65185228	65187983	MACS_peak_421	2952.23
chr1	65311054	65311839	MACS_peak_422	96.87
chr1	65407513	65410072	MACS_peak_423	3036.27
chr1	65926386	65927338	MACS_peak_424	167.7
chr1	65927730	65928440	MACS_peak_425	120.31
chr1	66174862	66175856	MACS_peak_426	459.73
chr1	66467303	66468934	MACS_peak_427	459.23
chr1	66700208	66701791	MACS_peak_428	1280.9
chr1	66815023	66818548	MACS_peak_429	3100
chr1	66862199	66863872	MACS_peak_430	1216.68
chr1	66944333	66945341	MACS_peak_431	157.39
chr1	67038023	67039697	MACS_peak_432	1839.92
chr1	67265822	67266728	MACS_peak_433	100.08
chr1	67441589	67442535	MACS_peak_434	131.64
chr1	67476619	67477872	MACS_peak_435	304.18
chr1	67960626	67963928	MACS_peak_436	3100
chr1	68047122	68047712	MACS_peak_437	62.58
chr1	68385662	68386387	MACS_peak_438	162.13
chr1	68818216	68819230	MACS_peak_439	149.69
chr1	69043227	69043970	MACS_peak_440	90.42
chr1	69106190	69106614	MACS_peak_441	53.57
chr1	69106720	69108726	MACS_peak_442	553.84
chr1	69220891	69222130	MACS_peak_443	116.87
chr1	69376264	69378536	MACS_peak_444	1101.82
chr1	69686603	69688346	MACS_peak_445	1783.04
chr1	69790197	69791298	MACS_peak_446	266.47
chr1	69826641	69827677	MACS_peak_447	822.28
chr1	70271225	70272368	MACS_peak_448	204.51
chr1	70839173	70840162	MACS_peak_449	176.89
chr1	71101393	71103783	MACS_peak_450	2421.84
chr1	71326750	71328442	MACS_peak_451	641.68
chr1	71468520	71469416	MACS_peak_452	118.58
chr1	71556417	71558043	MACS_peak_453	1191.8
chr1	71652237	71654421	MACS_peak_454	2238.77
chr1	71709424	71710499	MACS_peak_455	296.36
chr1	71811969	71812756	MACS_peak_456	161.67
chr1	71836740	71838096	MACS_peak_457	185.43
chr1	72121752	72122315	MACS_peak_458	59.54
chr1	72210952	72211292	MACS_peak_459	52.89
chr1	72211314	72212884	MACS_peak_460	1538.06
chr1	72225289	72226719	MACS_peak_461	831.57
chr1	72235971	72237459	MACS_peak_462	1002.96
chr1	72243313	72245363	MACS_peak_463	1301.57
chr1	72253992	72256180	MACS_peak_464	1190.67
chr1	72283467	72284923	MACS_peak_465	674.6
chr1	72306638	72308247	MACS_peak_466	1367.46
chr1	72535992	72537651	MACS_peak_467	311.78
chr1	72577321	72577789	MACS_peak_468	61.54
chr1	72578303	72579217	MACS_peak_469	129.96
chr1	72582598	72583890	MACS_peak_470	538.91
chr1	72640375	72641756	MACS_peak_471	874.15
chr1	72710190	72712239	MACS_peak_472	2424.63
chr1	72764209	72765868	MACS_peak_473	464.59
chr1	72823804	72826049	MACS_peak_474	633.44
chr1	72870354	72872556	MACS_peak_475	264.64
chr1	72873452	72874490	MACS_peak_476	103.11
chr1	72944935	72945439	MACS_peak_477	59.69
chr1	73052251	73052917	MACS_peak_478	100.43
chr1	73862456	73862997	MACS_peak_479	52.93
chr1	73913624	73914442	MACS_peak_480	143.65
chr1	74098135	74098843	MACS_peak_481	130.77
chr1	74123936	74125334	MACS_peak_482	517.73
chr1	74141535	74142026	MACS_peak_483	61.16
chr1	74205823	74207277	MACS_peak_484	390.76
chr1	74235520	74237720	MACS_peak_485	3100
chr1	74283698	74285775	MACS_peak_486	3100
chr1	74303415	74304719	MACS_peak_487	742.97
chr1	74331979	74333226	MACS_peak_488	747.5
chr1	74367798	74369457	MACS_peak_489	415.48
chr1	74386259	74387617	MACS_peak_490	471.44
chr1	74390270	74392718	MACS_peak_491	2459.24
chr1	74396791	74398337	MACS_peak_492	507.84
chr1	74418112	74418891	MACS_peak_493	106.49
chr1	74504825	74507856	MACS_peak_494	3100
chr1	74586914	74589043	MACS_peak_495	1787.45
chr1	74600793	74602164	MACS_peak_496	1435.84
chr1	74660964	74663002	MACS_peak_497	2492.11
chr1	74712909	74714246	MACS_peak_498	234.83
chr1	74748375	74749015	MACS_peak_499	76.52
chr1	74771332	74772392	MACS_peak_500	335.98
chr1	74783788	74784815	MACS_peak_501	135.84
chr1	74791562	74792251	MACS_peak_502	83.86
chr1	74802523	74803148	MACS_peak_503	91.93
chr1	74806880	74807314	MACS_peak_504	61.48
chr1	74808010	74808798	MACS_peak_505	178.21
chr1	74816192	74817865	MACS_peak_506	1113.53
chr1	74854302	74857056	MACS_peak_507	1148.07
chr1	74858015	74859296	MACS_peak_508	136.01
chr1	74881923	74882736	MACS_peak_509	159.55
chr1	74884740	74885662	MACS_peak_510	187.76
chr1	74900440	74901186	MACS_peak_511	103.7
chr1	74935017	74936186	MACS_peak_512	244.62
chr1	74947855	74948824	MACS_peak_513	158.52
chr1	74949923	74950658	MACS_peak_514	98.28
chr1	74950824	74951964	MACS_peak_515	173.09
chr1	75124032	75125694	MACS_peak_516	1924.59
chr1	75138778	75143621	MACS_peak_517	3100
chr1	75167891	75169684	MACS_peak_518	1320.35
chr1	75179211	75181104	MACS_peak_519	600.69
chr1	75191192	75193217	MACS_peak_520	1938.45
chr1	75210038	75211673	MACS_peak_521	2353.32
chr1	75218254	75220274	MACS_peak_522	630.81
chr1	75235776	75237338	MACS_peak_523	1000.25
chr1	75251191	75252206	MACS_peak_524	143.48
chr1	75253050	75254471	MACS_peak_525	60.85
chr1	75263182	75264570	MACS_peak_526	475.6
chr1	75316123	75318823	MACS_peak_527	2070.98
chr1	75344333	75346043	MACS_peak_528	596.18
chr1	75375147	75375878	MACS_peak_529	150
chr1	75381656	75382324	MACS_peak_530	105.12
chr1	75421584	75422890	MACS_peak_531	195.77
chr1	75435719	75436445	MACS_peak_532	79.42
chr1	75445212	75446601	MACS_peak_533	510.75
chr1	75457969	75459014	MACS_peak_534	158.73
chr1	75476929	75480400	MACS_peak_535	3100
chr1	75486854	75488066	MACS_peak_536	279.29
chr1	75505053	75506664	MACS_peak_537	499.56
chr1	75520956	75522410	MACS_peak_538	1913.53
chr1	75653526	75654380	MACS_peak_539	233
chr1	75685571	75686484	MACS_peak_540	130.1
chr1	76636444	76638061	MACS_peak_541	839.91
chr1	76974298	76976620	MACS_peak_542	1150.11
chr1	77373647	77374487	MACS_peak_543	64.12
chr1	77514285	77515981	MACS_peak_544	469.83
chr1	77975878	77976519	MACS_peak_545	74.24
chr1	78081299	78082238	MACS_peak_546	442.84
chr1	78131528	78132930	MACS_peak_547	316.86
chr1	78215413	78217822	MACS_peak_548	997.45
chr1	78309617	78310043	MACS_peak_549	92.27
chr1	78310095	78310844	MACS_peak_550	229.51
chr1	78315053	78315540	MACS_peak_551	61.68
chr1	78488025	78489821	MACS_peak_552	3197.91
chr1	78511498	78512158	MACS_peak_553	53.02
chr1	78525363	78526062	MACS_peak_554	77.2
chr1	78614143	78615380	MACS_peak_555	1064.62
chr1	78657024	78659258	MACS_peak_556	2097.14
chr1	78724188	78725140	MACS_peak_557	72.79
chr1	78967449	78967985	MACS_peak_558	63.76
chr1	79580837	79581496	MACS_peak_559	75.23
chr1	79671044	79672948	MACS_peak_560	1014.26
chr1	79760654	79763063	MACS_peak_561	1807.26
chr1	79775347	79776817	MACS_peak_562	750.75
chr1	79857555	79859107	MACS_peak_563	697.78
chr1	80218123	80218793	MACS_peak_564	76.03
chr1	80338888	80341753	MACS_peak_565	3100
chr1	80383238	80384639	MACS_peak_566	215.81
chr1	80586362	80586857	MACS_peak_567	52.12
chr1	80756902	80758977	MACS_peak_568	1096.68
chr1	81709377	81710185	MACS_peak_569	91.96
chr1	82255781	82256330	MACS_peak_570	54.81
chr1	82282673	82284076	MACS_peak_571	1026.44
chr1	82288192	82289641	MACS_peak_572	250.63
chr1	82290391	82290993	MACS_peak_573	74.43
chr1	82291019	82291761	MACS_peak_574	104.22
chr1	82315884	82317594	MACS_peak_575	2851.43
chr1	82641223	82641985	MACS_peak_576	81.71
chr1	82724129	82726048	MACS_peak_577	2334.77
chr1	82770695	82771532	MACS_peak_578	158.23
chr1	82819067	82820843	MACS_peak_579	550.22
chr1	82838565	82840908	MACS_peak_580	3100
chr1	82959592	82961190	MACS_peak_581	1481.64
chr1	83000040	83001612	MACS_peak_582	731.42
chr1	83037223	83038895	MACS_peak_583	328.55
chr1	83159437	83160303	MACS_peak_584	181.69
chr1	83276610	83277222	MACS_peak_585	66.82
chr1	83389367	83391069	MACS_peak_586	630.54
chr1	83407573	83408193	MACS_peak_587	87.29
chr1	84305460	84306320	MACS_peak_588	174.9
chr1	84695407	84696788	MACS_peak_589	434.18
chr1	84709420	84710036	MACS_peak_590	62.8
chr1	84803936	84807958	MACS_peak_591	3100
chr1	84825682	84826248	MACS_peak_592	108.62
chr1	84837168	84841141	MACS_peak_593	3100
chr1	84891541	84892608	MACS_peak_594	291.02
chr1	84933603	84934120	MACS_peak_595	71.46
chr1	84934365	84935409	MACS_peak_596	154.34
chr1	85703238	85704193	MACS_peak_597	152.6
chr1	85724339	85725298	MACS_peak_598	190.7
chr1	85770645	85771863	MACS_peak_599	343.6
chr1	85792659	85795090	MACS_peak_600	3170.34
chr1	85893967	85895778	MACS_peak_601	1101.43
chr1	86045688	86046804	MACS_peak_602	790.86
chr1	86058889	86059301	MACS_peak_603	66.37
chr1	86059309	86059824	MACS_peak_604	100.54
chr1	86063707	86065680	MACS_peak_605	2545.61
chr1	86153972	86155493	MACS_peak_606	1902.17
chr1	86302699	86304097	MACS_peak_607	350.39
chr1	86313489	86314173	MACS_peak_608	112.21
chr1	86357804	86360831	MACS_peak_609	3100
chr1	86372080	86372522	MACS_peak_610	53.79
chr1	86380595	86381379	MACS_peak_611	221.95
chr1	86389011	86389966	MACS_peak_612	140.85
chr1	86432577	86435498	MACS_peak_613	1637.16
chr1	86440279	86443290	MACS_peak_614	1239.89
chr1	86466427	86468010	MACS_peak_615	363.98
chr1	86471063	86474141	MACS_peak_616	1331.89
chr1	86486597	86488624	MACS_peak_617	2954.43
chr1	86503223	86505031	MACS_peak_618	1241.19
chr1	86524231	86529047	MACS_peak_619	3100
chr1	86529727	86530478	MACS_peak_620	287.25
chr1	86581455	86583297	MACS_peak_621	2087.07
chr1	86586327	86587921	MACS_peak_622	1268.03
chr1	86669525	86670035	MACS_peak_623	101.59
chr1	86670132	86671085	MACS_peak_624	205.96
chr1	86703010	86704842	MACS_peak_625	1921.21
chr1	86909115	86909886	MACS_peak_626	221.12
chr1	87086522	87088183	MACS_peak_627	881.8
chr1	87098305	87099137	MACS_peak_628	152.8
chr1	87153958	87154872	MACS_peak_629	90.41
chr1	87155449	87156069	MACS_peak_630	78.52
chr1	87170138	87171200	MACS_peak_631	242.31
chr1	87184509	87186207	MACS_peak_632	424.28
chr1	87186331	87187411	MACS_peak_633	358.14
chr1	87205906	87206569	MACS_peak_634	80.37
chr1	87213068	87215326	MACS_peak_635	3100
chr1	87245935	87246416	MACS_peak_636	86.12
chr1	87264200	87265195	MACS_peak_637	333.22
chr1	87281640	87282638	MACS_peak_638	217.42
chr1	87326107	87328406	MACS_peak_639	3067.04
chr1	87474951	87475763	MACS_peak_640	89.12
chr1	87509229	87510755	MACS_peak_641	702.75
chr1	87541818	87542666	MACS_peak_642	209.56
chr1	87607590	87608024	MACS_peak_643	54.73
chr1	87620126	87620771	MACS_peak_644	82.53
chr1	87755282	87757422	MACS_peak_645	2725.54
chr1	87852537	87854955	MACS_peak_646	3100
chr1	88007392	88009308	MACS_peak_647	1111.56
chr1	88204699	88206450	MACS_peak_648	1316.73
chr1	88276800	88279164	MACS_peak_649	2879.99
chr1	88490156	88490990	MACS_peak_650	156.15
chr1	88700584	88702742	MACS_peak_651	892.46
chr1	88744560	88745032	MACS_peak_652	50.46
chr1	88761182	88761626	MACS_peak_653	63.3
chr1	88964403	88964904	MACS_peak_654	66.67
chr1	89015347	89016538	MACS_peak_655	169.38
chr1	89069145	89071459	MACS_peak_656	1780.7
chr1	89302575	89303227	MACS_peak_657	109.67
chr1	89453992	89456207	MACS_peak_658	2251.17
chr1	89579673	89581696	MACS_peak_659	1224.55
chr1	89918104	89918696	MACS_peak_660	82.41
chr1	89929916	89932435	MACS_peak_661	653.02
chr1	89939330	89940776	MACS_peak_662	461.93
chr1	89941761	89942425	MACS_peak_663	57.74
chr1	89942650	89943865	MACS_peak_664	62.66
chr1	89967580	89969127	MACS_peak_665	490.74
chr1	89974386	89974838	MACS_peak_666	52.65
chr1	90153430	90153810	MACS_peak_667	56.78
chr1	90160079	90160750	MACS_peak_668	96.38
chr1	90202146	90203548	MACS_peak_669	178.97
chr1	90203580	90203967	MACS_peak_670	50.18
chr1	90286036	90286977	MACS_peak_671	147.42
chr1	90602600	90604727	MACS_peak_672	3100
chr1	90735954	90736787	MACS_peak_673	169.83
chr1	90927623	90928545	MACS_peak_674	136.79
chr1	90998476	90999151	MACS_peak_675	120.91
chr1	91017169	91017715	MACS_peak_676	111.1
chr1	91052531	91053962	MACS_peak_677	411.71
chr1	91144067	91145579	MACS_peak_678	400.07
chr1	91179742	91180565	MACS_peak_679	142.89
chr1	91249400	91251865	MACS_peak_680	3100
chr1	91297535	91298922	MACS_peak_681	511.25
chr1	91365869	91367099	MACS_peak_682	394.74
chr1	91397578	91399615	MACS_peak_683	3100
chr1	91405913	91406443	MACS_peak_684	100.13
chr1	91412181	91414864	MACS_peak_685	1172.23
chr1	91421928	91424205	MACS_peak_686	3224.61
chr1	91458502	91460442	MACS_peak_687	1752.54
chr1	91494028	91495480	MACS_peak_688	1474.87
chr1	91539598	91541795	MACS_peak_689	3100
chr1	91801280	91802226	MACS_peak_690	191.47
chr1	92178966	92181580	MACS_peak_691	3100
chr1	92472842	92474613	MACS_peak_692	2354.52
chr1	92641241	92642502	MACS_peak_693	1149.14
chr1	92647841	92648946	MACS_peak_694	197.51
chr1	92830725	92832473	MACS_peak_695	795.22
chr1	92902256	92903271	MACS_peak_696	177.47
chr1	92906369	92908031	MACS_peak_697	1439.82
chr1	92910269	92911618	MACS_peak_698	864.53
chr1	92933751	92935528	MACS_peak_699	1682.83
chr1	93099980	93102364	MACS_peak_700	444.02
chr1	93113209	93115977	MACS_peak_701	1242.33
chr1	93176092	93176992	MACS_peak_702	175.97
chr1	93233795	93236641	MACS_peak_703	2611.93
chr1	93293317	93295220	MACS_peak_704	2658.35
chr1	93305055	93306521	MACS_peak_705	1669.81
chr1	93342094	93344506	MACS_peak_706	3100
chr1	93401295	93401986	MACS_peak_707	141.19
chr1	93444368	93446638	MACS_peak_708	1994.91
chr1	93477457	93480446	MACS_peak_709	3100
chr1	93510813	93513543	MACS_peak_710	2075.39
chr1	93634587	93636583	MACS_peak_711	2747.71
chr1	93667752	93669407	MACS_peak_712	343.38
chr1	93685382	93686792	MACS_peak_713	562.08
chr1	93753494	93756324	MACS_peak_714	3100
chr1	93801056	93802764	MACS_peak_715	1614
chr1	93802777	93805010	MACS_peak_716	3100
chr1	93824819	93826820	MACS_peak_717	982.57
chr1	93845110	93845718	MACS_peak_718	90.92
chr1	95313111	95314990	MACS_peak_719	1362.79
chr1	95667213	95667945	MACS_peak_720	84.8
chr1	96871323	96872362	MACS_peak_721	127.64
chr1	96996600	96998393	MACS_peak_722	992.25
chr1	97660593	97662291	MACS_peak_723	789.76
chr1	97768878	97771609	MACS_peak_724	2033.92
chr1	97821403	97822962	MACS_peak_725	324.38
chr1	97910181	97910898	MACS_peak_726	132.67
chr1	97949074	97949871	MACS_peak_727	91.77
chr1	97976520	97977935	MACS_peak_728	431.52
chr1	98013654	98014474	MACS_peak_729	158.25
chr1	98055003	98055713	MACS_peak_730	66.87
chr1	98094632	98096034	MACS_peak_731	541.92
chr1	98119172	98120080	MACS_peak_732	152.24
chr1	99860002	99862712	MACS_peak_733	3100
chr1	104768168	104769178	MACS_peak_734	188.53
chr1	104984345	104985410	MACS_peak_735	158.5
chr1	104987366	104988128	MACS_peak_736	92.39
chr1	104993619	104994504	MACS_peak_737	226.76
chr1	105244088	105244740	MACS_peak_738	64.83
chr1	105355681	105356982	MACS_peak_739	222.31
chr1	105455339	105456442	MACS_peak_740	357.22
chr1	105662677	105665401	MACS_peak_741	3055
chr1	105780025	105781309	MACS_peak_742	412.86
chr1	105812776	105813866	MACS_peak_743	248.72
chr1	105843475	105844137	MACS_peak_744	57.42
chr1	105989398	105992198	MACS_peak_745	2262.34
chr1	105993228	105994324	MACS_peak_746	521.89
chr1	106151679	106152580	MACS_peak_747	71.37
chr1	106170537	106173536	MACS_peak_748	2612.21
chr1	106687484	106688304	MACS_peak_749	204.05
chr1	106712269	106713064	MACS_peak_750	178.33
chr1	106713489	106715132	MACS_peak_751	460.81
chr1	106758959	106760576	MACS_peak_752	721.6
chr1	106795342	106797278	MACS_peak_753	1412.32
chr1	108662064	108663200	MACS_peak_754	371.93
chr1	108911379	108914123	MACS_peak_755	1161.71
chr1	109982622	109983020	MACS_peak_756	59.23
chr1	111863904	111865287	MACS_peak_757	701.56
chr1	112416417	112417158	MACS_peak_758	71.82
chr1	112443853	112444756	MACS_peak_759	198.93
chr1	112456057	112457035	MACS_peak_760	201.61
chr1	112485952	112486763	MACS_peak_761	135.04
chr1	118310190	118312011	MACS_peak_762	2373.66
chr1	118320972	118322656	MACS_peak_763	1593.46
chr1	118388003	118390618	MACS_peak_764	3215
chr1	118458443	118460284	MACS_peak_765	1162.99
chr1	118627387	118628823	MACS_peak_766	619.9
chr1	118836467	118838252	MACS_peak_767	1975.94
chr1	119047472	119048780	MACS_peak_768	550.43
chr1	119052799	119054759	MACS_peak_769	483.66
chr1	119064642	119065532	MACS_peak_770	177.62
chr1	119420254	119422743	MACS_peak_771	617.28
chr1	119503821	119505449	MACS_peak_772	616.87
chr1	119525355	119527096	MACS_peak_773	2655.78
chr1	119647691	119649587	MACS_peak_774	2450.55
chr1	119835820	119838265	MACS_peak_775	3211.57
chr1	119912390	119913989	MACS_peak_776	607.94
chr1	119996762	119997822	MACS_peak_777	372
chr1	120007033	120007782	MACS_peak_778	92.21
chr1	120073144	120074017	MACS_peak_779	212.54
chr1	120086411	120086919	MACS_peak_780	59.23
chr1	120120092	120122083	MACS_peak_781	1330.81
chr1	120340560	120341518	MACS_peak_782	104.61
chr1	120596293	120597146	MACS_peak_783	152.03
chr1	120602580	120604101	MACS_peak_784	409.55
chr1	120614204	120615282	MACS_peak_785	163.77
chr1	120963632	120964462	MACS_peak_786	141.83
chr1	121097047	121097625	MACS_peak_787	56.95
chr1	121326284	121328705	MACS_peak_788	3100
chr1	121430322	121432175	MACS_peak_789	1019.49
chr1	121567054	121568515	MACS_peak_790	1438.25
chr1	124045465	124046326	MACS_peak_791	119.9
chr1	124800493	124801149	MACS_peak_792	74.68
chr1	125175525	125176048	MACS_peak_793	64.02
chr1	125433921	125436760	MACS_peak_794	3100
chr1	125559882	125562181	MACS_peak_795	2957.59
chr1	125607570	125608010	MACS_peak_796	67.16
chr1	125676979	125677690	MACS_peak_797	67.73
chr1	125911248	125912743	MACS_peak_798	197.36
chr1	126492371	126492900	MACS_peak_799	63.32
chr1	126705917	126707562	MACS_peak_800	631.16
chr1	126737252	126738775	MACS_peak_801	1147.3
chr1	126829856	126830479	MACS_peak_802	113.98
chr1	126930375	126931339	MACS_peak_803	136.35
chr1	127204243	127206657	MACS_peak_804	1616.85
chr1	127677052	127678572	MACS_peak_805	273.54
chr1	127772997	127775834	MACS_peak_806	3100
chr1	127867889	127869669	MACS_peak_807	1852.43
chr1	128038108	128039452	MACS_peak_808	1010.91
chr1	128101862	128104504	MACS_peak_809	3192.05
chr1	128243155	128245714	MACS_peak_810	2951.93
chr1	128358215	128360601	MACS_peak_811	1250.76
chr1	128416140	128417873	MACS_peak_812	2899.05
chr1	128456960	128457779	MACS_peak_813	92.14
chr1	128471877	128472865	MACS_peak_814	93.9
chr1	128590622	128592860	MACS_peak_815	508.92
chr1	128799249	128800494	MACS_peak_816	436.28
chr1	128874188	128875599	MACS_peak_817	189.53
chr1	130421885	130423501	MACS_peak_818	399.94
chr1	130461342	130463138	MACS_peak_819	626.5
chr1	130547540	130548639	MACS_peak_820	259.76
chr1	130633567	130634236	MACS_peak_821	106.34
chr1	130715045	130718443	MACS_peak_822	3100
chr1	130878078	130879165	MACS_peak_823	347.56
chr1	131003424	131003946	MACS_peak_824	51.45
chr1	131096455	131098312	MACS_peak_825	2461.83
chr1	131137593	131139213	MACS_peak_826	1783.37
chr1	131152660	131153876	MACS_peak_827	824.87
chr1	131244608	131245979	MACS_peak_828	581.69
chr1	131259875	131261058	MACS_peak_829	392.55
chr1	131268644	131269321	MACS_peak_830	105.99
chr1	131269687	131270398	MACS_peak_831	65.45
chr1	131524756	131529138	MACS_peak_832	3100
chr1	131579024	131579572	MACS_peak_833	77.21
chr1	131657925	131658444	MACS_peak_834	100.13
chr1	131826979	131830309	MACS_peak_835	3100
chr1	131866531	131868544	MACS_peak_836	1094.35
chr1	131909731	131912152	MACS_peak_837	3100
chr1	131962361	131963793	MACS_peak_838	622.49
chr1	132006809	132009205	MACS_peak_839	3100
chr1	132103947	132105048	MACS_peak_840	246.13
chr1	132116456	132117116	MACS_peak_841	87.67
chr1	132138843	132140155	MACS_peak_842	236.18
chr1	132190011	132191580	MACS_peak_843	449.21
chr1	132211569	132213062	MACS_peak_844	1422.35
chr1	132298515	132299786	MACS_peak_845	354.66
chr1	132315440	132316959	MACS_peak_846	685.16
chr1	132390612	132392319	MACS_peak_847	1263.17
chr1	132397040	132397983	MACS_peak_848	85.42
chr1	132416780	132418918	MACS_peak_849	2942.33
chr1	132476266	132478303	MACS_peak_850	2619.26
chr1	132741237	132742164	MACS_peak_851	650.9
chr1	132758543	132759339	MACS_peak_852	62.9
chr1	132822370	132823433	MACS_peak_853	145.6
chr1	132880169	132881303	MACS_peak_854	224.3
chr1	132937862	132939344	MACS_peak_855	378.55
chr1	133024548	133026591	MACS_peak_856	2647.04
chr1	133032961	133034512	MACS_peak_857	653.23
chr1	133045231	133047380	MACS_peak_858	1506.36
chr1	133129371	133132906	MACS_peak_859	3100
chr1	133145923	133146903	MACS_peak_860	283.63
chr1	133163610	133165134	MACS_peak_861	856.28
chr1	133168427	133169514	MACS_peak_862	162.52
chr1	133181182	133183957	MACS_peak_863	787.7
chr1	133363082	133364449	MACS_peak_864	617.2
chr1	133417845	133418738	MACS_peak_865	225.19
chr1	133422496	133424433	MACS_peak_866	510.3
chr1	133434674	133435417	MACS_peak_867	91.24
chr1	133608926	133611163	MACS_peak_868	2216.23
chr1	133660086	133662056	MACS_peak_869	2631.17
chr1	133669903	133670600	MACS_peak_870	85.32
chr1	133799947	133801631	MACS_peak_871	495.19
chr1	133907737	133909181	MACS_peak_872	557.96
chr1	133979070	133979827	MACS_peak_873	91.14
chr1	134046258	134046834	MACS_peak_874	106.27
chr1	134060517	134061586	MACS_peak_875	144.37
chr1	134062703	134064237	MACS_peak_876	264.46
chr1	134078483	134079945	MACS_peak_877	877
chr1	134092560	134093639	MACS_peak_878	311.9
chr1	134099040	134099935	MACS_peak_879	169.14
chr1	134177400	134177986	MACS_peak_880	63.34
chr1	134235215	134235652	MACS_peak_881	52.84
chr1	134289613	134290805	MACS_peak_882	155.91
chr1	134298543	134299817	MACS_peak_883	499.81
chr1	134343759	134345443	MACS_peak_884	1491.58
chr1	134360860	134362863	MACS_peak_885	3100
chr1	134381573	134382874	MACS_peak_886	342.39
chr1	134405032	134406641	MACS_peak_887	1743.58
chr1	134414314	134416620	MACS_peak_888	3100
chr1	134454689	134456389	MACS_peak_889	2790.63
chr1	134493988	134495550	MACS_peak_890	2056.25
chr1	134512914	134514225	MACS_peak_891	246.55
chr1	134517696	134519205	MACS_peak_892	267.52
chr1	134555572	134557604	MACS_peak_893	1542.59
chr1	134559375	134562778	MACS_peak_894	3100
chr1	134644865	134647644	MACS_peak_895	2124.18
chr1	134708691	134710033	MACS_peak_896	121.86
chr1	134954943	134956605	MACS_peak_897	1557.59
chr1	134961373	134964077	MACS_peak_898	1310.61
chr1	134986907	134988945	MACS_peak_899	2019.75
chr1	135084821	135085592	MACS_peak_900	100.88
chr1	135104700	135106060	MACS_peak_901	341.24
chr1	135146157	135147830	MACS_peak_902	767.6
chr1	135153950	135155058	MACS_peak_903	284.28
chr1	135248263	135249106	MACS_peak_904	105.73
chr1	135258626	135259370	MACS_peak_905	88.12
chr1	135283214	135284440	MACS_peak_906	331.56
chr1	135312714	135314732	MACS_peak_907	1999.04
chr1	135368157	135369247	MACS_peak_908	160.21
chr1	135373985	135375542	MACS_peak_909	476.75
chr1	135429271	135431558	MACS_peak_910	2829.48
chr1	135509881	135511134	MACS_peak_911	144.74
chr1	135584634	135585928	MACS_peak_912	415.59
chr1	135687476	135688828	MACS_peak_913	558.16
chr1	135698553	135699740	MACS_peak_914	470.72
chr1	135699797	135700153	MACS_peak_915	56.93
chr1	135728591	135729731	MACS_peak_916	705.89
chr1	135765621	135767166	MACS_peak_917	1104.93
chr1	135781226	135781692	MACS_peak_918	54.05
chr1	135793189	135794609	MACS_peak_919	215.3
chr1	135818099	135819555	MACS_peak_920	684.1
chr1	135918366	135919524	MACS_peak_921	209.5
chr1	136007228	136008495	MACS_peak_922	440.03
chr1	136017690	136019419	MACS_peak_923	1801.9
chr1	136050604	136051462	MACS_peak_924	175.24
chr1	136130931	136132366	MACS_peak_925	794.83
chr1	136139813	136140921	MACS_peak_926	326.75
chr1	136159035	136159567	MACS_peak_927	63.79
chr1	136215743	136216512	MACS_peak_928	136.28
chr1	136232888	136235055	MACS_peak_929	1230.03
chr1	136259534	136261229	MACS_peak_930	1254.85
chr1	136344274	136347043	MACS_peak_931	3100
chr1	136364580	136365325	MACS_peak_932	153.69
chr1	136375330	136376082	MACS_peak_933	183.42
chr1	136414534	136416112	MACS_peak_934	1669
chr1	136458160	136459189	MACS_peak_935	193.17
chr1	136465537	136467131	MACS_peak_936	1479.84
chr1	136557187	136557862	MACS_peak_937	199.39
chr1	136568687	136571688	MACS_peak_938	641.22
chr1	136588695	136589087	MACS_peak_939	60.03
chr1	136605149	136606023	MACS_peak_940	106.99
chr1	136623917	136626198	MACS_peak_941	3100
chr1	136675823	136677187	MACS_peak_942	186.72
chr1	136695628	136696844	MACS_peak_943	349.26
chr1	136707136	136708173	MACS_peak_944	375.48
chr1	136731033	136731488	MACS_peak_945	61.35
chr1	136733215	136733879	MACS_peak_946	80.25
chr1	136758263	136759542	MACS_peak_947	186.68
chr1	136781424	136782692	MACS_peak_948	304.07
chr1	136788912	136789604	MACS_peak_949	64.92
chr1	136948155	136949896	MACS_peak_950	511.83
chr1	136952029	136953560	MACS_peak_951	376.34
chr1	136957960	136958683	MACS_peak_952	121.07
chr1	137087543	137089384	MACS_peak_953	963.49
chr1	137220931	137222296	MACS_peak_954	351.24
chr1	137510100	137510653	MACS_peak_955	67.06
chr1	137899983	137900852	MACS_peak_956	101.92
chr1	138327430	138328824	MACS_peak_957	390.47
chr1	138346063	138346910	MACS_peak_958	89.97
chr1	138385033	138385884	MACS_peak_959	82.23
chr1	138617102	138620871	MACS_peak_960	1917.27
chr1	138666019	138666824	MACS_peak_961	92.42
chr1	138831136	138831721	MACS_peak_962	88.87
chr1	138841804	138842357	MACS_peak_963	73.72
chr1	138847325	138849114	MACS_peak_964	440.56
chr1	138855852	138857396	MACS_peak_965	1298.02
chr1	138962687	138964778	MACS_peak_966	2724.52
chr1	139122537	139123146	MACS_peak_967	85.57
chr1	139421004	139423123	MACS_peak_968	2071.83
chr1	139453152	139455840	MACS_peak_969	2110.5
chr1	139929250	139929905	MACS_peak_970	54.69
chr1	140245451	140246575	MACS_peak_971	173.04
chr1	140655718	140657164	MACS_peak_972	382.86
chr1	140660800	140662172	MACS_peak_973	492.36
chr1	143701398	143704014	MACS_peak_974	3100
chr1	143738699	143740724	MACS_peak_975	845.05
chr1	143776046	143778490	MACS_peak_976	3100
chr1	144003379	144005074	MACS_peak_977	1122.88
chr1	144029575	144030511	MACS_peak_978	126.27
chr1	144952812	144954489	MACS_peak_979	497.44
chr1	145163965	145166042	MACS_peak_980	1797.89
chr1	145937626	145938635	MACS_peak_981	294.69
chr1	146724577	146726207	MACS_peak_982	251.52
chr1	147943461	147945151	MACS_peak_983	610.32
chr1	149031722	149033161	MACS_peak_984	610.67
chr1	149856783	149857379	MACS_peak_985	76.99
chr1	150009343	150010006	MACS_peak_986	100.84
chr1	150099594	150100210	MACS_peak_987	70.01
chr1	150391607	150394544	MACS_peak_988	3100
chr1	150680759	150681739	MACS_peak_989	267.43
chr1	150993005	150993598	MACS_peak_990	81.94
chr1	151024645	151025833	MACS_peak_991	368.86
chr1	151078956	151079677	MACS_peak_992	100.07
chr1	151085912	151087402	MACS_peak_993	452.53
chr1	151182182	151183255	MACS_peak_994	99.3
chr1	151191954	151192923	MACS_peak_995	71.84
chr1	151203646	151204940	MACS_peak_996	78.41
chr1	151244931	151245621	MACS_peak_997	100.72
chr1	151250239	151251348	MACS_peak_998	126.53
chr1	151268183	151270129	MACS_peak_999	630.02
chr1	151343640	151346341	MACS_peak_1000	3100
chr1	151427498	151429672	MACS_peak_1001	3100
chr1	151499190	151501404	MACS_peak_1002	3100
chr1	151571295	151571846	MACS_peak_1003	75.14
chr1	151591050	151591396	MACS_peak_1004	78.37
chr1	151754352	151756703	MACS_peak_1005	3100
chr1	151851030	151851743	MACS_peak_1006	64.58
chr1	151861756	151862210	MACS_peak_1007	51.57
chr1	151862896	151864478	MACS_peak_1008	222.62
chr1	151879616	151880335	MACS_peak_1009	144.26
chr1	152089162	152091136	MACS_peak_1010	677.48
chr1	152112467	152112873	MACS_peak_1011	72.52
chr1	152274811	152275730	MACS_peak_1012	150.25
chr1	152289980	152291617	MACS_peak_1013	444.04
chr1	152385776	152387395	MACS_peak_1014	1842.39
chr1	152399684	152400668	MACS_peak_1015	270.46
chr1	152497354	152497746	MACS_peak_1016	67.21
chr1	152624488	152625577	MACS_peak_1017	401.57
chr1	152765398	152768117	MACS_peak_1018	3100
chr1	152901187	152904618	MACS_peak_1019	3100
chr1	152954745	152956442	MACS_peak_1020	515.28
chr1	153071692	153072386	MACS_peak_1021	106.39
chr1	153100862	153101761	MACS_peak_1022	240.73
chr1	153185357	153186804	MACS_peak_1023	365.67
chr1	153190772	153191870	MACS_peak_1024	459.86
chr1	153331337	153333767	MACS_peak_1025	2440.16
chr1	153345636	153346833	MACS_peak_1026	692.69
chr1	153413752	153415309	MACS_peak_1027	401.32
chr1	153423893	153426065	MACS_peak_1028	1409.28
chr1	153486161	153488316	MACS_peak_1029	3097.27
chr1	153549521	153550052	MACS_peak_1030	63.09
chr1	153616917	153618105	MACS_peak_1031	377.92
chr1	153620268	153621027	MACS_peak_1032	140.87
chr1	153640056	153641265	MACS_peak_1033	241.04
chr1	153723326	153724176	MACS_peak_1034	157.56
chr1	153740008	153740667	MACS_peak_1035	74.34
chr1	153748584	153749891	MACS_peak_1036	269.07
chr1	153765542	153766104	MACS_peak_1037	59.65
chr1	153778119	153778983	MACS_peak_1038	92.89
chr1	153807339	153808372	MACS_peak_1039	315.59
chr1	153898878	153901457	MACS_peak_1040	1886.58
chr1	154032614	154033357	MACS_peak_1041	118.18
chr1	154726184	154727069	MACS_peak_1042	119.98
chr1	154727111	154728561	MACS_peak_1043	797.32
chr1	154785323	154786360	MACS_peak_1044	184.38
chr1	154798825	154799822	MACS_peak_1045	126.13
chr1	154883596	154884812	MACS_peak_1046	194.26
chr1	154911368	154911899	MACS_peak_1047	56.7
chr1	155082590	155084502	MACS_peak_1048	1693.87
chr1	155097626	155100367	MACS_peak_1049	2124.16
chr1	155122407	155123176	MACS_peak_1050	88.77
chr1	155158149	155159797	MACS_peak_1051	1768.36
chr1	155243541	155245049	MACS_peak_1052	1031.64
chr1	155416225	155418109	MACS_peak_1053	3100
chr1	155490773	155491879	MACS_peak_1054	120.34
chr1	155516363	155516964	MACS_peak_1055	56.92
chr1	155557167	155559206	MACS_peak_1056	3100
chr1	155728757	155729478	MACS_peak_1057	86.64
chr1	155740880	155743640	MACS_peak_1058	2212.85
chr1	155769701	155770567	MACS_peak_1059	230.88
chr1	155811849	155813876	MACS_peak_1060	2260.2
chr1	155971841	155974754	MACS_peak_1061	3100
chr1	156034950	156037093	MACS_peak_1062	3194.54
chr1	156040042	156041429	MACS_peak_1063	485.58
chr1	156173382	156173914	MACS_peak_1064	83.44
chr1	156204038	156205042	MACS_peak_1065	100.54
chr1	156302681	156304489	MACS_peak_1066	2323.39
chr1	156310419	156311325	MACS_peak_1067	138.08
chr1	156365710	156366431	MACS_peak_1068	93.24
chr1	156420257	156421718	MACS_peak_1069	1561.28
chr1	156473017	156474634	MACS_peak_1070	1246.82
chr1	156543897	156544492	MACS_peak_1071	93.75
chr1	156557831	156560168	MACS_peak_1072	3100
chr1	156665838	156667519	MACS_peak_1073	208.41
chr1	156673210	156674815	MACS_peak_1074	542.82
chr1	156717491	156719732	MACS_peak_1075	3100
chr1	156730766	156731618	MACS_peak_1076	110.6
chr1	156747043	156748687	MACS_peak_1077	345.29
chr1	156752138	156752808	MACS_peak_1078	57.29
chr1	156938345	156940785	MACS_peak_1079	3100
chr1	156953853	156955229	MACS_peak_1080	798.55
chr1	157075798	157077956	MACS_peak_1081	621.16
chr1	157081468	157081873	MACS_peak_1082	51.54
chr1	157085897	157086967	MACS_peak_1083	298.93
chr1	157101173	157102127	MACS_peak_1084	145.4
chr1	157411065	157413597	MACS_peak_1085	3100
chr1	157439839	157440829	MACS_peak_1086	171.57
chr1	157449285	157451242	MACS_peak_1087	130.02
chr1	157457880	157459079	MACS_peak_1088	293.89
chr1	157554577	157555779	MACS_peak_1089	144.16
chr1	157560519	157561442	MACS_peak_1090	78.89
chr1	157599360	157599774	MACS_peak_1091	98.22
chr1	157622179	157622757	MACS_peak_1092	59.56
chr1	157725881	157726424	MACS_peak_1093	99.91
chr1	157756188	157757188	MACS_peak_1094	130.89
chr1	157877201	157877543	MACS_peak_1095	91.53
chr1	158355535	158356712	MACS_peak_1096	443.55
chr1	158596065	158598124	MACS_peak_1097	168.31
chr1	158936073	158937014	MACS_peak_1098	147.42
chr1	159231163	159233641	MACS_peak_1099	3100
chr1	159395118	159396551	MACS_peak_1100	373.33
chr1	159670731	159671123	MACS_peak_1101	67.21
chr1	159671217	159671726	MACS_peak_1102	79.5
chr1	160043579	160045043	MACS_peak_1103	194.43
chr1	160078965	160080955	MACS_peak_1104	1919.29
chr1	160154306	160156424	MACS_peak_1105	1967.06
chr1	160193975	160196110	MACS_peak_1106	2057.07
chr1	160211485	160213990	MACS_peak_1107	3100
chr1	160767188	160768375	MACS_peak_1108	208.03
chr1	160791214	160793770	MACS_peak_1109	3104.21
chr1	160809415	160809902	MACS_peak_1110	57.95
chr1	160905440	160908286	MACS_peak_1111	3100
chr1	161033636	161036044	MACS_peak_1112	3100
chr1	161069717	161071874	MACS_peak_1113	2855.84
chr1	161130635	161132116	MACS_peak_1114	960.02
chr1	161141847	161143567	MACS_peak_1115	954.88
chr1	161170456	161171174	MACS_peak_1116	193.02
chr1	161175835	161176504	MACS_peak_1117	73.23
chr1	161180470	161181195	MACS_peak_1118	92.78
chr1	161194871	161196919	MACS_peak_1119	620.49
chr1	161250286	161251727	MACS_peak_1120	689.82
chr1	161287292	161288766	MACS_peak_1121	130.89
chr1	161443244	161444412	MACS_peak_1122	239.42
chr1	161672048	161672762	MACS_peak_1123	145.09
chr1	161726106	161726692	MACS_peak_1124	54.41
chr1	161727081	161727911	MACS_peak_1125	541.43
chr1	161734516	161736295	MACS_peak_1126	183.1
chr1	161745983	161746507	MACS_peak_1127	107
chr1	161766831	161767652	MACS_peak_1128	157.56
chr1	161787749	161788358	MACS_peak_1129	75.19
chr1	161875018	161878138	MACS_peak_1130	3100
chr1	161968642	161970064	MACS_peak_1131	1366.12
chr1	161976868	161978411	MACS_peak_1132	243.93
chr1	161999070	161999542	MACS_peak_1133	50.46
chr1	162010435	162011310	MACS_peak_1134	149.8
chr1	162038445	162038802	MACS_peak_1135	50.67
chr1	162208694	162209917	MACS_peak_1136	259.71
chr1	162476699	162478293	MACS_peak_1137	712.26
chr1	162547403	162549252	MACS_peak_1138	1965.54
chr1	162569809	162572109	MACS_peak_1139	3125.46
chr1	162739020	162741655	MACS_peak_1140	3100
chr1	162858151	162859145	MACS_peak_1141	192.77
chr1	162879971	162881128	MACS_peak_1142	323.44
chr1	163308352	163309033	MACS_peak_1143	125.49
chr1	163309933	163313320	MACS_peak_1144	3100
chr1	163402595	163404621	MACS_peak_1145	1585.07
chr1	163623660	163624827	MACS_peak_1146	271.44
chr1	163729684	163730293	MACS_peak_1147	87.48
chr1	163779121	163780482	MACS_peak_1148	1439.52
chr1	163928995	163931800	MACS_peak_1149	3100
chr1	163993839	163995829	MACS_peak_1150	2317.13
chr1	164079102	164079811	MACS_peak_1151	99.06
chr1	164148980	164149544	MACS_peak_1152	139.87
chr1	164184288	164184823	MACS_peak_1153	143.04
chr1	164217341	164218163	MACS_peak_1154	192
chr1	164247810	164250222	MACS_peak_1155	2386.35
chr1	164275098	164276344	MACS_peak_1156	809.65
chr1	164306265	164308457	MACS_peak_1157	2296.44
chr1	164334404	164335667	MACS_peak_1158	231.22
chr1	164457338	164458595	MACS_peak_1159	424.29
chr1	164859537	164859959	MACS_peak_1160	63.05
chr1	164898701	164899476	MACS_peak_1161	114.02
chr1	165018415	165019667	MACS_peak_1162	119.34
chr1	165091402	165092805	MACS_peak_1163	798.36
chr1	165119564	165121439	MACS_peak_1164	119.69
chr1	165150799	165152176	MACS_peak_1165	267.77
chr1	165193249	165195039	MACS_peak_1166	1170.35
chr1	165235422	165238175	MACS_peak_1167	3100
chr1	165281328	165282832	MACS_peak_1168	729.22
chr1	165458962	165462376	MACS_peak_1169	3100
chr1	165601403	165603410	MACS_peak_1170	3100
chr1	165616981	165618625	MACS_peak_1171	230.24
chr1	165633095	165635666	MACS_peak_1172	1906.41
chr1	165641255	165643539	MACS_peak_1173	2934.01
chr1	165655322	165655742	MACS_peak_1174	63.31
chr1	165655842	165656263	MACS_peak_1175	70.32
chr1	165707539	165708507	MACS_peak_1176	211.24
chr1	165718446	165719094	MACS_peak_1177	57.04
chr1	165763406	165764483	MACS_peak_1178	472.55
chr1	165771625	165772359	MACS_peak_1179	105.21
chr1	165780435	165782323	MACS_peak_1180	722.48
chr1	165840757	165841401	MACS_peak_1181	133.54
chr1	165844360	165845692	MACS_peak_1182	573.35
chr1	166000489	166004188	MACS_peak_1183	3100
chr1	166042782	166043900	MACS_peak_1184	222.88
chr1	166047498	166048994	MACS_peak_1185	293.88
chr1	166064636	166065655	MACS_peak_1186	218.09
chr1	166100092	166100873	MACS_peak_1187	123.74
chr1	166138093	166138864	MACS_peak_1188	229.18
chr1	166153343	166154003	MACS_peak_1189	75.11
chr1	166154167	166155182	MACS_peak_1190	137.38
chr1	166157688	166158138	MACS_peak_1191	59.48
chr1	166160347	166161468	MACS_peak_1192	194.11
chr1	166237559	166239615	MACS_peak_1193	2148.54
chr1	166253651	166254780	MACS_peak_1194	378.97
chr1	166282450	166283150	MACS_peak_1195	69.96
chr1	166308874	166309570	MACS_peak_1196	197.56
chr1	166339823	166340292	MACS_peak_1197	70.26
chr1	166378561	166380513	MACS_peak_1198	2405.9
chr1	166408739	166410648	MACS_peak_1199	2316.16
chr1	166709774	166712309	MACS_peak_1200	3100
chr1	167000181	167002228	MACS_peak_1201	1726.62
chr1	167102291	167103206	MACS_peak_1202	129.83
chr1	167133688	167134833	MACS_peak_1203	297.47
chr1	167282920	167285879	MACS_peak_1204	2295.64
chr1	167307623	167309703	MACS_peak_1205	3100
chr1	167339856	167341122	MACS_peak_1206	547.69
chr1	167349056	167351082	MACS_peak_1207	1455.89
chr1	167393500	167394805	MACS_peak_1208	557.46
chr1	167582960	167584152	MACS_peak_1209	223.23
chr1	167598198	167598908	MACS_peak_1210	74.09
chr1	167618109	167619686	MACS_peak_1211	706.54
chr1	167688474	167689509	MACS_peak_1212	149.74
chr1	167692064	167692653	MACS_peak_1213	63.02
chr1	167802336	167803899	MACS_peak_1214	552.19
chr1	168430794	168433230	MACS_peak_1215	1192.78
chr1	168520515	168523835	MACS_peak_1216	3100
chr1	168676049	168676657	MACS_peak_1217	63.69
chr1	168676683	168677510	MACS_peak_1218	76.17
chr1	169479731	169480255	MACS_peak_1219	87.32
chr1	169530564	169532461	MACS_peak_1220	2180.77
chr1	169637092	169637588	MACS_peak_1221	64.3
chr1	169968331	169970116	MACS_peak_1222	1170.19
chr1	170073759	170074699	MACS_peak_1223	147.17
chr1	170173643	170175894	MACS_peak_1224	2023.29
chr1	170214287	170215895	MACS_peak_1225	2655.95
chr1	170254944	170256519	MACS_peak_1226	1706.61
chr1	170589085	170590370	MACS_peak_1227	435.67
chr1	170771195	170772132	MACS_peak_1228	183.51
chr1	170866973	170869388	MACS_peak_1229	2134.65
chr1	170884655	170885871	MACS_peak_1230	833.02
chr1	170900604	170902017	MACS_peak_1231	618.2
chr1	170907289	170908719	MACS_peak_1232	318.75
chr1	171032588	171034752	MACS_peak_1233	782.43
chr1	171037192	171040864	MACS_peak_1234	3100
chr1	171043874	171045725	MACS_peak_1235	1268.8
chr1	171048862	171050087	MACS_peak_1236	339.1
chr1	171063677	171066358	MACS_peak_1237	431.56
chr1	171072193	171073869	MACS_peak_1238	136.64
chr1	171079850	171081331	MACS_peak_1239	146.97
chr1	171101670	171103490	MACS_peak_1240	826.1
chr1	171110555	171112272	MACS_peak_1241	479.85
chr1	171113189	171114547	MACS_peak_1242	540.36
chr1	171149740	171151687	MACS_peak_1243	3043.21
chr1	171158956	171162206	MACS_peak_1244	3100
chr1	171195471	171196560	MACS_peak_1245	374.06
chr1	171221727	171223273	MACS_peak_1246	1104.15
chr1	171246240	171247965	MACS_peak_1247	1745.97
chr1	171269083	171271284	MACS_peak_1248	1749.97
chr1	171280160	171282325	MACS_peak_1249	996.18
chr1	171286532	171288618	MACS_peak_1250	1605.06
chr1	171293965	171295595	MACS_peak_1251	1930.2
chr1	171328001	171330623	MACS_peak_1252	3100
chr1	171344413	171346695	MACS_peak_1253	2259.1
chr1	171360001	171361785	MACS_peak_1254	392.66
chr1	171388419	171389514	MACS_peak_1255	161.42
chr1	171410454	171412650	MACS_peak_1256	2934.66
chr1	171437113	171438590	MACS_peak_1257	723.23
chr1	171477702	171478748	MACS_peak_1258	117.88
chr1	171494050	171494726	MACS_peak_1259	85.42
chr1	171502123	171504941	MACS_peak_1260	2275.58
chr1	171599883	171601426	MACS_peak_1261	454.89
chr1	171679463	171680098	MACS_peak_1262	60.33
chr1	172009121	172009547	MACS_peak_1263	84.5
chr1	172012680	172013573	MACS_peak_1264	126.97
chr1	172026276	172028109	MACS_peak_1265	1478.07
chr1	172053335	172054419	MACS_peak_1266	150.85
chr1	172081798	172083680	MACS_peak_1267	3050.44
chr1	172125806	172131406	MACS_peak_1268	3100
chr1	172144078	172145106	MACS_peak_1269	141.66
chr1	172147089	172149742	MACS_peak_1270	3100
chr1	172206217	172206962	MACS_peak_1271	103.83
chr1	172244686	172245399	MACS_peak_1272	98.53
chr1	172311446	172312982	MACS_peak_1273	622.42
chr1	172325497	172326963	MACS_peak_1274	933.48
chr1	172340407	172341593	MACS_peak_1275	796.35
chr1	172369009	172369745	MACS_peak_1276	90.53
chr1	172375504	172377856	MACS_peak_1277	3100
chr1	172434143	172434906	MACS_peak_1278	151.77
chr1	172450896	172451548	MACS_peak_1279	75.61
chr1	172481681	172483856	MACS_peak_1280	1670.67
chr1	172490004	172491028	MACS_peak_1281	227.19
chr1	172500775	172501363	MACS_peak_1282	59.05
chr1	172520723	172521445	MACS_peak_1283	226.73
chr1	172561878	172562515	MACS_peak_1284	50.43
chr1	172562519	172563467	MACS_peak_1285	198.94
chr1	172614643	172615528	MACS_peak_1286	178.46
chr1	172617116	172617528	MACS_peak_1287	50.71
chr1	172632220	172633665	MACS_peak_1288	1642.19
chr1	173367005	173367852	MACS_peak_1289	160.49
chr1	173497106	173497365	MACS_peak_1290	93.65
chr1	174501477	174503154	MACS_peak_1291	632.19
chr1	174503170	174503908	MACS_peak_1292	164.56
chr1	174836661	174837661	MACS_peak_1293	444.61
chr1	175492012	175493120	MACS_peak_1294	150.04
chr1	175624836	175626519	MACS_peak_1295	1530.15
chr1	175647117	175647825	MACS_peak_1296	76.45
chr1	175691617	175693569	MACS_peak_1297	2802.73
chr1	175880080	175881554	MACS_peak_1298	2433.74
chr1	175920197	175920945	MACS_peak_1299	103.44
chr1	175978145	175979518	MACS_peak_1300	1439.37
chr1	176223208	176224104	MACS_peak_1301	136.86
chr1	176274743	176275788	MACS_peak_1302	298.39
chr1	176429695	176430778	MACS_peak_1303	229.49
chr1	176724911	176725529	MACS_peak_1304	86.74
chr1	176812768	176815453	MACS_peak_1305	3100
chr1	176835378	176836844	MACS_peak_1306	646.48
chr1	176997542	176998853	MACS_peak_1307	325.65
chr1	177256690	177260132	MACS_peak_1308	3100
chr1	177322533	177323298	MACS_peak_1309	71.81
chr1	177338562	177339960	MACS_peak_1310	286.01
chr1	177440927	177444021	MACS_peak_1311	3100
chr1	177457948	177459203	MACS_peak_1312	189.06
chr1	177459813	177460798	MACS_peak_1313	174.73
chr1	177498898	177499341	MACS_peak_1314	52.75
chr1	177594176	177594687	MACS_peak_1315	58.9
chr1	177786438	177787553	MACS_peak_1316	227.02
chr1	177794675	177797326	MACS_peak_1317	3100
chr1	177808306	177808851	MACS_peak_1318	83.79
chr1	177982635	177984454	MACS_peak_1319	2508.78
chr1	178142960	178143708	MACS_peak_1320	70.72
chr1	178186954	178189013	MACS_peak_1321	2569.22
chr1	178275687	178276795	MACS_peak_1322	545.2
chr1	178299138	178300078	MACS_peak_1323	173.46
chr1	178317256	178320083	MACS_peak_1324	3100
chr1	178335226	178338781	MACS_peak_1325	3100
chr1	178368834	178369673	MACS_peak_1326	164.15
chr1	178404954	178407486	MACS_peak_1327	3100
chr1	178527150	178529368	MACS_peak_1328	815.58
chr1	178529396	178530955	MACS_peak_1329	295.68
chr1	178916958	178918052	MACS_peak_1330	106.91
chr1	179516552	179518834	MACS_peak_1331	2026.39
chr1	179545326	179547475	MACS_peak_1332	3100
chr1	179667299	179669347	MACS_peak_1333	3100
chr1	179733895	179735181	MACS_peak_1334	174.24
chr1	179801812	179804613	MACS_peak_1335	3100
chr1	179847437	179848467	MACS_peak_1336	226.61
chr1	179858893	179860110	MACS_peak_1337	186.94
chr1	179866289	179868496	MACS_peak_1338	387.89
chr1	179889234	179890589	MACS_peak_1339	544.67
chr1	179917499	179920699	MACS_peak_1340	1683.58
chr1	179939946	179941234	MACS_peak_1341	234.09
chr1	179958407	179961482	MACS_peak_1342	3100
chr1	180195034	180196954	MACS_peak_1343	2167.07
chr1	180225495	180227109	MACS_peak_1344	1462.24
chr1	180255453	180257068	MACS_peak_1345	1872.65
chr1	180285963	180286962	MACS_peak_1346	144.37
chr1	180329961	180331376	MACS_peak_1347	535.82
chr1	180331510	180332221	MACS_peak_1348	94.52
chr1	180365082	180365874	MACS_peak_1349	74.24
chr1	180386788	180388143	MACS_peak_1350	466.42
chr1	180402129	180404308	MACS_peak_1351	965.51
chr1	180421145	180422441	MACS_peak_1352	478.77
chr1	180432744	180433738	MACS_peak_1353	154.21
chr1	180434670	180435479	MACS_peak_1354	123.18
chr1	180482685	180483705	MACS_peak_1355	172.16
chr1	180568214	180570261	MACS_peak_1356	3028.69
chr1	180640057	180642699	MACS_peak_1357	3100
chr1	180696374	180697626	MACS_peak_1358	462.14
chr1	180725201	180727344	MACS_peak_1359	3100
chr1	180762093	180764146	MACS_peak_1360	516.32
chr1	180768036	180768832	MACS_peak_1361	95.48
chr1	180777420	180778909	MACS_peak_1362	607.28
chr1	180793356	180794894	MACS_peak_1363	575.59
chr1	180811182	180815034	MACS_peak_1364	3100
chr1	180849708	180852101	MACS_peak_1365	3100
chr1	180894214	180894869	MACS_peak_1366	131.7
chr1	180903552	180905039	MACS_peak_1367	1099.93
chr1	180919468	180920098	MACS_peak_1368	67.94
chr1	180942006	180943292	MACS_peak_1369	281.9
chr1	181016741	181017824	MACS_peak_1370	304.76
chr1	181143417	181145496	MACS_peak_1371	2532.46
chr1	181150180	181152126	MACS_peak_1372	1489.05
chr1	181209743	181213290	MACS_peak_1373	3100
chr1	181255786	181257670	MACS_peak_1374	362.62
chr1	181302052	181302731	MACS_peak_1375	66.67
chr1	181320592	181321437	MACS_peak_1376	154.41
chr1	181352306	181353212	MACS_peak_1377	364.9
chr1	181413694	181414126	MACS_peak_1378	54.96
chr1	181545132	181547016	MACS_peak_1379	704.28
chr1	181568792	181570087	MACS_peak_1380	518.15
chr1	181576073	181577156	MACS_peak_1381	275.91
chr1	181768591	181770154	MACS_peak_1382	456.7
chr1	181840854	181843540	MACS_peak_1383	3100
chr1	181852495	181854023	MACS_peak_1384	278.81
chr1	181888423	181889758	MACS_peak_1385	233.68
chr1	181921488	181922144	MACS_peak_1386	83.33
chr1	181923019	181924096	MACS_peak_1387	605.91
chr1	182018166	182021081	MACS_peak_1388	3100
chr1	182055416	182056231	MACS_peak_1389	136.73
chr1	182124203	182125840	MACS_peak_1390	2621.77
chr1	182141404	182141993	MACS_peak_1391	104.28
chr1	182142092	182142763	MACS_peak_1392	85.43
chr1	182281550	182283827	MACS_peak_1393	3126.97
chr1	182300530	182301103	MACS_peak_1394	84.91
chr1	182340241	182342549	MACS_peak_1395	3100
chr1	182349633	182350444	MACS_peak_1396	144.72
chr1	182407865	182410462	MACS_peak_1397	3100
chr1	182516760	182518071	MACS_peak_1398	299.42
chr1	182546398	182547324	MACS_peak_1399	128.38
chr1	182763383	182764629	MACS_peak_1400	529.93
chr1	182777615	182778819	MACS_peak_1401	365.14
chr1	182954343	182955504	MACS_peak_1402	209.94
chr1	182959312	182960388	MACS_peak_1403	129.06
chr1	182982775	182984130	MACS_peak_1404	1164.52
chr1	183220497	183222045	MACS_peak_1405	1427.92
chr1	183233598	183234875	MACS_peak_1406	471.54
chr1	183295733	183298614	MACS_peak_1407	1497.47
chr1	183344667	183346377	MACS_peak_1408	3100
chr1	183356656	183357125	MACS_peak_1409	57.21
chr1	183368394	183370080	MACS_peak_1410	909.39
chr1	183388209	183390502	MACS_peak_1411	2549.97
chr1	183423058	183424339	MACS_peak_1412	307.04
chr1	183426384	183426888	MACS_peak_1413	53.32
chr1	183437721	183438657	MACS_peak_1414	109.14
chr1	183438661	183439345	MACS_peak_1415	198.25
chr1	183936975	183937834	MACS_peak_1416	154.71
chr1	184032862	184034874	MACS_peak_1417	1434.09
chr1	184235323	184235981	MACS_peak_1418	146.89
chr1	184244167	184245113	MACS_peak_1419	193.21
chr1	184254062	184254826	MACS_peak_1420	88.14
chr1	184309911	184310730	MACS_peak_1421	90.68
chr1	184394441	184395893	MACS_peak_1422	268.37
chr1	184439974	184441684	MACS_peak_1423	559.98
chr1	184557484	184557994	MACS_peak_1424	68.12
chr1	184583633	184585316	MACS_peak_1425	315.49
chr1	184614248	184615469	MACS_peak_1426	308.56
chr1	184664938	184665954	MACS_peak_1427	401.8
chr1	184666547	184667199	MACS_peak_1428	73.09
chr1	184690726	184691182	MACS_peak_1429	52.2
chr1	184727305	184728162	MACS_peak_1430	160.05
chr1	184731436	184733296	MACS_peak_1431	434.24
chr1	184771239	184772402	MACS_peak_1432	175.01
chr1	184776992	184777648	MACS_peak_1433	101.81
chr1	184792927	184793552	MACS_peak_1434	71.76
chr1	184810418	184811387	MACS_peak_1435	165.11
chr1	184822029	184823294	MACS_peak_1436	585.24
chr1	184826744	184827828	MACS_peak_1437	194.62
chr1	184844900	184846863	MACS_peak_1438	1412.21
chr1	184870436	184871305	MACS_peak_1439	205.12
chr1	184882427	184883283	MACS_peak_1440	86.45
chr1	184998708	185000609	MACS_peak_1441	2434.76
chr1	185056648	185058142	MACS_peak_1442	626.91
chr1	185061709	185062436	MACS_peak_1443	134.9
chr1	185192059	185193566	MACS_peak_1444	370.3
chr1	185202985	185204882	MACS_peak_1445	3100
chr1	185328216	185329972	MACS_peak_1446	2412.78
chr1	185331275	185332789	MACS_peak_1447	954.56
chr1	185362069	185364215	MACS_peak_1448	3100
chr1	185448596	185449276	MACS_peak_1449	84.94
chr1	185454672	185455798	MACS_peak_1450	215.54
chr1	185515062	185516232	MACS_peak_1451	280.75
chr1	185681438	185682225	MACS_peak_1452	120.07
chr1	185766819	185767574	MACS_peak_1453	79.8
chr1	185841948	185843277	MACS_peak_1454	497.55
chr1	185865296	185865907	MACS_peak_1455	60.7
chr1	186116185	186118055	MACS_peak_1456	1276.37
chr1	186182470	186182938	MACS_peak_1457	51.57
chr1	186546487	186547195	MACS_peak_1458	91.66
chr1	186704219	186704820	MACS_peak_1459	183.34
chr1	186704863	186705672	MACS_peak_1460	137.62
chr1	186748430	186750407	MACS_peak_1461	1800.39
chr1	186808583	186809451	MACS_peak_1462	96.43
chr1	186833541	186834891	MACS_peak_1463	319.83
chr1	186858113	186859266	MACS_peak_1464	515.71
chr1	186966391	186968677	MACS_peak_1465	3100
chr1	186997548	186998281	MACS_peak_1466	55.37
chr1	187214777	187216458	MACS_peak_1467	2047.59
chr1	187651003	187652593	MACS_peak_1468	474.93
chr1	187736458	187737136	MACS_peak_1469	207.6
chr1	187976035	187976494	MACS_peak_1470	51.87
chr1	187997079	187998424	MACS_peak_1471	525.23
chr1	188154940	188155631	MACS_peak_1472	60.02
chr1	188653881	188655290	MACS_peak_1473	952.2
chr1	188890417	188892491	MACS_peak_1474	744.16
chr1	189006888	189008516	MACS_peak_1475	2603.64
chr1	189069677	189070446	MACS_peak_1476	99.02
chr1	189259376	189261470	MACS_peak_1477	1091.45
chr1	189550056	189551421	MACS_peak_1478	135.41
chr1	189559799	189560622	MACS_peak_1479	157.91
chr1	189581386	189582580	MACS_peak_1480	429.85
chr1	189627048	189628577	MACS_peak_1481	609.93
chr1	189687025	189689174	MACS_peak_1482	2116.41
chr1	189700496	189701008	MACS_peak_1483	1031.99
chr1	189727565	189729181	MACS_peak_1484	374.33
chr1	189869149	189869960	MACS_peak_1485	121.94
chr1	189921220	189922905	MACS_peak_1486	977.28
chr1	189941532	189942593	MACS_peak_1487	153.67
chr1	190077099	190077824	MACS_peak_1488	98.36
chr1	190123036	190124026	MACS_peak_1489	232.37
chr1	190170406	190170968	MACS_peak_1490	72.61
chr1	190175159	190175711	MACS_peak_1491	73.85
chr1	190481018	190481659	MACS_peak_1492	60.63
chr1	190482677	190483624	MACS_peak_1493	87.83
chr1	190910894	190912396	MACS_peak_1494	915.28
chr1	190927746	190929868	MACS_peak_1495	3100
chr1	190978029	190979663	MACS_peak_1496	172.3
chr1	190992395	190993036	MACS_peak_1497	103.93
chr1	191025476	191026403	MACS_peak_1498	316.15
chr1	191062285	191063934	MACS_peak_1499	2965.44
chr1	191097693	191098950	MACS_peak_1500	433.36
chr1	191125684	191126149	MACS_peak_1501	59.57
chr1	191182162	191185708	MACS_peak_1502	1151.58
chr1	191222846	191225297	MACS_peak_1503	3044.75
chr1	191312382	191313182	MACS_peak_1504	142.86
chr1	191317580	191318419	MACS_peak_1505	236.11
chr1	191325290	191326938	MACS_peak_1506	1819.5
chr1	191395365	191398463	MACS_peak_1507	3100
chr1	191432101	191433068	MACS_peak_1508	203.51
chr1	191520160	191520790	MACS_peak_1509	63.08
chr1	191573776	191576726	MACS_peak_1510	3100
chr1	191717238	191720098	MACS_peak_1511	3100
chr1	191820484	191822629	MACS_peak_1512	2648.34
chr1	191841988	191842961	MACS_peak_1513	181.27
chr1	191905460	191908208	MACS_peak_1514	3100
chr1	191989326	191990712	MACS_peak_1515	847.66
chr1	192091834	192093786	MACS_peak_1516	1085.97
chr1	192135247	192139157	MACS_peak_1517	3100
chr1	192190469	192191358	MACS_peak_1518	147.71
chr1	192443998	192444992	MACS_peak_1519	200.31
chr1	192727050	192727822	MACS_peak_1520	73.46
chr1	192770276	192771414	MACS_peak_1521	454.38
chr1	192833510	192835491	MACS_peak_1522	509.81
chr1	192854267	192856123	MACS_peak_1523	941.15
chr1	193034423	193036610	MACS_peak_1524	2206.19
chr1	193129338	193131052	MACS_peak_1525	2748.51
chr1	193152604	193153488	MACS_peak_1526	117.87
chr1	193172695	193174476	MACS_peak_1527	1356.54
chr1	193272273	193272872	MACS_peak_1528	68.27
chr1	193382231	193383145	MACS_peak_1529	288.72
chr1	193655296	193655938	MACS_peak_1530	70.4
chr1	194417442	194417931	MACS_peak_1531	164.29
chr1	194618876	194621084	MACS_peak_1532	643.59
chr1	194879349	194879869	MACS_peak_1533	52.24
chr1	194975618	194977370	MACS_peak_1534	862.36
chr1	195091954	195092939	MACS_peak_1535	216.17
chr1	195130498	195132085	MACS_peak_1536	1575.1
chr1	195241217	195242384	MACS_peak_1537	360.91
chr10	3366136	3367076	MACS_peak_1538	121.18
chr10	3717812	3718272	MACS_peak_1539	58.27
chr10	3718354	3718830	MACS_peak_1540	63.01
chr10	3739981	3741219	MACS_peak_1541	340.69
chr10	3972857	3974133	MACS_peak_1542	560.17
chr10	4265910	4266906	MACS_peak_1543	190.89
chr10	4334082	4334763	MACS_peak_1544	84.82
chr10	4346338	4348166	MACS_peak_1545	618.53
chr10	4385663	4389294	MACS_peak_1546	3100
chr10	4431522	4433467	MACS_peak_1547	2239.86
chr10	4620842	4621726	MACS_peak_1548	68.34
chr10	4675041	4675605	MACS_peak_1549	52.31
chr10	4712560	4712980	MACS_peak_1550	55.98
chr10	5550164	5550998	MACS_peak_1551	106.12
chr10	5603982	5604947	MACS_peak_1552	304.44
chr10	5804172	5806772	MACS_peak_1553	2206.68
chr10	5822953	5824837	MACS_peak_1554	1501.35
chr10	5921441	5922702	MACS_peak_1555	187.88
chr10	7035340	7035894	MACS_peak_1556	92.5
chr10	7211345	7212975	MACS_peak_1557	740.94
chr10	7391023	7391396	MACS_peak_1558	68.48
chr10	7589180	7590952	MACS_peak_1559	1657.03
chr10	7608178	7609379	MACS_peak_1560	640.67
chr10	7617175	7617835	MACS_peak_1561	63.45
chr10	7662077	7664170	MACS_peak_1562	2338.59
chr10	7666939	7668207	MACS_peak_1563	350.55
chr10	7680186	7682479	MACS_peak_1564	3100
chr10	7725191	7727026	MACS_peak_1565	1293.28
chr10	7779901	7781843	MACS_peak_1566	2562.83
chr10	7792239	7793606	MACS_peak_1567	2211.31
chr10	7867265	7867783	MACS_peak_1568	80.64
chr10	7954513	7957529	MACS_peak_1569	3100
chr10	8171182	8171980	MACS_peak_1570	111.95
chr10	8206835	8208471	MACS_peak_1571	362.6
chr10	8358659	8359126	MACS_peak_1572	51
chr10	8471889	8472967	MACS_peak_1573	148.62
chr10	8517889	8519267	MACS_peak_1574	907.57
chr10	8800853	8801763	MACS_peak_1575	243
chr10	8835818	8836952	MACS_peak_1576	173.95
chr10	8878013	8879217	MACS_peak_1577	428.08
chr10	8884496	8886716	MACS_peak_1578	599.86
chr10	8944980	8945470	MACS_peak_1579	61.32
chr10	9117382	9118446	MACS_peak_1580	196.77
chr10	9229326	9229846	MACS_peak_1581	71.08
chr10	9652334	9653044	MACS_peak_1582	153.61
chr10	9674843	9675551	MACS_peak_1583	187.9
chr10	9675561	9676115	MACS_peak_1584	79.16
chr10	9683401	9685093	MACS_peak_1585	320.28
chr10	9698999	9699472	MACS_peak_1586	88.06
chr10	9796956	9798594	MACS_peak_1587	402.29
chr10	9899462	9902788	MACS_peak_1588	3100
chr10	10234610	10235537	MACS_peak_1589	181.59
chr10	10320987	10321725	MACS_peak_1590	125.22
chr10	10471982	10472874	MACS_peak_1591	55.34
chr10	10557292	10558513	MACS_peak_1592	397.39
chr10	10719761	10720367	MACS_peak_1593	65.01
chr10	11079759	11081097	MACS_peak_1594	362.46
chr10	11148689	11150533	MACS_peak_1595	1787.69
chr10	11256338	11257532	MACS_peak_1596	140.46
chr10	11279875	11283182	MACS_peak_1597	3100
chr10	11342942	11344945	MACS_peak_1598	1102.78
chr10	11449509	11450267	MACS_peak_1599	71.3
chr10	12547955	12548423	MACS_peak_1600	50.89
chr10	12867984	12869688	MACS_peak_1601	448.16
chr10	12911217	12912374	MACS_peak_1602	278.15
chr10	12921620	12923656	MACS_peak_1603	1926.58
chr10	12941212	12941967	MACS_peak_1604	137.06
chr10	12963309	12964948	MACS_peak_1605	986.75
chr10	12993220	12994315	MACS_peak_1606	94.18
chr10	13007933	13009458	MACS_peak_1607	1175.97
chr10	13090091	13091930	MACS_peak_1608	922.32
chr10	13191929	13194260	MACS_peak_1609	1743.19
chr10	13323527	13324546	MACS_peak_1610	508.2
chr10	13424685	13425466	MACS_peak_1611	143.07
chr10	13473639	13474713	MACS_peak_1612	240.13
chr10	13500721	13501696	MACS_peak_1613	226.01
chr10	13552256	13554048	MACS_peak_1614	1597.51
chr10	13561513	13563727	MACS_peak_1615	692.69
chr10	13566092	13566646	MACS_peak_1616	52.76
chr10	13868124	13869790	MACS_peak_1617	1323.72
chr10	13964389	13967810	MACS_peak_1618	1065.29
chr10	13982252	13983688	MACS_peak_1619	366.28
chr10	14522834	14523679	MACS_peak_1620	241.04
chr10	14544897	14545672	MACS_peak_1621	230.89
chr10	14704593	14706277	MACS_peak_1622	956.62
chr10	15794089	15794721	MACS_peak_1623	60.94
chr10	17229980	17230320	MACS_peak_1624	60.58
chr10	17237612	17238434	MACS_peak_1625	112.44
chr10	17511345	17512318	MACS_peak_1626	328.69
chr10	17632815	17633504	MACS_peak_1627	55.21
chr10	17722063	17724865	MACS_peak_1628	1450.34
chr10	17799125	17799627	MACS_peak_1629	53.53
chr10	17946516	17948563	MACS_peak_1630	2867.95
chr10	18021976	18023984	MACS_peak_1631	664.84
chr10	18040103	18040566	MACS_peak_1632	51.43
chr10	18054895	18057334	MACS_peak_1633	2542.06
chr10	18196887	18197573	MACS_peak_1634	182.61
chr10	18213335	18214455	MACS_peak_1635	181.86
chr10	18234242	18236092	MACS_peak_1636	1685.9
chr10	18317770	18319492	MACS_peak_1637	885.65
chr10	18329266	18330259	MACS_peak_1638	183.78
chr10	18371550	18372783	MACS_peak_1639	253.48
chr10	18407026	18407883	MACS_peak_1640	103.34
chr10	18462704	18463841	MACS_peak_1641	241.89
chr10	18469355	18470219	MACS_peak_1642	112.14
chr10	18525920	18527091	MACS_peak_1643	182.46
chr10	18531209	18532972	MACS_peak_1644	468.08
chr10	18544926	18546151	MACS_peak_1645	497.41
chr10	18549045	18550461	MACS_peak_1646	136.85
chr10	18591001	18592321	MACS_peak_1647	167.6
chr10	18742991	18744311	MACS_peak_1648	337.06
chr10	18844639	18845687	MACS_peak_1649	302.37
chr10	18905536	18906856	MACS_peak_1650	994.12
chr10	19013886	19016545	MACS_peak_1651	2268.01
chr10	19362880	19363255	MACS_peak_1652	54.44
chr10	19485747	19486482	MACS_peak_1653	144.05
chr10	19510957	19511520	MACS_peak_1654	63.96
chr10	19591129	19592880	MACS_peak_1655	970.21
chr10	19604554	19605075	MACS_peak_1656	107.5
chr10	19708460	19709078	MACS_peak_1657	80.37
chr10	19712294	19713167	MACS_peak_1658	123.81
chr10	19817656	19819115	MACS_peak_1659	380
chr10	19848694	19851604	MACS_peak_1660	728.81
chr10	19906799	19908056	MACS_peak_1661	1283.53
chr10	19933386	19935120	MACS_peak_1662	498.85
chr10	19984974	19985886	MACS_peak_1663	155.27
chr10	20148090	20150918	MACS_peak_1664	3100
chr10	20290346	20290915	MACS_peak_1665	100.32
chr10	20311382	20313999	MACS_peak_1666	3100
chr10	20347018	20349011	MACS_peak_1667	1510.58
chr10	20399445	20399929	MACS_peak_1668	51.57
chr10	20400031	20400497	MACS_peak_1669	57.56
chr10	20503230	20503706	MACS_peak_1670	50.04
chr10	20528175	20529258	MACS_peak_1671	103.94
chr10	20547752	20548864	MACS_peak_1672	119.58
chr10	20609977	20610425	MACS_peak_1673	66.59
chr10	20661609	20662729	MACS_peak_1674	158.78
chr10	20724701	20725211	MACS_peak_1675	86.58
chr10	20914454	20915034	MACS_peak_1676	54.06
chr10	20951675	20953683	MACS_peak_1677	2662.59
chr10	20953928	20954900	MACS_peak_1678	191.9
chr10	20993666	20994688	MACS_peak_1679	169.25
chr10	21144514	21145335	MACS_peak_1680	231.32
chr10	21159054	21160197	MACS_peak_1681	221.09
chr10	21160537	21161716	MACS_peak_1682	352.6
chr10	21295319	21297227	MACS_peak_1683	2011.73
chr10	21373722	21374840	MACS_peak_1684	372.52
chr10	21381751	21382605	MACS_peak_1685	109.67
chr10	21388881	21389496	MACS_peak_1686	66.5
chr10	21418921	21419537	MACS_peak_1687	236.66
chr10	21470559	21471124	MACS_peak_1688	100.49
chr10	21547089	21548394	MACS_peak_1689	659.38
chr10	21591993	21592319	MACS_peak_1690	50.23
chr10	21592357	21593922	MACS_peak_1691	1170.5
chr10	21882200	21882699	MACS_peak_1692	76.36
chr10	21936927	21937617	MACS_peak_1693	119.75
chr10	21993378	21995461	MACS_peak_1694	767.23
chr10	22057977	22059548	MACS_peak_1695	709.89
chr10	22148197	22150228	MACS_peak_1696	272.24
chr10	22154101	22154628	MACS_peak_1697	59.63
chr10	22158113	22159007	MACS_peak_1698	118.83
chr10	22361561	22362032	MACS_peak_1699	56.97
chr10	22381189	22381882	MACS_peak_1700	118.19
chr10	22644908	22646028	MACS_peak_1701	235.69
chr10	22730258	22732299	MACS_peak_1702	3100
chr10	22816101	22816666	MACS_peak_1703	51.29
chr10	22842826	22843267	MACS_peak_1704	53.91
chr10	22843366	22844362	MACS_peak_1705	113.11
chr10	22851824	22852530	MACS_peak_1706	58.27
chr10	22963972	22964799	MACS_peak_1707	72.72
chr10	23080530	23081491	MACS_peak_1708	97.99
chr10	23349591	23350948	MACS_peak_1709	477.98
chr10	23448910	23450368	MACS_peak_1710	490.72
chr10	23458903	23459797	MACS_peak_1711	146.98
chr10	23666386	23666928	MACS_peak_1712	55.54
chr10	23685266	23686684	MACS_peak_1713	366.75
chr10	23786359	23788315	MACS_peak_1714	1009.67
chr10	23792332	23793420	MACS_peak_1715	191.4
chr10	23796704	23797360	MACS_peak_1716	109.01
chr10	24148930	24150035	MACS_peak_1717	482.67
chr10	24223354	24224466	MACS_peak_1718	161.75
chr10	24479098	24480381	MACS_peak_1719	265.09
chr10	24595632	24596155	MACS_peak_1720	64.76
chr10	24617471	24619037	MACS_peak_1721	343.2
chr10	24677455	24678004	MACS_peak_1722	85.35
chr10	24711197	24712413	MACS_peak_1723	595.12
chr10	24718312	24718934	MACS_peak_1724	73.83
chr10	24753366	24754768	MACS_peak_1725	239.68
chr10	24778560	24779196	MACS_peak_1726	77.4
chr10	24869378	24870756	MACS_peak_1727	1298.55
chr10	25119070	25119561	MACS_peak_1728	52.24
chr10	25119773	25120237	MACS_peak_1729	54.78
chr10	25170638	25171495	MACS_peak_1730	232.38
chr10	25199712	25200493	MACS_peak_1731	99.27
chr10	25249823	25250775	MACS_peak_1732	92.32
chr10	25251368	25251800	MACS_peak_1733	54.52
chr10	25274589	25275228	MACS_peak_1734	57.9
chr10	25296220	25297651	MACS_peak_1735	1106.92
chr10	25358941	25361289	MACS_peak_1736	2502.58
chr10	25458360	25459649	MACS_peak_1737	758.91
chr10	25881946	25883241	MACS_peak_1738	485.19
chr10	26077935	26079210	MACS_peak_1739	412.2
chr10	26107509	26108412	MACS_peak_1740	163.35
chr10	26373458	26376217	MACS_peak_1741	1833.78
chr10	26492687	26493495	MACS_peak_1742	83.35
chr10	26494224	26495073	MACS_peak_1743	169.61
chr10	26520121	26521483	MACS_peak_1744	160.5
chr10	26632135	26632787	MACS_peak_1745	68.33
chr10	26771806	26772939	MACS_peak_1746	389.25
chr10	26949202	26950290	MACS_peak_1747	312
chr10	27160205	27160981	MACS_peak_1748	117.87
chr10	28074264	28075923	MACS_peak_1749	627.51
chr10	28725470	28726155	MACS_peak_1750	72.18
chr10	29029876	29030688	MACS_peak_1751	163.66
chr10	29146563	29148245	MACS_peak_1752	659.02
chr10	29196397	29197793	MACS_peak_1753	150.57
chr10	29312586	29314248	MACS_peak_1754	1725.52
chr10	29360833	29362874	MACS_peak_1755	2736.31
chr10	29535405	29536044	MACS_peak_1756	68.6
chr10	29698941	29699545	MACS_peak_1757	82.05
chr10	30199417	30200929	MACS_peak_1758	1000.14
chr10	30599787	30601224	MACS_peak_1759	697.61
chr10	30617690	30619364	MACS_peak_1760	1753.09
chr10	30780159	30782352	MACS_peak_1761	1125.94
chr10	30802009	30803913	MACS_peak_1762	1068.93
chr10	30841892	30844681	MACS_peak_1763	1336.22
chr10	31313176	31314277	MACS_peak_1764	568
chr10	31444710	31446472	MACS_peak_1765	530.69
chr10	31608159	31610244	MACS_peak_1766	2469.2
chr10	32695484	32696228	MACS_peak_1767	79.14
chr10	32822636	32823640	MACS_peak_1768	96.42
chr10	32889456	32890522	MACS_peak_1769	292.38
chr10	33178259	33179253	MACS_peak_1770	213.73
chr10	33950121	33951649	MACS_peak_1771	929.19
chr10	34018552	34020630	MACS_peak_1772	2490.08
chr10	34127240	34127998	MACS_peak_1773	73.15
chr10	34206511	34208202	MACS_peak_1774	841.76
chr10	34281100	34283416	MACS_peak_1775	2673.3
chr10	34296414	34298411	MACS_peak_1776	1236.18
chr10	34417797	34419190	MACS_peak_1777	951.46
chr10	34483660	34484791	MACS_peak_1778	167.96
chr10	35709595	35712153	MACS_peak_1779	478.56
chr10	36506815	36507877	MACS_peak_1780	173.25
chr10	36973292	36975993	MACS_peak_1781	3044.18
chr10	37135263	37141534	MACS_peak_1782	3100
chr10	37397116	37397804	MACS_peak_1783	99.91
chr10	37450638	37451253	MACS_peak_1784	107.76
chr10	38965751	38966224	MACS_peak_1785	60.68
chr10	39133277	39134765	MACS_peak_1786	1477.37
chr10	39170873	39172170	MACS_peak_1787	291.84
chr10	39172183	39172734	MACS_peak_1788	60.84
chr10	39202803	39203329	MACS_peak_1789	57.24
chr10	39369022	39370901	MACS_peak_1790	2047.54
chr10	39589929	39590685	MACS_peak_1791	130.84
chr10	39612819	39614205	MACS_peak_1792	197.67
chr10	39730492	39734099	MACS_peak_1793	3100
chr10	39752238	39752983	MACS_peak_1794	111.34
chr10	39898285	39900157	MACS_peak_1795	1498.77
chr10	39926231	39927253	MACS_peak_1796	241.89
chr10	39959473	39961054	MACS_peak_1797	438.51
chr10	40024714	40026035	MACS_peak_1798	462.2
chr10	40141173	40142984	MACS_peak_1799	1816.32
chr10	40164505	40165309	MACS_peak_1800	159.89
chr10	40191623	40192515	MACS_peak_1801	140.05
chr10	40212672	40213847	MACS_peak_1802	112.09
chr10	40245792	40248173	MACS_peak_1803	2075.46
chr10	40256533	40259181	MACS_peak_1804	2993.97
chr10	40299892	40303074	MACS_peak_1805	3233.06
chr10	40333592	40334447	MACS_peak_1806	168.36
chr10	40347960	40350816	MACS_peak_1807	3100
chr10	40425309	40426324	MACS_peak_1808	165.88
chr10	40521593	40522341	MACS_peak_1809	115.03
chr10	40535889	40537193	MACS_peak_1810	202.13
chr10	40568947	40569938	MACS_peak_1811	418.11
chr10	40683019	40683826	MACS_peak_1812	116.42
chr10	40718128	40719862	MACS_peak_1813	501.66
chr10	40750919	40751394	MACS_peak_1814	72.78
chr10	40781363	40782382	MACS_peak_1815	147.62
chr10	40810142	40810933	MACS_peak_1816	67.07
chr10	40882075	40885428	MACS_peak_1817	3100
chr10	40998329	40999650	MACS_peak_1818	141.01
chr10	41041886	41042430	MACS_peak_1819	65.96
chr10	41071045	41071739	MACS_peak_1820	127.85
chr10	41150999	41151772	MACS_peak_1821	166.32
chr10	41287149	41289587	MACS_peak_1822	667.7
chr10	41302371	41304524	MACS_peak_1823	2354.71
chr10	41380308	41380899	MACS_peak_1824	62.8
chr10	41449197	41451361	MACS_peak_1825	3117.1
chr10	41476141	41476973	MACS_peak_1826	150.34
chr10	41481076	41482313	MACS_peak_1827	198.61
chr10	41489711	41491090	MACS_peak_1828	1803.58
chr10	41518266	41521038	MACS_peak_1829	3100
chr10	41689829	41690583	MACS_peak_1830	116.62
chr10	41751697	41752575	MACS_peak_1831	148.04
chr10	41809051	41811365	MACS_peak_1832	3100
chr10	41886747	41888409	MACS_peak_1833	1304.4
chr10	42017719	42019006	MACS_peak_1834	424.15
chr10	42054172	42055808	MACS_peak_1835	552.18
chr10	42120629	42121598	MACS_peak_1836	231.99
chr10	42197071	42198022	MACS_peak_1837	112.69
chr10	42274314	42279085	MACS_peak_1838	3100
chr10	42308051	42309156	MACS_peak_1839	351.67
chr10	42313052	42313714	MACS_peak_1840	133.87
chr10	42477522	42479476	MACS_peak_1841	2332.48
chr10	42501288	42503557	MACS_peak_1842	3100
chr10	42579453	42580222	MACS_peak_1843	80.43
chr10	42582431	42583118	MACS_peak_1844	72.63
chr10	42583234	42583754	MACS_peak_1845	59.97
chr10	42591235	42592488	MACS_peak_1846	240.66
chr10	42613790	42614654	MACS_peak_1847	158.94
chr10	42635513	42637588	MACS_peak_1848	431.03
chr10	42643493	42644192	MACS_peak_1849	72.58
chr10	42678330	42679779	MACS_peak_1850	746.45
chr10	42715016	42716015	MACS_peak_1851	182.83
chr10	42719516	42720617	MACS_peak_1852	267.56
chr10	42760842	42763233	MACS_peak_1853	3100
chr10	42841473	42842510	MACS_peak_1854	305.98
chr10	42863498	42864285	MACS_peak_1855	120.07
chr10	43021111	43022093	MACS_peak_1856	208.78
chr10	43031835	43032670	MACS_peak_1857	187.15
chr10	43173216	43175300	MACS_peak_1858	883.06
chr10	43220119	43222480	MACS_peak_1859	3100
chr10	43254776	43256343	MACS_peak_1860	377.63
chr10	43456111	43456660	MACS_peak_1861	127.85
chr10	43466773	43468436	MACS_peak_1862	425.56
chr10	43477761	43480775	MACS_peak_1863	3221.92
chr10	43539861	43541723	MACS_peak_1864	1637.72
chr10	43578190	43580319	MACS_peak_1865	365.19
chr10	43666448	43668151	MACS_peak_1866	486.09
chr10	43706020	43706534	MACS_peak_1867	78.81
chr10	43722599	43724081	MACS_peak_1868	434.98
chr10	43741183	43741866	MACS_peak_1869	66.53
chr10	43825026	43828301	MACS_peak_1870	1004.61
chr10	43900742	43902600	MACS_peak_1871	2461.21
chr10	44003357	44004482	MACS_peak_1872	445.82
chr10	44148105	44149564	MACS_peak_1873	431.8
chr10	44267436	44269224	MACS_peak_1874	2072.92
chr10	44440892	44441894	MACS_peak_1875	203.12
chr10	44456658	44459400	MACS_peak_1876	1288.2
chr10	44483142	44483754	MACS_peak_1877	86.7
chr10	44528912	44530081	MACS_peak_1878	400.14
chr10	44861375	44861983	MACS_peak_1879	64.17
chr10	44940710	44941448	MACS_peak_1880	84.67
chr10	44996715	44997288	MACS_peak_1881	84.91
chr10	45016965	45018569	MACS_peak_1882	74.86
chr10	45048652	45049839	MACS_peak_1883	107.15
chr10	45051549	45052204	MACS_peak_1884	87.04
chr10	45066311	45068589	MACS_peak_1885	1807.61
chr10	45289006	45289922	MACS_peak_1886	204.72
chr10	45334988	45336655	MACS_peak_1887	1402.89
chr10	45469132	45470716	MACS_peak_1888	819.44
chr10	45473456	45474345	MACS_peak_1889	204.73
chr10	45484750	45487685	MACS_peak_1890	3100
chr10	45577277	45579058	MACS_peak_1891	2409.87
chr10	45807029	45808209	MACS_peak_1892	152.57
chr10	46008508	46009945	MACS_peak_1893	426.23
chr10	48838679	48838925	MACS_peak_1894	92.75
chr10	49704335	49704945	MACS_peak_1895	58.01
chr10	49782585	49783407	MACS_peak_1896	154.3
chr10	49788107	49788813	MACS_peak_1897	79.19
chr10	50591874	50594148	MACS_peak_1898	2540.17
chr10	50894024	50895355	MACS_peak_1899	171.77
chr10	51552965	51553472	MACS_peak_1900	68.5
chr10	51677460	51678511	MACS_peak_1901	236.28
chr10	51942491	51942965	MACS_peak_1902	56.63
chr10	52022008	52022637	MACS_peak_1903	77.82
chr10	52022849	52023308	MACS_peak_1904	51.87
chr10	52232700	52234823	MACS_peak_1905	1606
chr10	52319329	52320161	MACS_peak_1906	127.08
chr10	52320456	52321098	MACS_peak_1907	111.08
chr10	52381214	52383302	MACS_peak_1908	2498.09
chr10	52404600	52405733	MACS_peak_1909	204.25
chr10	52416828	52418749	MACS_peak_1910	2282.43
chr10	52545226	52546220	MACS_peak_1911	187.17
chr10	52690216	52691487	MACS_peak_1912	385.44
chr10	53298803	53300289	MACS_peak_1913	318.15
chr10	53378693	53380424	MACS_peak_1914	1508.26
chr10	53409624	53410364	MACS_peak_1915	97.64
chr10	53503105	53504056	MACS_peak_1916	67.8
chr10	53579907	53581597	MACS_peak_1917	532.17
chr10	53595860	53598784	MACS_peak_1918	3100
chr10	53628686	53630866	MACS_peak_1919	2753.45
chr10	53750167	53751747	MACS_peak_1920	1080.1
chr10	54074503	54076827	MACS_peak_1921	1486.61
chr10	54416870	54417794	MACS_peak_1922	269.72
chr10	56106103	56106991	MACS_peak_1923	133.94
chr10	56114490	56116085	MACS_peak_1924	1331.74
chr10	56227887	56229353	MACS_peak_1925	939.24
chr10	56376813	56377619	MACS_peak_1926	157.02
chr10	56377690	56379449	MACS_peak_1927	321.17
chr10	56387271	56389288	MACS_peak_1928	437.62
chr10	56431271	56432030	MACS_peak_1929	88.72
chr10	56504192	56505353	MACS_peak_1930	132.05
chr10	57001019	57001793	MACS_peak_1931	141.11
chr10	57485696	57488151	MACS_peak_1932	2460.59
chr10	57531467	57533204	MACS_peak_1933	1835.14
chr10	57794396	57795368	MACS_peak_1934	383.47
chr10	58253947	58256412	MACS_peak_1935	1709.76
chr10	58321952	58324630	MACS_peak_1936	2213.41
chr10	58445752	58448503	MACS_peak_1937	3100
chr10	58497202	58498674	MACS_peak_1938	1482.15
chr10	58675275	58676029	MACS_peak_1939	301.3
chr10	58798972	58801664	MACS_peak_1940	2700.09
chr10	58812043	58813953	MACS_peak_1941	647.59
chr10	59220485	59223606	MACS_peak_1942	3100
chr10	59279816	59280699	MACS_peak_1943	132.25
chr10	59322523	59324937	MACS_peak_1944	2047.74
chr10	59395453	59396286	MACS_peak_1945	122.85
chr10	59403420	59404387	MACS_peak_1946	201.06
chr10	59615526	59617736	MACS_peak_1947	1928.29
chr10	59629172	59629657	MACS_peak_1948	61.92
chr10	59701955	59703556	MACS_peak_1949	1015.42
chr10	59861129	59862506	MACS_peak_1950	481.92
chr10	59878719	59880811	MACS_peak_1951	3100
chr10	59920235	59921519	MACS_peak_1952	164.2
chr10	59942948	59943606	MACS_peak_1953	86.15
chr10	59951005	59953270	MACS_peak_1954	1650.96
chr10	60001985	60004269	MACS_peak_1955	3100
chr10	60106058	60107286	MACS_peak_1956	304.09
chr10	60125637	60126858	MACS_peak_1957	172.31
chr10	60134153	60135268	MACS_peak_1958	298.12
chr10	60185809	60186858	MACS_peak_1959	220.74
chr10	60218431	60219619	MACS_peak_1960	251.66
chr10	60257263	60257849	MACS_peak_1961	57.15
chr10	60276930	60278606	MACS_peak_1962	2133.01
chr10	60536454	60537053	MACS_peak_1963	95.51
chr10	60686393	60687462	MACS_peak_1964	111.29
chr10	60691072	60692025	MACS_peak_1965	266.02
chr10	60752045	60753379	MACS_peak_1966	436.15
chr10	60779697	60780214	MACS_peak_1967	85.56
chr10	60826234	60827437	MACS_peak_1968	147.45
chr10	60830331	60832250	MACS_peak_1969	921.55
chr10	60838367	60839384	MACS_peak_1970	88.92
chr10	60862744	60863545	MACS_peak_1971	84.97
chr10	60885364	60886200	MACS_peak_1972	71.77
chr10	61080160	61081789	MACS_peak_1973	332.21
chr10	61088944	61089746	MACS_peak_1974	97.26
chr10	61145446	61148669	MACS_peak_1975	3100
chr10	61245458	61246151	MACS_peak_1976	140.85
chr10	61272820	61273773	MACS_peak_1977	160.16
chr10	61382682	61384191	MACS_peak_1978	1175.68
chr10	61417958	61418623	MACS_peak_1979	86.77
chr10	61451596	61453591	MACS_peak_1980	2805.98
chr10	61475149	61476513	MACS_peak_1981	382.09
chr10	61591174	61592110	MACS_peak_1982	127.08
chr10	61594641	61595741	MACS_peak_1983	380.49
chr10	61613891	61614438	MACS_peak_1984	67.77
chr10	61625165	61626300	MACS_peak_1985	336.8
chr10	61647613	61649677	MACS_peak_1986	2284.28
chr10	61679297	61681601	MACS_peak_1987	2985.65
chr10	61694724	61696975	MACS_peak_1988	2180.72
chr10	61714986	61715796	MACS_peak_1989	126.52
chr10	61752672	61753801	MACS_peak_1990	346.88
chr10	61782428	61784471	MACS_peak_1991	627.14
chr10	61834510	61834878	MACS_peak_1992	55.41
chr10	61838882	61840892	MACS_peak_1993	705.99
chr10	61978452	61979607	MACS_peak_1994	163.24
chr10	62110365	62111400	MACS_peak_1995	623.77
chr10	62222812	62223384	MACS_peak_1996	85.04
chr10	62230351	62231762	MACS_peak_1997	667.89
chr10	62242386	62242962	MACS_peak_1998	77.62
[truncated: 24,227 more rows]
