# Supplementary material for: Refined spatial temporal epigenomic profiling reveals intrinsic connection between PRDM9-mediated H3K4me3 and the fate of double-stranded breaks
Source: Cell Res. 2020 Feb 11;30(3):256–68. doi: 10.1038/s41422-020-0281-1 (PMC7054334; doi:10.1038/s41422-020-0281-1)
Supplement: Supplementary file 20 — Supplementary information, Table S5 [file 41422_2020_281_MOESM20_ESM.xlsx]

## Sheet: early-forming H3K4me3 peaks
Supplementary information, Table S5 Four subtypes of hotspot-associated H3K4me3 marks.
2,700 early-forming H3K4me3 peaks
Chr	Start	End	Macs	Pvalue
chr1	5026608	5028481	MACS_peak_1	1360.22
chr1	5524580	5526566	MACS_peak_2	843.83
chr1	10088428	10090373	MACS_peak_3	1876.81
chr1	11545139	11547784	MACS_peak_4	1367.97
chr1	18493631	18494997	MACS_peak_5	766.9
chr1	21917589	21919251	MACS_peak_6	821.89
chr1	22061174	22062734	MACS_peak_7	1718.63
chr1	22369401	22370983	MACS_peak_8	803.95
chr1	22844654	22846686	MACS_peak_9	965.1
chr1	24083041	24084875	MACS_peak_10	1582.76
chr1	25239318	25240642	MACS_peak_11	403.02
chr1	29077125	29078852	MACS_peak_12	769.46
chr1	31404696	31406685	MACS_peak_13	1521.96
chr1	32310345	32312768	MACS_peak_14	1659.19
chr1	33763998	33765946	MACS_peak_15	2279.97
chr1	34143468	34145304	MACS_peak_16	2549.64
chr1	35230739	35232426	MACS_peak_17	1147.95
chr1	35721875	35723596	MACS_peak_18	1211.09
chr1	36221719	36223606	MACS_peak_19	2386.28
chr1	36885700	36888282	MACS_peak_20	3100
chr1	37616039	37617768	MACS_peak_21	1370.73
chr1	37671170	37672801	MACS_peak_22	1587.41
chr1	38223104	38224806	MACS_peak_23	1788.39
chr1	38311337	38312946	MACS_peak_24	815.06
chr1	39021401	39023174	MACS_peak_25	1392
chr1	39229589	39231622	MACS_peak_26	2279.96
chr1	40109821	40111528	MACS_peak_27	1949.81
chr1	40294853	40296784	MACS_peak_28	3217.75
chr1	40488457	40490085	MACS_peak_29	1451.6
chr1	42020977	42022813	MACS_peak_30	2312.41
chr1	43172701	43174703	MACS_peak_31	1876.09
chr1	43685335	43687317	MACS_peak_32	1606.55
chr1	45345355	45346695	MACS_peak_33	821.03
chr1	46907163	46908731	MACS_peak_34	1470.49
chr1	46914218	46915693	MACS_peak_35	1040.1
chr1	53907228	53908817	MACS_peak_36	325.52
chr1	54478558	54480079	MACS_peak_37	1019.48
chr1	55307535	55310333	MACS_peak_38	1240.39
chr1	58097436	58098995	MACS_peak_39	1068.82
chr1	58418732	58421061	MACS_peak_40	2360.23
chr1	58437284	58439484	MACS_peak_41	3018.25
chr1	58555878	58557377	MACS_peak_42	752.29
chr1	59248419	59251117	MACS_peak_43	3100
chr1	59358355	59360343	MACS_peak_44	2209.2
chr1	60105001	60107095	MACS_peak_45	2243.5
chr1	60271285	60273085	MACS_peak_46	1396.12
chr1	61795724	61798057	MACS_peak_47	3100
chr1	61871385	61873119	MACS_peak_48	1012.14
chr1	62122264	62123785	MACS_peak_49	1103.54
chr1	62590687	62592474	MACS_peak_50	1625.22
chr1	62775825	62777487	MACS_peak_51	2300.28
chr1	62784402	62785917	MACS_peak_52	1161.87
chr1	63150745	63152938	MACS_peak_53	2119.62
chr1	63250900	63252754	MACS_peak_54	1393.89
chr1	64693675	64695966	MACS_peak_55	2842.53
chr1	64803163	64804822	MACS_peak_56	1593.77
chr1	66195874	66197982	MACS_peak_57	2194.13
chr1	66341047	66342982	MACS_peak_58	2709.21
chr1	66937385	66939806	MACS_peak_59	2357.43
chr1	68487760	68490482	MACS_peak_60	2444.92
chr1	68936107	68938050	MACS_peak_61	2300.79
chr1	69307500	69310262	MACS_peak_62	3100
chr1	69315018	69316417	MACS_peak_63	1415.92
chr1	72182867	72184541	MACS_peak_64	809.78
chr1	72279787	72281312	MACS_peak_65	992.55
chr1	73219391	73220918	MACS_peak_66	1981.04
chr1	73406508	73408355	MACS_peak_67	1229.85
chr1	73978990	73980937	MACS_peak_68	2389.02
chr1	74927313	74928852	MACS_peak_69	1099.66
chr1	74972589	74974755	MACS_peak_70	1982.52
chr1	75011130	75012911	MACS_peak_71	2910.78
chr1	75047720	75049353	MACS_peak_72	2084.96
chr1	75993532	75995019	MACS_peak_73	952.05
chr1	80236993	80239230	MACS_peak_74	1995.26
chr1	80296462	80299240	MACS_peak_75	2741.03
chr1	82053771	82055900	MACS_peak_76	1874.11
chr1	83689174	83691112	MACS_peak_77	1461.03
chr1	84217124	84218779	MACS_peak_78	1249.07
chr1	84486781	84487984	MACS_peak_79	482
chr1	84810655	84812657	MACS_peak_80	2333.48
chr1	84814117	84816201	MACS_peak_81	839.75
chr1	84842637	84844509	MACS_peak_82	1293.71
chr1	85716930	85718963	MACS_peak_83	1920.64
chr1	86086623	86089406	MACS_peak_84	3100
chr1	86216475	86219544	MACS_peak_85	3100
chr1	86764166	86766390	MACS_peak_86	2822.34
chr1	86982510	86985130	MACS_peak_87	3100
chr1	87095981	87097654	MACS_peak_88	1954.92
chr1	87285421	87287836	MACS_peak_89	3100
chr1	87339223	87341099	MACS_peak_90	1506.78
chr1	87437489	87439596	MACS_peak_91	3100
chr1	88498564	88500594	MACS_peak_92	2143.95
chr1	88619845	88621834	MACS_peak_93	2843.23
chr1	90090018	90091392	MACS_peak_94	834.07
chr1	90130198	90131880	MACS_peak_95	1549.61
chr1	90591425	90593158	MACS_peak_96	1228.35
chr1	90905437	90907167	MACS_peak_97	3136.14
chr1	91341620	91343083	MACS_peak_98	1452.33
chr1	91529150	91531154	MACS_peak_99	1629.79
chr1	92282010	92283796	MACS_peak_100	1142.59
chr1	92345038	92346754	MACS_peak_101	2117.44
chr1	93672456	93674708	MACS_peak_102	1406.42
chr1	96139843	96141407	MACS_peak_103	563.93
chr1	98726704	98728199	MACS_peak_104	762.2
chr1	99882736	99884567	MACS_peak_105	2130.67
chr1	103966383	103968022	MACS_peak_106	224.37
chr1	104667425	104669490	MACS_peak_107	927.06
chr1	105416731	105418549	MACS_peak_108	594.56
chr1	106314945	106317343	MACS_peak_109	2175.42
chr1	106587234	106589083	MACS_peak_110	850.03
chr1	106740543	106742663	MACS_peak_111	647.89
chr1	108378846	108380473	MACS_peak_112	535.22
chr1	108977016	108978736	MACS_peak_113	1787.05
chr1	109536844	109538879	MACS_peak_114	564.89
chr1	111450716	111452316	MACS_peak_115	764.66
chr1	116520995	116522282	MACS_peak_116	609.46
chr1	118596514	118598815	MACS_peak_117	1753.92
chr1	118986019	118987585	MACS_peak_118	1617.1
chr1	119768314	119770835	MACS_peak_119	2860.9
chr1	120190167	120191801	MACS_peak_120	1240.51
chr1	121808589	121810626	MACS_peak_121	1492.9
chr1	124745721	124747610	MACS_peak_122	1706.78
chr1	126654705	126656717	MACS_peak_123	1644.7
chr1	127046075	127048060	MACS_peak_124	945.08
chr1	127986583	127988599	MACS_peak_125	2270.16
chr1	128178029	128179506	MACS_peak_126	808.89
chr1	128516382	128518559	MACS_peak_127	1108.97
chr1	128519846	128521432	MACS_peak_128	633.13
chr1	128542699	128544981	MACS_peak_129	2638.57
chr1	129705373	129706918	MACS_peak_130	687.38
chr1	131357238	131359213	MACS_peak_131	1282.52
chr1	131408630	131410998	MACS_peak_132	3100
chr1	131593843	131595392	MACS_peak_133	1386.02
chr1	132019801	132021812	MACS_peak_134	3100
chr1	132380520	132382684	MACS_peak_135	3180.05
chr1	132522955	132524737	MACS_peak_136	3035.61
chr1	133464051	133465736	MACS_peak_137	1592.98
chr1	133487372	133489084	MACS_peak_138	2448.15
chr1	134533612	134536330	MACS_peak_139	3100
chr1	134670405	134672482	MACS_peak_140	3100
chr1	134814508	134816274	MACS_peak_141	1496.77
chr1	134902677	134905366	MACS_peak_142	3100
chr1	135168717	135171104	MACS_peak_143	1885.06
chr1	135357041	135358548	MACS_peak_144	423.03
chr1	135481225	135483270	MACS_peak_145	1550.84
chr1	135496078	135498002	MACS_peak_146	2318.21
chr1	135560803	135562599	MACS_peak_147	1328.26
chr1	136329875	136331650	MACS_peak_148	1785.39
chr1	137520334	137522360	MACS_peak_149	1003.67
chr1	137855684	137857113	MACS_peak_150	378.52
chr1	139243235	139245100	MACS_peak_151	1322.09
chr1	142269554	142271107	MACS_peak_152	977.03
chr1	143653240	143655330	MACS_peak_153	2082.4
chr1	144434934	144436389	MACS_peak_154	587.3
chr1	144774473	144776128	MACS_peak_155	1136.03
chr1	144970780	144972689	MACS_peak_156	1010.59
chr1	149214995	149216933	MACS_peak_157	729.05
chr1	152432349	152434441	MACS_peak_158	1072.81
chr1	152754215	152756500	MACS_peak_159	2236.19
chr1	153195127	153196601	MACS_peak_160	2020.7
chr1	153430864	153433210	MACS_peak_161	3100
chr1	153715805	153718965	MACS_peak_162	2100.62
chr1	153913758	153915904	MACS_peak_163	2539.66
chr1	154102493	154105268	MACS_peak_164	3100
chr1	154652429	154654154	MACS_peak_165	2054.5
chr1	155051332	155053253	MACS_peak_166	3101.78
chr1	155230781	155232748	MACS_peak_167	1094.46
chr1	155598242	155599968	MACS_peak_168	1228.41
chr1	155693053	155695178	MACS_peak_169	3100
chr1	155699021	155700939	MACS_peak_170	2694.25
chr1	155983784	155985306	MACS_peak_171	1026.21
chr1	156485539	156487402	MACS_peak_172	2249.07
chr1	156948907	156950949	MACS_peak_173	1926.79
chr1	157149392	157151701	MACS_peak_174	2258.29
chr1	158222157	158224208	MACS_peak_175	2151.33
chr1	159306852	159309298	MACS_peak_176	937.72
chr1	160024742	160026733	MACS_peak_177	2139.16
chr1	160239987	160241696	MACS_peak_178	1954.18
chr1	162707533	162710073	MACS_peak_179	2345.79
chr1	163805707	163807594	MACS_peak_180	2024.87
chr1	163848341	163850103	MACS_peak_181	1203.79
chr1	164441823	164445670	MACS_peak_182	3100
chr1	164856759	164858430	MACS_peak_183	1355.1
chr1	165015159	165016792	MACS_peak_184	1160.56
chr1	165866677	165868846	MACS_peak_185	2689.08
chr1	167194984	167197168	MACS_peak_186	2936.19
chr1	167788376	167790275	MACS_peak_187	1496.57
chr1	168100661	168103044	MACS_peak_188	3044.13
chr1	168157055	168160313	MACS_peak_189	3100
chr1	168728817	168730755	MACS_peak_190	1695.48
chr1	168782259	168784133	MACS_peak_191	1565.25
chr1	169330042	169331865	MACS_peak_192	682.39
chr1	170577920	170580046	MACS_peak_193	3100
chr1	170646179	170647598	MACS_peak_194	339.49
chr1	170816125	170818580	MACS_peak_195	3100
chr1	170828831	170830297	MACS_peak_196	1403.97
chr1	171002322	171004058	MACS_peak_197	2819.97
chr1	171226045	171227710	MACS_peak_198	2180.91
chr1	171468398	171470682	MACS_peak_199	1993.98
chr1	172173657	172176985	MACS_peak_200	3100
chr1	172360404	172362464	MACS_peak_201	2529.55
chr1	172567519	172569507	MACS_peak_202	3100
chr1	173370336	173372249	MACS_peak_203	2555.18
chr1	173530987	173533391	MACS_peak_204	3100
chr1	176080319	176082385	MACS_peak_205	2142.99
chr1	176658722	176660299	MACS_peak_206	385.7
chr1	176976718	176978784	MACS_peak_207	3100
chr1	177024217	177026088	MACS_peak_208	1930.53
chr1	177078163	177080438	MACS_peak_209	3102.2
chr1	177110189	177111968	MACS_peak_210	1868.55
chr1	177355125	177356915	MACS_peak_211	2461.14
chr1	180132276	180134450	MACS_peak_212	2174.45
chr1	180244149	180246133	MACS_peak_213	2425.71
chr1	180321377	180323152	MACS_peak_214	1451.21
chr1	180454356	180455684	MACS_peak_215	511.14
chr1	182553988	182555980	MACS_peak_216	1869.13
chr1	183172528	183174203	MACS_peak_217	2371.07
chr1	183179234	183180699	MACS_peak_218	661.73
chr1	185266082	185268039	MACS_peak_219	2411.18
chr1	188301597	188302962	MACS_peak_220	1136.41
chr1	190895975	190897373	MACS_peak_221	1693.69
chr1	191237267	191238456	MACS_peak_222	981.81
chr1	192935653	192937678	MACS_peak_223	1563
chr1	193753187	193755227	MACS_peak_224	1845.2
chr1	194033957	194036291	MACS_peak_225	1171.48
chr1	194504866	194507425	MACS_peak_226	3071.57
chr1	194639095	194642159	MACS_peak_227	3100
chr10	12952237	12953669	MACS_peak_228	1078.85
chr10	19822659	19823786	MACS_peak_229	476.48
chr10	21332832	21334643	MACS_peak_230	1922.79
chr10	26552863	26554735	MACS_peak_231	1115.79
chr10	30682359	30684569	MACS_peak_232	2175.88
chr10	33627665	33629435	MACS_peak_233	1158.21
chr10	35606491	35608123	MACS_peak_234	1055.54
chr10	39400883	39402567	MACS_peak_235	2454.26
chr10	39624554	39626058	MACS_peak_236	2378.63
chr10	39636657	39638007	MACS_peak_237	1279.29
chr10	39894347	39895950	MACS_peak_238	914.85
chr10	40288298	40290115	MACS_peak_239	1123.38
chr10	40758760	40759997	MACS_peak_240	349.43
chr10	41100530	41102410	MACS_peak_241	1589.28
chr10	41255051	41256987	MACS_peak_242	1450.01
chr10	41359747	41362177	MACS_peak_243	3107.4
chr10	43226220	43228101	MACS_peak_244	2065.04
chr10	43295987	43298615	MACS_peak_245	3150.03
chr10	43639734	43641419	MACS_peak_246	1126.25
chr10	46677238	46679176	MACS_peak_247	1444
chr10	47808160	47810154	MACS_peak_248	937.3
chr10	48721508	48723292	MACS_peak_249	1206.97
chr10	51395715	51397960	MACS_peak_250	2193.33
chr10	51959209	51961740	MACS_peak_251	1950.7
chr10	52018285	52020631	MACS_peak_252	2472.44
chr10	52063919	52065607	MACS_peak_253	606.59
chr10	53174776	53176493	MACS_peak_254	1890.18
chr10	53850140	53851992	MACS_peak_255	928.82
chr10	54357812	54359582	MACS_peak_256	1140.83
chr10	55512437	55514028	MACS_peak_257	973.09
chr10	55698464	55700110	MACS_peak_258	1811.78
chr10	56368951	56370853	MACS_peak_259	858.56
chr10	56566327	56568199	MACS_peak_260	1569.47
chr10	57783912	57785927	MACS_peak_261	1734.2
chr10	58358530	58360248	MACS_peak_262	977.68
chr10	58370326	58372674	MACS_peak_263	2024.95
chr10	58428801	58430970	MACS_peak_264	2027.6
chr10	58563559	58565404	MACS_peak_265	1387.5
chr10	59091112	59092909	MACS_peak_266	1835.55
chr10	59157969	59159612	MACS_peak_267	1170.45
chr10	59659097	59660959	MACS_peak_268	1476.99
chr10	59709205	59711020	MACS_peak_269	1839.64
chr10	60618216	60620483	MACS_peak_270	3100
chr10	60662032	60664144	MACS_peak_271	3153.53
chr10	60845103	60847725	MACS_peak_272	3100
chr10	60965783	60968189	MACS_peak_273	3100
chr10	61239111	61240975	MACS_peak_274	2957.3
chr10	62760007	62762730	MACS_peak_275	3100
chr10	63324755	63327285	MACS_peak_276	2693.93
chr10	63332824	63334532	MACS_peak_277	1614.25
chr10	64236911	64239130	MACS_peak_278	3100
chr10	64456807	64458512	MACS_peak_279	797.85
chr10	64468167	64470289	MACS_peak_280	2233.13
chr10	64491679	64494157	MACS_peak_281	3100
chr10	65926680	65928689	MACS_peak_282	1537.28
chr10	67231958	67233670	MACS_peak_283	2129.84
chr10	67683227	67685323	MACS_peak_284	967.37
chr10	67861927	67863130	MACS_peak_285	446.78
chr10	68284987	68286505	MACS_peak_286	1458.44
chr10	68821337	68822942	MACS_peak_287	417.96
chr10	69227466	69229357	MACS_peak_288	1399.13
chr10	70902442	70904096	MACS_peak_289	1385.73
chr10	71758020	71759332	MACS_peak_290	642.69
chr10	73157668	73159891	MACS_peak_291	1753.9
chr10	73517707	73519584	MACS_peak_292	1501.46
chr10	75001788	75003461	MACS_peak_293	1120.44
chr10	75653484	75655109	MACS_peak_294	1539.42
chr10	75680123	75682747	MACS_peak_295	3100
chr10	75745784	75747542	MACS_peak_296	2282.36
chr10	75847685	75849386	MACS_peak_297	2550.38
chr10	76669835	76672322	MACS_peak_298	3100
chr10	76874108	76876598	MACS_peak_299	3100
chr10	76908755	76910633	MACS_peak_300	1434.76
chr10	77611813	77614121	MACS_peak_301	2836.76
chr10	78165313	78167360	MACS_peak_302	2583.03
chr10	78440531	78442475	MACS_peak_303	3100
chr10	80023227	80024844	MACS_peak_304	2123.86
chr10	80706041	80709182	MACS_peak_305	3100
chr10	82705205	82707619	MACS_peak_306	3100
chr10	83048871	83051006	MACS_peak_307	2226.21
chr10	83245877	83247447	MACS_peak_308	1586.09
chr10	83442468	83444760	MACS_peak_309	3069.98
chr10	84314503	84316070	MACS_peak_310	596.03
chr10	84568452	84569978	MACS_peak_311	601.64
chr10	85519829	85521335	MACS_peak_312	1769.51
chr10	85951394	85953870	MACS_peak_313	2220.61
chr10	86062550	86064193	MACS_peak_314	1160.57
chr10	86191802	86194415	MACS_peak_315	3100
chr10	86247317	86249667	MACS_peak_316	2592.51
chr10	86790830	86792916	MACS_peak_317	1167.57
chr10	87093120	87095372	MACS_peak_318	1171.23
chr10	90691636	90693610	MACS_peak_319	2470.19
chr10	91107661	91109051	MACS_peak_320	979.32
chr10	92000078	92002249	MACS_peak_321	1901.32
chr10	92575958	92577831	MACS_peak_322	1569.92
chr10	92645236	92648546	MACS_peak_323	3100
chr10	93473143	93474656	MACS_peak_324	2087.34
chr10	93744173	93746827	MACS_peak_325	3100
chr10	93934277	93935927	MACS_peak_326	1092.51
chr10	94677178	94679490	MACS_peak_327	2207.79
chr10	95373888	95375636	MACS_peak_328	1543.02
chr10	97804261	97805970	MACS_peak_329	685.41
chr10	99001268	99003003	MACS_peak_330	1035.61
chr10	101637229	101639194	MACS_peak_331	1579.81
chr10	105694085	105695898	MACS_peak_332	1027.94
chr10	106725741	106727252	MACS_peak_333	271.98
chr10	111545034	111546630	MACS_peak_334	651.46
chr10	114223956	114225612	MACS_peak_335	575.08
chr10	115870369	115871998	MACS_peak_336	611.02
chr10	116051400	116053173	MACS_peak_337	1256.48
chr10	122658795	122660286	MACS_peak_338	1142.28
chr10	127625766	127627479	MACS_peak_339	492.25
chr10	127824955	127826626	MACS_peak_340	930.57
chr10	128454738	128457029	MACS_peak_341	2135.06
chr10	129673603	129676323	MACS_peak_342	2867.69
chr10	130141550	130143234	MACS_peak_343	1015.09
chr11	3681391	3683319	MACS_peak_344	2700.75
chr11	3899222	3901265	MACS_peak_345	2114.57
chr11	4543174	4544359	MACS_peak_346	227.18
chr11	4972828	4974237	MACS_peak_347	943.39
chr11	5041066	5042729	MACS_peak_348	1861.84
chr11	6156063	6157902	MACS_peak_349	2559.5
chr11	6181518	6183741	MACS_peak_350	2485.89
chr11	6463376	6465454	MACS_peak_351	1172.37
chr11	8656450	8658306	MACS_peak_352	2246.6
chr11	8932757	8934148	MACS_peak_353	764
chr11	9259515	9261190	MACS_peak_354	451.16
chr11	11560041	11561506	MACS_peak_355	1229.13
chr11	13431321	13433540	MACS_peak_356	1782.89
chr11	19701071	19702657	MACS_peak_357	1438.54
chr11	20646449	20648229	MACS_peak_358	1061.65
chr11	24638647	24640562	MACS_peak_359	1380.51
chr11	26368045	26369983	MACS_peak_360	2036.25
chr11	27334465	27335934	MACS_peak_361	1215.86
chr11	28053061	28055151	MACS_peak_362	2201.39
chr11	28882335	28884555	MACS_peak_363	1762.87
chr11	28982849	28984682	MACS_peak_364	1348.99
chr11	29319681	29321530	MACS_peak_365	1638.48
chr11	29534205	29536336	MACS_peak_366	1913.18
chr11	29745026	29746848	MACS_peak_367	765.88
chr11	30142248	30144544	MACS_peak_368	1724.59
chr11	30429359	30431912	MACS_peak_369	2487.43
chr11	31270791	31273184	MACS_peak_370	3100
chr11	31388124	31389347	MACS_peak_371	615.27
chr11	31503840	31505822	MACS_peak_372	2800.04
chr11	32717206	32719891	MACS_peak_373	2188.68
chr11	33384427	33386386	MACS_peak_374	1517.87
chr11	33585459	33587063	MACS_peak_375	1214.33
chr11	33952889	33955469	MACS_peak_376	1143.61
chr11	34519695	34521682	MACS_peak_377	1596.9
chr11	34823249	34824715	MACS_peak_378	877.6
chr11	35587391	35589243	MACS_peak_379	1317.16
chr11	36457278	36459044	MACS_peak_380	1507.97
chr11	37813872	37815405	MACS_peak_381	779.28
chr11	39560026	39561295	MACS_peak_382	755.2
chr11	42438748	42440662	MACS_peak_383	1208.44
chr11	44530153	44532101	MACS_peak_384	2424.23
chr11	49799157	49800659	MACS_peak_385	1507.86
chr11	49872651	49874871	MACS_peak_386	1887.03
chr11	50038237	50040446	MACS_peak_387	3100
chr11	50262139	50264212	MACS_peak_388	2661.12
chr11	50486191	50488166	MACS_peak_389	1782.33
chr11	50575021	50577004	MACS_peak_390	2390.27
chr11	51795045	51796932	MACS_peak_391	2952.12
chr11	51812579	51814402	MACS_peak_392	1950.11
chr11	52125042	52126624	MACS_peak_393	1055.96
chr11	52238116	52241142	MACS_peak_394	2988.02
chr11	54253018	54254591	MACS_peak_395	1334.9
chr11	54378550	54380273	MACS_peak_396	2743.53
chr11	54551694	54553674	MACS_peak_397	2068.99
chr11	54598677	54601918	MACS_peak_398	3100
chr11	55273583	55275576	MACS_peak_399	2868.08
chr11	55518071	55519367	MACS_peak_400	1440.95
chr11	55655555	55657157	MACS_peak_401	1067.25
chr11	56515883	56517630	MACS_peak_402	715.03
chr11	56892660	56894690	MACS_peak_403	1253.34
chr11	57256562	57259449	MACS_peak_404	3100
chr11	57534662	57537359	MACS_peak_405	3100
chr11	57874396	57876618	MACS_peak_406	2111.18
chr11	57894015	57895752	MACS_peak_407	2418.41
chr11	58031074	58034721	MACS_peak_408	3100
chr11	58090666	58092557	MACS_peak_409	2710.72
chr11	58275918	58277698	MACS_peak_410	2667.34
chr11	58996483	58998933	MACS_peak_411	3100
chr11	59088357	59091612	MACS_peak_412	3100
chr11	59491075	59493494	MACS_peak_413	3031.35
chr11	60075467	60077058	MACS_peak_414	1086.74
chr11	60248369	60249719	MACS_peak_415	675.75
chr11	60325782	60327679	MACS_peak_416	1822.44
chr11	60404827	60407182	MACS_peak_417	3100
chr11	60701951	60703388	MACS_peak_418	1351.42
chr11	60740820	60742593	MACS_peak_419	2320.57
chr11	60894407	60896314	MACS_peak_420	2806.07
chr11	61088215	61090201	MACS_peak_421	1710.42
chr11	62259003	62261781	MACS_peak_422	3144.86
chr11	62418152	62420629	MACS_peak_423	3100
chr11	62659301	62660360	MACS_peak_424	363.14
chr11	63227940	63229555	MACS_peak_425	1161.08
chr11	63327796	63329820	MACS_peak_426	2890.25
chr11	64366387	64368110	MACS_peak_427	1162.42
chr11	68135776	68137590	MACS_peak_428	2120.69
chr11	68746814	68748545	MACS_peak_429	1995.8
chr11	68890352	68891590	MACS_peak_430	738.93
chr11	69104815	69106562	MACS_peak_431	2184.86
chr11	69228779	69230471	MACS_peak_432	1965.88
chr11	69470814	69472877	MACS_peak_433	2527.78
chr11	70386296	70388228	MACS_peak_434	3073.56
chr11	70517019	70518476	MACS_peak_435	1539
chr11	70608704	70611043	MACS_peak_436	3100
chr11	70802957	70804356	MACS_peak_437	1353.69
chr11	71334060	71336021	MACS_peak_438	1745.2
chr11	71420029	71421590	MACS_peak_439	1747.04
chr11	71983682	71985191	MACS_peak_440	1042.19
chr11	72518048	72519552	MACS_peak_441	1114.64
chr11	72714444	72716121	MACS_peak_442	2172.65
chr11	72746786	72748130	MACS_peak_443	549.08
chr11	72952473	72954212	MACS_peak_444	1476.26
chr11	72981011	72982791	MACS_peak_445	2759.02
chr11	73089051	73090525	MACS_peak_446	1215.8
chr11	73266016	73267909	MACS_peak_447	2211.06
chr11	74060067	74062087	MACS_peak_448	1448.4
chr11	75332671	75334924	MACS_peak_449	3100
chr11	75392556	75394745	MACS_peak_450	1844.34
chr11	76469256	76470494	MACS_peak_451	649.21
chr11	76607585	76609170	MACS_peak_452	1300.53
chr11	76782738	76784512	MACS_peak_453	2324.06
chr11	78972368	78973774	MACS_peak_454	812.07
chr11	79027979	79029749	MACS_peak_455	2622.2
chr11	79545220	79548865	MACS_peak_456	3100
chr11	79619904	79621411	MACS_peak_457	2482.2
chr11	79984126	79986257	MACS_peak_458	2959.38
chr11	80236599	80238416	MACS_peak_459	3100
chr11	80604247	80606335	MACS_peak_460	3100
chr11	80715169	80717776	MACS_peak_461	3100
chr11	81422517	81424938	MACS_peak_462	2204.29
chr11	81631362	81632831	MACS_peak_463	1402.55
chr11	81656589	81658335	MACS_peak_464	1699.61
chr11	82109130	82111486	MACS_peak_465	3100
chr11	82611190	82612806	MACS_peak_466	2428.43
chr11	82734754	82736899	MACS_peak_467	2151.93
chr11	83361619	83363798	MACS_peak_468	3100
chr11	83584670	83587180	MACS_peak_469	3100
chr11	84501317	84503430	MACS_peak_470	2363.02
chr11	85445492	85448040	MACS_peak_471	3065.3
chr11	86149783	86151896	MACS_peak_472	3209.01
chr11	87148981	87151240	MACS_peak_473	1278.32
chr11	87862632	87864430	MACS_peak_474	2217.73
chr11	88483968	88484951	MACS_peak_475	613.68
chr11	88501810	88503757	MACS_peak_476	2157.85
chr11	88511948	88513699	MACS_peak_477	2142.78
chr11	88617794	88619209	MACS_peak_478	676.62
chr11	90138884	90140341	MACS_peak_479	1100.16
chr11	90219190	90221178	MACS_peak_480	2206.82
chr11	90543504	90544954	MACS_peak_481	1370.39
chr11	90643528	90645858	MACS_peak_482	3174.53
chr11	91071394	91073451	MACS_peak_483	1648.41
chr11	93896555	93899285	MACS_peak_484	2445.84
chr11	93910737	93914026	MACS_peak_485	3100
chr11	94911467	94912962	MACS_peak_486	1016.15
chr11	95225306	95226455	MACS_peak_487	470.42
chr11	96502179	96504246	MACS_peak_488	1671.88
chr11	98592378	98594151	MACS_peak_489	1763.64
chr11	99640645	99642389	MACS_peak_490	3015.82
chr11	99900036	99902408	MACS_peak_491	3211.54
chr11	100853771	100855363	MACS_peak_492	1761.79
chr11	101077236	101079065	MACS_peak_493	1915.68
chr11	101276060	101277813	MACS_peak_494	1939.14
chr11	101462236	101463776	MACS_peak_495	2899.62
chr11	102477771	102479393	MACS_peak_496	2057.06
chr11	102939007	102940382	MACS_peak_497	580.58
chr11	103390141	103392036	MACS_peak_498	2179.74
chr11	103420187	103422057	MACS_peak_499	3100
chr11	103484587	103486901	MACS_peak_500	2242.56
chr11	103857002	103858910	MACS_peak_501	1892.19
chr11	104151839	104153575	MACS_peak_502	1553.58
chr11	104393308	104395655	MACS_peak_503	3129.95
chr11	104700881	104702661	MACS_peak_504	2097.62
chr11	104976267	104978124	MACS_peak_505	2099.85
chr11	105274004	105276319	MACS_peak_506	3100
chr11	105896409	105898508	MACS_peak_507	2588.01
chr11	106165216	106166874	MACS_peak_508	1570.45
chr11	106664743	106666403	MACS_peak_509	2238.24
chr11	106817961	106820339	MACS_peak_510	2311.13
chr11	107934177	107936164	MACS_peak_511	2624.59
chr11	108582752	108583977	MACS_peak_512	421.33
chr11	111000588	111002581	MACS_peak_513	1053.09
chr11	112907601	112909161	MACS_peak_514	979.56
chr11	113016432	113017862	MACS_peak_515	1741.5
chr11	113665712	113667878	MACS_peak_516	3100
chr11	113704295	113705867	MACS_peak_517	1311.15
chr11	114379820	114381144	MACS_peak_518	863.11
chr11	115676407	115678136	MACS_peak_519	2253.34
chr11	116346168	116347862	MACS_peak_520	1586.21
chr11	117098825	117100806	MACS_peak_521	2375.48
chr11	117480704	117482326	MACS_peak_522	766.39
chr11	117657159	117659753	MACS_peak_523	1570.82
chr11	117683538	117685998	MACS_peak_524	3100
chr11	118276205	118278132	MACS_peak_525	3100
chr11	119374088	119375354	MACS_peak_526	1207.04
chr11	119409216	119410905	MACS_peak_527	1279.97
chr11	119711262	119713290	MACS_peak_528	1910.66
chr11	119819096	119820735	MACS_peak_529	3032.9
chr11	119866294	119868106	MACS_peak_530	2387.25
chr11	121162747	121165058	MACS_peak_531	2097.91
chr11	121495876	121498014	MACS_peak_532	2820.98
chr12	3250970	3253178	MACS_peak_533	1289.76
chr12	3512194	3514714	MACS_peak_534	1717.56
chr12	4100318	4102581	MACS_peak_535	1708.49
chr12	4973314	4975325	MACS_peak_536	2132.32
chr12	5305392	5307144	MACS_peak_537	824.54
chr12	5346733	5348367	MACS_peak_538	1164.34
chr12	7969172	7970737	MACS_peak_539	886.61
chr12	8070508	8072499	MACS_peak_540	2134.02
chr12	9568176	9569608	MACS_peak_541	962.91
chr12	11299671	11301670	MACS_peak_542	1771.7
chr12	12603954	12605640	MACS_peak_543	1491.63
chr12	15672941	15675638	MACS_peak_544	1952.05
chr12	16128771	16130107	MACS_peak_545	505.73
chr12	16399562	16402568	MACS_peak_546	3100
chr12	16642835	16645314	MACS_peak_547	3100
chr12	16939425	16941440	MACS_peak_548	2903.4
chr12	17376964	17379292	MACS_peak_549	2552.3
chr12	17412149	17415273	MACS_peak_550	3100
chr12	21224632	21227498	MACS_peak_551	3100
chr12	24631956	24634053	MACS_peak_552	2321.71
chr12	24951860	24953512	MACS_peak_553	1926.34
chr12	25064763	25066751	MACS_peak_554	2778.79
chr12	25239398	25241869	MACS_peak_555	3100
chr12	25243680	25245752	MACS_peak_556	3100
chr12	26021118	26022760	MACS_peak_557	1277.04
chr12	26687204	26691176	MACS_peak_558	3100
chr12	26899582	26901680	MACS_peak_559	2420.04
chr12	27387474	27389670	MACS_peak_560	2904.87
chr12	27577028	27578804	MACS_peak_561	1704.77
chr12	28247233	28249208	MACS_peak_562	3098.52
chr12	28324380	28325895	MACS_peak_563	803.81
chr12	28558983	28561003	MACS_peak_564	1918.67
chr12	28578287	28580200	MACS_peak_565	3100
chr12	28803436	28804964	MACS_peak_566	1115.08
chr12	29333444	29335073	MACS_peak_567	1431.84
chr12	29438383	29440952	MACS_peak_568	3100
chr12	30030248	30032267	MACS_peak_569	1682.6
chr12	30033749	30035827	MACS_peak_570	2695.77
chr12	31257070	31258620	MACS_peak_571	1978.21
chr12	31618654	31620697	MACS_peak_572	1053.88
chr12	31826944	31828309	MACS_peak_573	1069.53
chr12	33044670	33046356	MACS_peak_574	1620.68
chr12	33317819	33319642	MACS_peak_575	1325.93
chr12	33580251	33581968	MACS_peak_576	1240
chr12	33817521	33819512	MACS_peak_577	1406.42
chr12	34388994	34391016	MACS_peak_578	1242.19
chr12	34593876	34596574	MACS_peak_579	2099.39
chr12	34866110	34868152	MACS_peak_580	1828.51
chr12	35011540	35013335	MACS_peak_581	558.13
chr12	35065380	35067120	MACS_peak_582	1494.52
chr12	35893611	35895232	MACS_peak_583	1077.83
chr12	36047478	36049766	MACS_peak_584	2353.93
chr12	38803219	38804816	MACS_peak_585	608.14
chr12	39612556	39613802	MACS_peak_586	768.65
chr12	40783726	40785777	MACS_peak_587	1450.16
chr12	41418275	41420534	MACS_peak_588	1264.92
chr12	42296164	42298026	MACS_peak_589	1196.66
chr12	42471073	42472525	MACS_peak_590	705.21
chr12	44176940	44179013	MACS_peak_591	1710.98
chr12	44463791	44465459	MACS_peak_592	935.23
chr12	45127393	45129635	MACS_peak_593	2192.1
chr12	46588050	46589704	MACS_peak_594	674.89
chr12	46728712	46730348	MACS_peak_595	1206.17
chr12	47574985	47576475	MACS_peak_596	722.91
chr12	48605927	48607493	MACS_peak_597	842.82
chr12	50714092	50716198	MACS_peak_598	2452.82
chr12	51367899	51369404	MACS_peak_599	533.73
chr12	51683015	51684461	MACS_peak_600	1067.51
chr12	54309413	54311896	MACS_peak_601	3100
chr12	54379898	54381567	MACS_peak_602	1745.5
chr12	55322228	55324376	MACS_peak_603	1429.51
chr12	55407301	55409335	MACS_peak_604	1624.88
chr12	56498942	56500565	MACS_peak_605	698.89
chr12	57189644	57191952	MACS_peak_606	1628.33
chr12	64246638	64248635	MACS_peak_607	423.64
chr12	67360393	67362765	MACS_peak_608	1895.47
chr12	67381566	67383284	MACS_peak_609	1095.81
chr12	69161355	69162445	MACS_peak_610	272.37
chr12	69374329	69376421	MACS_peak_611	1745.31
chr12	70359510	70361835	MACS_peak_612	926.79
chr12	70873090	70874937	MACS_peak_613	1297.43
chr12	71477498	71478995	MACS_peak_614	1259.1
chr12	71727719	71729185	MACS_peak_615	1907.6
chr12	71934452	71936478	MACS_peak_616	2375.6
chr12	73642250	73643441	MACS_peak_617	782.31
chr12	75499016	75500901	MACS_peak_618	1840.17
chr12	75985419	75986583	MACS_peak_619	693.93
chr12	76266118	76267822	MACS_peak_620	1355.91
chr12	77003131	77005548	MACS_peak_621	2923.81
chr12	77149448	77151994	MACS_peak_622	777.69
chr12	78456065	78457960	MACS_peak_623	941.09
chr12	78502469	78504360	MACS_peak_624	2040.08
chr12	79234877	79236420	MACS_peak_625	1380.5
chr12	79497735	79499699	MACS_peak_626	2587.71
chr12	79599358	79602023	MACS_peak_627	3100
chr12	79807127	79809173	MACS_peak_628	2685.92
chr12	79907862	79909656	MACS_peak_629	2490.52
chr12	80392779	80395245	MACS_peak_630	3100
chr12	80466702	80469194	MACS_peak_631	3100
chr12	80682058	80683939	MACS_peak_632	1431.71
chr12	80707684	80709230	MACS_peak_633	648.85
chr12	81290036	81291819	MACS_peak_634	1580.52
chr12	82725913	82727869	MACS_peak_635	2128.4
chr12	82857280	82859215	MACS_peak_636	1479.21
chr12	84488251	84490988	MACS_peak_637	3100
chr12	84895648	84897895	MACS_peak_638	2136.62
chr12	84917912	84920852	MACS_peak_639	1941.31
chr12	86084904	86086931	MACS_peak_640	1958.7
chr12	88898140	88900037	MACS_peak_641	1023.98
chr12	91108214	91110023	MACS_peak_642	1909.04
chr12	94478864	94480778	MACS_peak_643	874.51
chr12	97592791	97595115	MACS_peak_644	1701.45
chr12	98875948	98878141	MACS_peak_645	2795.2
chr12	98936701	98938206	MACS_peak_646	770.64
chr12	99776452	99778085	MACS_peak_647	1274.71
chr12	99862934	99865122	MACS_peak_648	2647.11
chr12	100482141	100484032	MACS_peak_649	860.66
chr12	100532685	100534333	MACS_peak_650	1161.32
chr12	100683872	100685755	MACS_peak_651	1696.4
chr12	102666628	102668737	MACS_peak_652	2770.12
chr12	103007290	103009059	MACS_peak_653	1276.09
chr12	104258229	104261101	MACS_peak_654	3100
chr12	104605798	104607490	MACS_peak_655	1555.31
chr12	104834135	104835863	MACS_peak_656	1110.44
chr12	109061043	109062992	MACS_peak_657	1205.27
chr12	110926392	110928126	MACS_peak_658	1513.84
chr12	112381088	112383005	MACS_peak_659	1390.65
chr12	112654065	112656009	MACS_peak_660	2824.46
chr12	112725296	112726974	MACS_peak_661	2703.64
chr12	113004591	113007548	MACS_peak_662	3100
chr12	113667670	113669689	MACS_peak_663	911.5
chr12	113698778	113701741	MACS_peak_664	1993.65
chr12	113937409	113939688	MACS_peak_665	2902.56
chr12	114110503	114113219	MACS_peak_666	3100
chr12	115404945	115406646	MACS_peak_667	1022.13
chr12	116832947	116834892	MACS_peak_668	1387.28
chr12	117905299	117907117	MACS_peak_669	978.08
chr12	118229344	118231079	MACS_peak_670	1567.41
chr13	3565926	3567832	MACS_peak_671	1075.98
chr13	7182902	7184324	MACS_peak_672	570.82
chr13	9621054	9623064	MACS_peak_673	1460.55
chr13	10478936	10481143	MACS_peak_674	1015.99
chr13	10985685	10987927	MACS_peak_675	1253.11
chr13	11868195	11869993	MACS_peak_676	1290.64
chr13	12498948	12500345	MACS_peak_677	574.5
chr13	12503483	12505483	MACS_peak_678	1797.48
chr13	13665458	13669696	MACS_peak_679	3100
chr13	14002464	14003814	MACS_peak_680	1101.06
chr13	17376229	17377179	MACS_peak_681	315.05
chr13	19358615	19360545	MACS_peak_682	1246.02
chr13	19381407	19383026	MACS_peak_683	1163.62
chr13	20154720	20156644	MACS_peak_684	974.96
chr13	21877443	21880102	MACS_peak_685	2732.49
chr13	22293325	22295655	MACS_peak_686	2642.27
chr13	22332127	22334326	MACS_peak_687	2326.2
chr13	23889392	23890971	MACS_peak_688	698.75
chr13	25211475	25213009	MACS_peak_689	1091.93
chr13	25992950	25995393	MACS_peak_690	2519.6
chr13	26402927	26404444	MACS_peak_691	572.15
chr13	28815758	28817949	MACS_peak_692	1630.34
chr13	29230062	29232722	MACS_peak_693	2963.83
chr13	29781237	29783204	MACS_peak_694	2619.18
chr13	30457625	30459502	MACS_peak_695	1582.43
chr13	30819798	30821675	MACS_peak_696	1496.22
chr13	31064820	31066987	MACS_peak_697	2580.15
chr13	31689196	31690878	MACS_peak_698	1497.99
chr13	31879345	31881105	MACS_peak_699	1661.22
chr13	32268239	32269932	MACS_peak_700	2300.27
chr13	32314858	32316753	MACS_peak_701	1145.5
chr13	32374787	32376629	MACS_peak_702	1993.98
chr13	32411123	32412896	MACS_peak_703	1052.71
chr13	34111006	34113006	MACS_peak_704	2214.34
chr13	34408946	34410933	MACS_peak_705	2197.87
chr13	35469485	35471445	MACS_peak_706	2935.19
chr13	35837147	35839374	MACS_peak_707	252.05
chr13	36159707	36161739	MACS_peak_708	1947.68
chr13	37320787	37322952	MACS_peak_709	2114.19
chr13	37630780	37632485	MACS_peak_710	1044.05
chr13	38795917	38797733	MACS_peak_711	1018.95
chr13	41776290	41777658	MACS_peak_712	798.35
chr13	42148916	42150591	MACS_peak_713	767
chr13	42948027	42949721	MACS_peak_714	2002.13
chr13	43434743	43436716	MACS_peak_715	2201.5
chr13	44736004	44737860	MACS_peak_716	3191.23
chr13	45337516	45339523	MACS_peak_717	1610.87
chr13	45861350	45863426	MACS_peak_718	2497.41
chr13	47062199	47064186	MACS_peak_719	1977.47
chr13	48010000	48011697	MACS_peak_720	1341.97
chr13	48399247	48400702	MACS_peak_721	1350.23
chr13	48578863	48580336	MACS_peak_722	716.82
chr13	48806691	48807841	MACS_peak_723	1352.23
chr13	48928463	48930544	MACS_peak_724	3100
chr13	52014983	52016740	MACS_peak_725	2283.85
chr13	52756644	52759391	MACS_peak_726	2882.09
chr13	52886600	52888232	MACS_peak_727	1049.44
chr13	54018088	54020756	MACS_peak_728	3100
chr13	54238935	54240374	MACS_peak_729	709.99
chr13	54510294	54512015	MACS_peak_730	1872.91
chr13	54797679	54799668	MACS_peak_731	2020.65
chr13	54840649	54842688	MACS_peak_732	3100
chr13	55280500	55282572	MACS_peak_733	2572.78
chr13	55696776	55698434	MACS_peak_734	1951.64
chr13	55936111	55937800	MACS_peak_735	2558.57
chr13	56125631	56127053	MACS_peak_736	1646.08
chr13	56730105	56732283	MACS_peak_737	2918.91
chr13	56793287	56795461	MACS_peak_738	1839.19
chr13	57697612	57699450	MACS_peak_739	1410.73
chr13	58056457	58057901	MACS_peak_740	2342.35
chr13	58324977	58326966	MACS_peak_741	1842.75
chr13	58391321	58394417	MACS_peak_742	3100
chr13	59444517	59445564	MACS_peak_743	285.79
chr13	59510938	59513213	MACS_peak_744	3100
chr13	60373500	60375313	MACS_peak_745	1748.91
chr13	61451856	61453348	MACS_peak_746	687.9
chr13	62969220	62970193	MACS_peak_747	138.1
chr13	63292201	63294217	MACS_peak_748	1282.52
chr13	63390372	63392617	MACS_peak_749	3100
chr13	63538027	63539873	MACS_peak_750	2366.37
chr13	63709549	63711990	MACS_peak_751	2782
chr13	63848457	63850669	MACS_peak_752	1907.23
chr13	63888181	63889880	MACS_peak_753	1993.41
chr13	63891789	63894220	MACS_peak_754	3100
chr13	64344923	64346891	MACS_peak_755	1256.75
chr13	64760510	64762453	MACS_peak_756	1482.65
chr13	64836505	64838474	MACS_peak_757	1292.8
chr13	65065463	65067843	MACS_peak_758	3100
chr13	65929145	65929975	MACS_peak_759	605.75
chr13	66776312	66778715	MACS_peak_760	1460.89
chr13	67765560	67768292	MACS_peak_761	3100
chr13	67834156	67836415	MACS_peak_762	3100
chr13	69123472	69125489	MACS_peak_763	1744.32
chr13	70123773	70125423	MACS_peak_764	1217.63
chr13	70777488	70779211	MACS_peak_765	772.56
chr13	71123277	71124739	MACS_peak_766	529.28
chr13	71620967	71622855	MACS_peak_767	1201.35
chr13	71633444	71635074	MACS_peak_768	1744.6
chr13	73805239	73806281	MACS_peak_769	411.07
chr13	74726356	74727700	MACS_peak_770	364.64
chr13	75871166	75872483	MACS_peak_771	438.15
chr13	77869049	77871207	MACS_peak_772	1540.92
chr13	80104575	80107023	MACS_peak_773	1733.13
chr13	81564131	81565640	MACS_peak_774	658.5
chr13	83778947	83780756	MACS_peak_775	851.49
chr13	93910660	93912840	MACS_peak_776	2953.49
chr13	94822222	94824492	MACS_peak_777	2551.14
chr13	94950986	94952286	MACS_peak_778	470.28
chr13	95353806	95355964	MACS_peak_779	2616.67
chr13	95389892	95393946	MACS_peak_780	2258.09
chr13	95553816	95555613	MACS_peak_781	1661.28
chr13	96578318	96580319	MACS_peak_782	2346.44
chr13	98681465	98683848	MACS_peak_783	2611.7
chr13	98754608	98756700	MACS_peak_784	1678.13
chr13	99972668	99974309	MACS_peak_785	1380.07
chr13	100154344	100156230	MACS_peak_786	1456.89
chr13	101130180	101132000	MACS_peak_787	1497.56
chr13	103911009	103913503	MACS_peak_788	1250.03
chr13	104271098	104273268	MACS_peak_789	2217.17
chr13	107089852	107091401	MACS_peak_790	793.64
chr13	107731691	107733221	MACS_peak_791	994.24
chr13	108181667	108183105	MACS_peak_792	1252.97
chr13	110121970	110123229	MACS_peak_793	718.23
chr13	111469756	111471907	MACS_peak_794	2219.67
chr13	112362596	112364270	MACS_peak_795	1611.82
chr13	115769037	115770701	MACS_peak_796	777.53
chr13	116385673	116387131	MACS_peak_797	1687.83
chr13	118054914	118056914	MACS_peak_798	820
chr13	118207269	118208852	MACS_peak_799	986.55
chr13	118557522	118559182	MACS_peak_800	1476.42
chr14	8030132	8031584	MACS_peak_801	1036.55
chr14	9963755	9965355	MACS_peak_802	572.12
chr14	12041612	12043386	MACS_peak_803	1171.89
chr14	14730634	14732505	MACS_peak_804	622.16
chr14	14739061	14740940	MACS_peak_805	1699.8
chr14	14780603	14782487	MACS_peak_806	961.12
chr14	14849684	14851230	MACS_peak_807	1170.66
chr14	16269704	16271384	MACS_peak_808	995.67
chr14	16416513	16417965	MACS_peak_809	578.51
chr14	16562937	16564695	MACS_peak_810	619.39
chr14	16698345	16699974	MACS_peak_811	1115.66
chr14	19745858	19747901	MACS_peak_812	1885.6
chr14	20616261	20617511	MACS_peak_813	760.51
chr14	21330691	21333198	MACS_peak_814	2278.16
chr14	21479452	21481043	MACS_peak_815	1073.89
chr14	23763696	23765279	MACS_peak_816	646.52
chr14	23959423	23961270	MACS_peak_817	1327.09
chr14	25423963	25425399	MACS_peak_818	929.55
chr14	27607182	27608801	MACS_peak_819	1207.68
chr14	28730863	28732815	MACS_peak_820	2841.58
chr14	29627426	29629073	MACS_peak_821	661.34
chr14	29792211	29794785	MACS_peak_822	1161.07
chr14	30365396	30366824	MACS_peak_823	599.48
chr14	30681143	30683414	MACS_peak_824	2435.8
chr14	30687403	30690370	MACS_peak_825	3100
chr14	30974950	30976693	MACS_peak_826	1055.43
chr14	31111162	31113645	MACS_peak_827	3100
chr14	31237158	31239241	MACS_peak_828	3018.59
chr14	31298877	31301777	MACS_peak_829	3100
chr14	31613283	31615030	MACS_peak_830	913.69
chr14	32515125	32517519	MACS_peak_831	3100
chr14	32952274	32954017	MACS_peak_832	2289.12
chr14	32954075	32955997	MACS_peak_833	2273.44
chr14	33088837	33090289	MACS_peak_834	1317.94
chr14	33439906	33442124	MACS_peak_835	1105.2
chr14	33529907	33531759	MACS_peak_836	1819.52
chr14	34226775	34228248	MACS_peak_837	633.39
chr14	34722577	34724866	MACS_peak_838	1738.07
chr14	34884497	34886527	MACS_peak_839	2432.01
chr14	35235517	35237508	MACS_peak_840	1308.41
chr14	39794117	39795640	MACS_peak_841	872.1
chr14	40726502	40728059	MACS_peak_842	1550.58
chr14	45153018	45154870	MACS_peak_843	2132.4
chr14	45595852	45597797	MACS_peak_844	1750.52
chr14	45633140	45635123	MACS_peak_845	2521.11
chr14	46502220	46504444	MACS_peak_846	3228.29
chr14	46789802	46792293	MACS_peak_847	3100
chr14	46977185	46979037	MACS_peak_848	1703.85
chr14	47291033	47292545	MACS_peak_849	1028.16
chr14	47512263	47514654	MACS_peak_850	3100
chr14	47679250	47681559	MACS_peak_851	1223.02
chr14	48126589	48128515	MACS_peak_852	2181.78
chr14	49135997	49137757	MACS_peak_853	1696.88
chr14	50827897	50829604	MACS_peak_854	1709.36
chr14	52128084	52130141	MACS_peak_855	2718.14
chr14	53714821	53717984	MACS_peak_856	3100
chr14	54321100	54323777	MACS_peak_857	3100
chr14	54677516	54680663	MACS_peak_858	3100
chr14	54734181	54736133	MACS_peak_859	3133.19
chr14	54840538	54842713	MACS_peak_860	1715
chr14	55599790	55601566	MACS_peak_861	875.05
chr14	56467551	56469541	MACS_peak_862	3100
chr14	56473792	56475717	MACS_peak_863	1995.74
chr14	56647536	56650381	MACS_peak_864	3100
chr14	56830714	56833992	MACS_peak_865	3100
chr14	56872821	56875283	MACS_peak_866	2428.21
chr14	57514183	57515941	MACS_peak_867	2406.69
chr14	58543546	58544510	MACS_peak_868	319.9
chr14	61408217	61410518	MACS_peak_869	1560.09
chr14	62328026	62329783	MACS_peak_870	1291.58
chr14	62810818	62812186	MACS_peak_871	606.03
chr14	62894435	62895899	MACS_peak_872	1387.96
chr14	63469813	63471170	MACS_peak_873	850.86
chr14	63618981	63621208	MACS_peak_874	2087.68
chr14	64346562	64348523	MACS_peak_875	1779.45
chr14	64618438	64620273	MACS_peak_876	1335.74
chr14	64775800	64777942	MACS_peak_877	3170.61
chr14	65879930	65880831	MACS_peak_878	215.43
chr14	68790831	68792881	MACS_peak_879	1824.31
chr14	70237981	70239980	MACS_peak_880	2810.64
chr14	70746292	70748199	MACS_peak_881	2240.26
chr14	70871138	70872918	MACS_peak_882	1495.45
chr14	71698603	71700787	MACS_peak_883	2503.45
chr14	72668143	72670249	MACS_peak_884	1295.39
chr14	72921080	72923429	MACS_peak_885	2838.09
chr14	73029691	73031610	MACS_peak_886	957.08
chr14	73640506	73642288	MACS_peak_887	953.46
chr14	74869605	74871479	MACS_peak_888	2515.43
chr14	75305738	75307768	MACS_peak_889	2689.56
chr14	75417328	75418475	MACS_peak_890	442.99
chr14	75419288	75421072	MACS_peak_891	2426.58
chr14	75717782	75720352	MACS_peak_892	2280.29
chr14	75961540	75963194	MACS_peak_893	849.98
chr14	76425120	76427408	MACS_peak_894	2912.24
chr14	76577988	76580081	MACS_peak_895	1476.7
chr14	76602873	76604552	MACS_peak_896	1703.49
chr14	76842337	76843553	MACS_peak_897	558.03
chr14	77231310	77233327	MACS_peak_898	2416.44
chr14	78043463	78045064	MACS_peak_899	1350.16
chr14	79055114	79057092	MACS_peak_900	1113.03
chr14	79444371	79445950	MACS_peak_901	1443.58
chr14	79644941	79646831	MACS_peak_902	914.52
chr14	81301596	81303161	MACS_peak_903	877.72
chr14	83143348	83145503	MACS_peak_904	1437.03
chr14	87021087	87022451	MACS_peak_905	453.78
chr14	87159940	87162632	MACS_peak_906	2505.78
chr14	88220360	88221965	MACS_peak_907	835.43
chr14	88476228	88478292	MACS_peak_908	1548.98
chr14	89480988	89482595	MACS_peak_909	1520.19
chr14	89882041	89884120	MACS_peak_910	1047.5
chr14	91366647	91369272	MACS_peak_911	1664.44
chr14	92213548	92215411	MACS_peak_912	1815.14
chr14	92354247	92357162	MACS_peak_913	3100
chr14	94223561	94226072	MACS_peak_914	2070.75
chr14	96558996	96561181	MACS_peak_915	2100.04
chr14	96765120	96766448	MACS_peak_916	679.62
chr14	96952795	96955012	MACS_peak_917	1603.14
chr14	97233446	97235245	MACS_peak_918	1096.38
chr14	99202778	99204542	MACS_peak_919	1023.16
chr14	99316288	99318670	MACS_peak_920	1970.99
chr14	99695116	99697399	MACS_peak_921	1419.6
chr14	102834299	102835360	MACS_peak_922	328.65
chr14	103292117	103294502	MACS_peak_923	1655.7
chr14	104087046	104089087	MACS_peak_924	722.98
chr14	109414642	109415917	MACS_peak_925	401.52
chr14	111027328	111029343	MACS_peak_926	805.17
chr14	112753039	112754942	MACS_peak_927	719.27
chr14	118966987	118967981	MACS_peak_928	153.23
chr14	120316431	120318243	MACS_peak_929	1706.91
chr14	121301466	121302968	MACS_peak_930	378.82
chr14	121958956	121959981	MACS_peak_931	241.42
chr14	122940175	122941902	MACS_peak_932	1004.68
chr14	122989606	122991278	MACS_peak_933	588.45
chr14	123504431	123506416	MACS_peak_934	1256.57
chr14	123664088	123665829	MACS_peak_935	921.71
chr14	123838460	123840300	MACS_peak_936	1437.62
chr14	124222634	124224985	MACS_peak_937	2818.78
chr14	124595081	124598071	MACS_peak_938	3100
chr15	4042439	4044144	MACS_peak_939	831.21
chr15	6479018	6480612	MACS_peak_940	895.97
chr15	13143326	13144852	MACS_peak_941	540.6
chr15	13684472	13685893	MACS_peak_942	733.87
chr15	13737679	13739464	MACS_peak_943	844.55
chr15	14296235	14298410	MACS_peak_944	1503.42
chr15	25696771	25698522	MACS_peak_945	1186.9
chr15	27818792	27820654	MACS_peak_946	1176.64
chr15	28480251	28481879	MACS_peak_947	1279
chr15	28992697	28994021	MACS_peak_948	1040.02
chr15	29383481	29385224	MACS_peak_949	674.41
chr15	32323789	32325769	MACS_peak_950	1401.07
chr15	34791161	34792647	MACS_peak_951	744.5
chr15	34948366	34950900	MACS_peak_952	2632.02
chr15	34951831	34953741	MACS_peak_953	2557.13
chr15	35525070	35527739	MACS_peak_954	2726.19
chr15	35932241	35934378	MACS_peak_955	2311.85
chr15	35949779	35951176	MACS_peak_956	481.22
chr15	36449265	36451092	MACS_peak_957	965.72
chr15	39063105	39065032	MACS_peak_958	579.62
chr15	39605081	39606963	MACS_peak_959	1374.74
chr15	39667078	39669256	MACS_peak_960	1993.45
chr15	45265533	45267412	MACS_peak_961	949.84
chr15	48453336	48455346	MACS_peak_962	903.08
chr15	49766479	49768078	MACS_peak_963	581.32
chr15	50394902	50397251	MACS_peak_964	1799.65
chr15	51806379	51808059	MACS_peak_965	1182.19
chr15	53320919	53322828	MACS_peak_966	1610.41
chr15	53327598	53329137	MACS_peak_967	971.45
chr15	55493726	55495784	MACS_peak_968	1276.36
chr15	56037685	56039398	MACS_peak_969	1170.67
chr15	57108111	57109685	MACS_peak_970	802.37
chr15	58559829	58561876	MACS_peak_971	1286.9
chr15	62623120	62624835	MACS_peak_972	728.52
chr15	63747789	63749631	MACS_peak_973	1195.9
chr15	63926020	63928124	MACS_peak_974	2564.41
chr15	64257150	64259112	MACS_peak_975	1494.04
chr15	64284349	64285599	MACS_peak_976	1025.76
chr15	65298332	65301095	MACS_peak_977	3100
chr15	65609520	65611384	MACS_peak_978	509.87
chr15	66693803	66696281	MACS_peak_979	3002.71
chr15	67064148	67065830	MACS_peak_980	837.26
chr15	67650527	67652214	MACS_peak_981	1052.84
chr15	68599294	68601319	MACS_peak_982	1869
chr15	68812716	68814742	MACS_peak_983	2100.49
chr15	68941897	68943465	MACS_peak_984	830.3
chr15	69104694	69106778	MACS_peak_985	1315.96
chr15	69201628	69203920	MACS_peak_986	1414.91
chr15	70385154	70387626	MACS_peak_987	2208.97
chr15	71593380	71595550	MACS_peak_988	1759.87
chr15	72409508	72411636	MACS_peak_989	1948.44
chr15	72437286	72439425	MACS_peak_990	2161.48
chr15	72446616	72448826	MACS_peak_991	2537.01
chr15	72737324	72739847	MACS_peak_992	3100
chr15	73207930	73209803	MACS_peak_993	3100
chr15	73460980	73462855	MACS_peak_994	2025.22
chr15	74181522	74182981	MACS_peak_995	844.5
chr15	74625436	74627029	MACS_peak_996	1438.17
chr15	74820167	74822515	MACS_peak_997	2653.57
chr15	75450185	75452390	MACS_peak_998	3076.81
chr15	75578344	75580611	MACS_peak_999	3100
chr15	75712826	75714140	MACS_peak_1000	1044.32
chr15	75914994	75917002	MACS_peak_1001	2197.88
chr15	76109102	76111132	MACS_peak_1002	3100
chr15	76310664	76312852	MACS_peak_1003	3100
chr15	76500432	76503073	MACS_peak_1004	3100
chr15	76636435	76638187	MACS_peak_1005	2218.29
chr15	76782180	76784680	MACS_peak_1006	3100
chr15	77120886	77123526	MACS_peak_1007	3100
chr15	77193104	77195671	MACS_peak_1008	3100
chr15	77786204	77789562	MACS_peak_1009	3100
chr15	77938365	77941560	MACS_peak_1010	3100
chr15	78148606	78150827	MACS_peak_1011	3100
chr15	78165812	78167556	MACS_peak_1012	2365.59
chr15	78642951	78644538	MACS_peak_1013	3152.07
chr15	78794022	78795581	MACS_peak_1014	1923.43
chr15	80761694	80764404	MACS_peak_1015	3100
chr15	80832482	80833838	MACS_peak_1016	1236.65
chr15	81312171	81314091	MACS_peak_1017	1567.6
chr15	81343344	81345374	MACS_peak_1018	2302.67
chr15	81353468	81355551	MACS_peak_1019	2389.99
chr15	81389267	81390823	MACS_peak_1020	606.82
chr15	82965540	82967231	MACS_peak_1021	1721.41
chr15	83094232	83095842	MACS_peak_1022	2179.61
chr15	84177795	84179111	MACS_peak_1023	617.14
chr15	84714245	84715720	MACS_peak_1024	563.13
chr15	85054573	85056640	MACS_peak_1025	3100
chr15	85307651	85308952	MACS_peak_1026	735.13
chr15	85373466	85375371	MACS_peak_1027	2088.15
chr15	86283649	86285592	MACS_peak_1028	2623.11
chr15	86973368	86975259	MACS_peak_1029	2430.15
chr15	87668657	87670919	MACS_peak_1030	3100
chr15	87796736	87798262	MACS_peak_1031	486.68
chr15	87986466	87988219	MACS_peak_1032	2819.98
chr15	88078862	88080504	MACS_peak_1033	1218.1
chr15	88554919	88557360	MACS_peak_1034	2229.96
chr15	89018778	89020827	MACS_peak_1035	1920.2
chr15	89484619	89486350	MACS_peak_1036	1145.66
chr15	94416027	94417039	MACS_peak_1037	212.27
chr15	95575368	95576810	MACS_peak_1038	966.95
chr15	96168164	96169704	MACS_peak_1039	765.51
chr15	102258673	102261199	MACS_peak_1040	2475.56
chr16	5842808	5846295	MACS_peak_1041	2781.68
chr16	6918048	6919865	MACS_peak_1042	1081.7
chr16	7098504	7100160	MACS_peak_1043	735.63
chr16	8484667	8485850	MACS_peak_1044	528.45
chr16	10243202	10245561	MACS_peak_1045	2512.07
chr16	10419353	10421463	MACS_peak_1046	1876.44
chr16	11308936	11310578	MACS_peak_1047	1944.52
chr16	11379274	11381102	MACS_peak_1048	2629.5
chr16	11430669	11432551	MACS_peak_1049	2251.24
chr16	11538648	11540513	MACS_peak_1050	2768.62
chr16	11603073	11605170	MACS_peak_1051	3100
chr16	11703993	11705577	MACS_peak_1052	459.54
chr16	11901246	11903089	MACS_peak_1053	2852.18
chr16	12048999	12050711	MACS_peak_1054	978.59
chr16	12583476	12585035	MACS_peak_1055	1674.43
chr16	13038686	13040564	MACS_peak_1056	2759.86
chr16	13653381	13656047	MACS_peak_1057	2857.09
chr16	14249532	14251309	MACS_peak_1058	1629.61
chr16	14307302	14308680	MACS_peak_1059	1068.55
chr16	15828124	15829717	MACS_peak_1060	1879.77
chr16	15889460	15891137	MACS_peak_1061	746.43
chr16	16109691	16111772	MACS_peak_1062	2928.63
chr16	16921820	16923889	MACS_peak_1063	3100
chr16	16925732	16927990	MACS_peak_1064	3100
chr16	17423348	17425033	MACS_peak_1065	1603.32
chr16	17477019	17479478	MACS_peak_1066	1459.56
chr16	17556912	17558620	MACS_peak_1067	786.11
chr16	17595838	17598208	MACS_peak_1068	3100
chr16	17783760	17785679	MACS_peak_1069	1927.8
chr16	17857333	17859601	MACS_peak_1070	3100
chr16	17967742	17968891	MACS_peak_1071	368.27
chr16	18145943	18148289	MACS_peak_1072	2301.72
chr16	18322269	18324537	MACS_peak_1073	3052.52
chr16	18354574	18356867	MACS_peak_1074	3100
chr16	18798700	18801289	MACS_peak_1075	3100
chr16	19510424	19512472	MACS_peak_1076	1474.05
chr16	20117846	20119571	MACS_peak_1077	1658.05
chr16	20195590	20197826	MACS_peak_1078	2936.19
chr16	20288994	20290937	MACS_peak_1079	2308.97
chr16	20756230	20757801	MACS_peak_1080	1432.75
chr16	21062263	21063969	MACS_peak_1081	990.93
chr16	21459793	21462043	MACS_peak_1082	3100
chr16	21552347	21554895	MACS_peak_1083	3100
chr16	22027831	22030491	MACS_peak_1084	3230.05
chr16	22253635	22255781	MACS_peak_1085	1593.13
chr16	22318062	22319611	MACS_peak_1086	1219.99
chr16	22699188	22700915	MACS_peak_1087	1012.35
chr16	23672732	23673782	MACS_peak_1088	144.34
chr16	23805659	23808233	MACS_peak_1089	2872.26
chr16	24449715	24451306	MACS_peak_1090	1652.78
chr16	25878498	25880473	MACS_peak_1091	1180.44
chr16	26085042	26086551	MACS_peak_1092	688.09
chr16	26783794	26786159	MACS_peak_1093	1639.33
chr16	26959997	26962400	MACS_peak_1094	1323.48
chr16	27450551	27452141	MACS_peak_1095	1237.13
chr16	27452263	27454199	MACS_peak_1096	1245.56
chr16	29503120	29504781	MACS_peak_1097	1189.69
chr16	31254901	31257224	MACS_peak_1098	3100
chr16	31591757	31593609	MACS_peak_1099	2845.33
chr16	31792836	31794776	MACS_peak_1100	1860.79
chr16	32279875	32282284	MACS_peak_1101	1978.63
chr16	32539022	32541136	MACS_peak_1102	2161.88
chr16	32636069	32637353	MACS_peak_1103	472.55
chr16	33071434	33073101	MACS_peak_1104	1146.95
chr16	33089297	33090934	MACS_peak_1105	2965.27
chr16	33331350	33333305	MACS_peak_1106	2531.63
chr16	33736998	33737965	MACS_peak_1107	405.54
chr16	33739628	33740827	MACS_peak_1108	285.05
chr16	33933153	33935072	MACS_peak_1109	2513.05
chr16	34220955	34223262	MACS_peak_1110	2278.63
chr16	35068277	35070144	MACS_peak_1111	1302.4
chr16	35506552	35507931	MACS_peak_1112	1030.68
chr16	35700048	35702359	MACS_peak_1113	3104.89
chr16	37550602	37552119	MACS_peak_1114	2389.72
chr16	38106371	38107861	MACS_peak_1115	1897.63
chr16	39355646	39357285	MACS_peak_1116	1269.29
chr16	43034978	43036533	MACS_peak_1117	819.23
chr16	44158896	44160890	MACS_peak_1118	1813.73
chr16	44681569	44683695	MACS_peak_1119	1835.48
chr16	44751495	44753805	MACS_peak_1120	2080.35
chr16	45030853	45033423	MACS_peak_1121	2049.41
chr16	45682606	45685120	MACS_peak_1122	2980.54
chr16	45774785	45776507	MACS_peak_1123	939.95
chr16	46464346	46466819	MACS_peak_1124	2572.06
chr16	48189470	48191466	MACS_peak_1125	2028.5
chr16	51648951	51651764	MACS_peak_1126	1290.2
chr16	53442060	53444215	MACS_peak_1127	629.99
chr16	56218563	56220257	MACS_peak_1128	955.48
chr16	57689707	57691597	MACS_peak_1129	733.46
chr16	58606264	58607973	MACS_peak_1130	814.54
chr16	59721245	59722987	MACS_peak_1131	360.72
chr16	60485088	60486698	MACS_peak_1132	375.43
chr16	61393803	61395454	MACS_peak_1133	611.91
chr16	65242046	65243609	MACS_peak_1134	336.95
chr16	66905147	66907181	MACS_peak_1135	1117.28
chr16	68926365	68927689	MACS_peak_1136	481.97
chr16	69431137	69432528	MACS_peak_1137	631.19
chr16	73974651	73975769	MACS_peak_1138	356.35
chr16	78064078	78065383	MACS_peak_1139	528.54
chr16	86241836	86243452	MACS_peak_1140	1066.26
chr16	91035126	91036203	MACS_peak_1141	346.19
chr16	91073248	91074747	MACS_peak_1142	654.96
chr16	91138816	91140012	MACS_peak_1143	675.72
chr16	94380187	94381962	MACS_peak_1144	731.47
chr16	96302219	96303878	MACS_peak_1145	1398.95
chr16	96460272	96461809	MACS_peak_1146	751.42
chr16	97320458	97322132	MACS_peak_1147	1610.26
chr16	97542313	97544960	MACS_peak_1148	3100
chr16	97793091	97795532	MACS_peak_1149	3035.86
chr16	97913278	97915074	MACS_peak_1150	1547.78
chr17	6154986	6156737	MACS_peak_1151	1468.64
chr17	8630501	8632313	MACS_peak_1152	1708.49
chr17	8862522	8864422	MACS_peak_1153	1316.18
chr17	9157880	9159944	MACS_peak_1154	2653.92
chr17	9269710	9272155	MACS_peak_1155	1968.08
chr17	10197876	10200552	MACS_peak_1156	3100
chr17	10278349	10281110	MACS_peak_1157	3100
chr17	11274476	11276251	MACS_peak_1158	1710.18
chr17	11290854	11293033	MACS_peak_1159	2195.01
chr17	12697803	12699724	MACS_peak_1160	3100
chr17	12749921	12752230	MACS_peak_1161	2514.35
chr17	13852205	13853759	MACS_peak_1162	992.88
chr17	17383715	17385320	MACS_peak_1163	861
chr17	17652772	17654476	MACS_peak_1164	794.92
chr17	23717288	23719210	MACS_peak_1165	2129.55
chr17	24052245	24053855	MACS_peak_1166	1175.75
chr17	24063017	24064796	MACS_peak_1167	935.36
chr17	24288497	24290441	MACS_peak_1168	1952.49
chr17	24873310	24875028	MACS_peak_1169	1372.13
chr17	25034260	25036300	MACS_peak_1170	3100
chr17	25382013	25383644	MACS_peak_1171	3104.18
chr17	25406262	25407691	MACS_peak_1172	913.21
chr17	25546720	25549022	MACS_peak_1173	3100
chr17	26555577	26557319	MACS_peak_1174	1987.94
chr17	26624992	26626503	MACS_peak_1175	1453.11
chr17	27116990	27118519	MACS_peak_1176	1636.6
chr17	27364593	27367231	MACS_peak_1177	3100
chr17	27451475	27456129	MACS_peak_1178	3100
chr17	27458509	27460765	MACS_peak_1179	2261.95
chr17	27932256	27935013	MACS_peak_1180	3100
chr17	28686396	28688338	MACS_peak_1181	3100
chr17	28702056	28704446	MACS_peak_1182	2622.52
chr17	28715228	28717455	MACS_peak_1183	3100
chr17	28750051	28752047	MACS_peak_1184	2422.31
chr17	29059231	29060785	MACS_peak_1185	729.7
chr17	29304224	29305877	MACS_peak_1186	1367.33
chr17	29306403	29307955	MACS_peak_1187	1517.28
chr17	29871802	29874282	MACS_peak_1188	3100
chr17	30009100	30011879	MACS_peak_1189	3100
chr17	30111105	30113794	MACS_peak_1190	2289.79
chr17	30156669	30158640	MACS_peak_1191	2005.56
chr17	30402103	30404307	MACS_peak_1192	3100
chr17	30647220	30649177	MACS_peak_1193	2856.44
chr17	31365987	31368100	MACS_peak_1194	3100
chr17	31411284	31413225	MACS_peak_1195	2941.19
chr17	31471258	31473609	MACS_peak_1196	3100
chr17	31612802	31614708	MACS_peak_1197	2529.5
chr17	31726351	31728660	MACS_peak_1198	2312.97
chr17	31733860	31735648	MACS_peak_1199	2820.66
chr17	31942543	31945577	MACS_peak_1200	3100
chr17	32050545	32053510	MACS_peak_1201	3100
chr17	32310574	32312437	MACS_peak_1202	3094.75
chr17	32459700	32461145	MACS_peak_1203	1334.24
chr17	33663525	33665667	MACS_peak_1204	2186.37
chr17	35116977	35118766	MACS_peak_1205	3100
chr17	40486048	40488232	MACS_peak_1206	1266.56
chr17	45084102	45086223	MACS_peak_1207	2289.41
chr17	45356549	45358259	MACS_peak_1208	1489.29
chr17	46537105	46539840	MACS_peak_1209	3100
chr17	47445727	47447934	MACS_peak_1210	3100
chr17	47540869	47542589	MACS_peak_1211	1758.96
chr17	49488007	49489728	MACS_peak_1212	2449.3
chr17	50729895	50731835	MACS_peak_1213	1475.11
chr17	53517234	53519079	MACS_peak_1214	1002.29
chr17	55069173	55070741	MACS_peak_1215	864.92
chr17	55288473	55290934	MACS_peak_1216	2320.41
chr17	56054894	56057563	MACS_peak_1217	3100
chr17	56382762	56385269	MACS_peak_1218	1713.33
chr17	56685508	56687928	MACS_peak_1219	3100
chr17	62549736	62551508	MACS_peak_1220	1481.12
chr17	63598383	63600684	MACS_peak_1221	2403.69
chr17	64137738	64139295	MACS_peak_1222	1738.47
chr17	64581058	64582889	MACS_peak_1223	2375.53
chr17	64707040	64709060	MACS_peak_1224	1946.54
chr17	65648954	65650633	MACS_peak_1225	1825.78
chr17	65833000	65835210	MACS_peak_1226	2536.87
chr17	66287300	66288689	MACS_peak_1227	533.54
chr17	66419270	66421536	MACS_peak_1228	3100
chr17	66938865	66940633	MACS_peak_1229	1888.19
chr17	67294677	67296101	MACS_peak_1230	1079.93
chr17	67409913	67411512	MACS_peak_1231	1134.73
chr17	67687415	67688710	MACS_peak_1232	1364.3
chr17	67752325	67754221	MACS_peak_1233	1712.95
chr17	67981609	67983784	MACS_peak_1234	2913.94
chr17	68173592	68175211	MACS_peak_1235	1177.54
chr17	69518076	69519406	MACS_peak_1236	271.43
chr17	71743882	71745433	MACS_peak_1237	2043.36
chr17	72164674	72166472	MACS_peak_1238	1813.91
chr17	73727260	73729957	MACS_peak_1239	2709.55
chr17	74358264	74360263	MACS_peak_1240	1894.96
chr17	75548526	75550377	MACS_peak_1241	1256.21
chr17	75878439	75880091	MACS_peak_1242	1808.36
chr17	78359259	78360849	MACS_peak_1243	1164.3
chr17	78650206	78652107	MACS_peak_1244	1306.45
chr17	83366865	83368354	MACS_peak_1245	974.93
chr17	83717640	83719051	MACS_peak_1246	874.67
chr17	85043423	85045414	MACS_peak_1247	1026.04
chr17	89404732	89406668	MACS_peak_1248	936.35
chr17	90764667	90766389	MACS_peak_1249	1383.77
chr17	91605131	91607070	MACS_peak_1250	3090.66
chr17	92074089	92075894	MACS_peak_1251	1119.06
chr18	4645025	4646636	MACS_peak_1252	1019.06
chr18	5461075	5462902	MACS_peak_1253	1254.11
chr18	7440152	7441531	MACS_peak_1254	646.56
chr18	12384978	12386891	MACS_peak_1255	721.64
chr18	13146965	13148779	MACS_peak_1256	1103.16
chr18	14613896	14615351	MACS_peak_1257	964.97
chr18	14896037	14897858	MACS_peak_1258	1206.47
chr18	19905472	19907957	MACS_peak_1259	3100
chr18	21024684	21026508	MACS_peak_1260	783.58
chr18	24326845	24328991	MACS_peak_1261	1506.63
chr18	24489512	24490964	MACS_peak_1262	1182.5
chr18	25020965	25023165	MACS_peak_1263	2267.16
chr18	25311123	25312991	MACS_peak_1264	1045.41
chr18	25480463	25482718	MACS_peak_1265	3167.21
chr18	25712812	25714329	MACS_peak_1266	937.56
chr18	25748057	25750250	MACS_peak_1267	2486.34
chr18	28290309	28291601	MACS_peak_1268	438.14
chr18	31838869	31840575	MACS_peak_1269	1696.47
chr18	32082210	32084612	MACS_peak_1270	2178.14
chr18	32847560	32849350	MACS_peak_1271	1468.48
chr18	34167059	34168462	MACS_peak_1272	705.01
chr18	35111056	35113109	MACS_peak_1273	2107.65
chr18	35254579	35255997	MACS_peak_1274	1019.06
chr18	35302953	35304215	MACS_peak_1275	480.81
chr18	35328992	35330536	MACS_peak_1276	1695.06
chr18	36428528	36429926	MACS_peak_1277	1283.87
chr18	37911210	37913288	MACS_peak_1278	1743.79
chr18	38277219	38278881	MACS_peak_1279	1954.02
chr18	38864084	38865511	MACS_peak_1280	633.65
chr18	38962843	38964453	MACS_peak_1281	637.73
chr18	40890389	40891833	MACS_peak_1282	555.95
chr18	43113298	43115548	MACS_peak_1283	1178.45
chr18	45058145	45059933	MACS_peak_1284	1323.01
chr18	46206183	46208295	MACS_peak_1285	2082.97
chr18	49365905	49367850	MACS_peak_1286	1247.98
chr18	49932772	49935606	MACS_peak_1287	2657.78
chr18	49967533	49969197	MACS_peak_1288	1566.79
chr18	50765194	50767230	MACS_peak_1289	1701.09
chr18	52470388	52472043	MACS_peak_1290	945.05
chr18	52641931	52643605	MACS_peak_1291	1274.77
chr18	55702342	55703726	MACS_peak_1292	682.66
chr18	56038667	56040390	MACS_peak_1293	1014.14
chr18	56621943	56623404	MACS_peak_1294	1001.38
chr18	57258714	57260371	MACS_peak_1295	1500.43
chr18	58371242	58373081	MACS_peak_1296	1630.26
chr18	63256821	63258831	MACS_peak_1297	2515.41
chr18	63823317	63824974	MACS_peak_1298	1888.7
chr18	65126494	65128456	MACS_peak_1299	1861.53
chr18	65526192	65528013	MACS_peak_1300	1325.65
chr18	69838954	69840643	MACS_peak_1301	923.93
chr18	70367154	70368794	MACS_peak_1302	1106.87
chr18	73193988	73195744	MACS_peak_1303	1736.64
chr18	73237704	73239456	MACS_peak_1304	1362.88
chr18	73439267	73441007	MACS_peak_1305	1166.35
chr18	73881172	73882743	MACS_peak_1306	1191.38
chr18	73926555	73927726	MACS_peak_1307	581.59
chr18	74476700	74479018	MACS_peak_1308	1878.25
chr18	75099259	75100886	MACS_peak_1309	844.15
chr18	75632014	75633290	MACS_peak_1310	953.68
chr18	75855203	75857398	MACS_peak_1311	2650.66
chr18	76745924	76747544	MACS_peak_1312	1309.23
chr18	80738402	80740098	MACS_peak_1313	1424.92
chr18	81209477	81210699	MACS_peak_1314	704.42
chr18	85679763	85681631	MACS_peak_1315	1185.57
chr18	90453126	90454610	MACS_peak_1316	1186
chr19	3646518	3648135	MACS_peak_1317	1675.22
chr19	4302030	4303572	MACS_peak_1318	986.2
chr19	4309302	4310759	MACS_peak_1319	1490.51
chr19	4556894	4558411	MACS_peak_1320	1526.2
chr19	6467631	6469118	MACS_peak_1321	1139.94
chr19	8036877	8038841	MACS_peak_1322	1576.07
chr19	8825711	8827747	MACS_peak_1323	2662.34
chr19	10051369	10053073	MACS_peak_1324	3184.32
chr19	10519496	10521527	MACS_peak_1325	3224.03
chr19	10668957	10670595	MACS_peak_1326	1681.87
chr19	11050285	11051859	MACS_peak_1327	1871.11
chr19	11656233	11658176	MACS_peak_1328	1250.43
chr19	16128061	16129233	MACS_peak_1329	339.13
chr19	24380696	24382445	MACS_peak_1330	848.52
chr19	25124628	25125897	MACS_peak_1331	591.62
chr19	25375442	25377217	MACS_peak_1332	1277.51
chr19	26777439	26779316	MACS_peak_1333	1795.15
chr19	27396010	27397963	MACS_peak_1334	1630.25
chr19	27609599	27612568	MACS_peak_1335	2199.02
chr19	27812746	27814696	MACS_peak_1336	2567.21
chr19	28518803	28520199	MACS_peak_1337	800.43
chr19	29717366	29719627	MACS_peak_1338	1982.3
chr19	29954077	29956125	MACS_peak_1339	1836.36
chr19	30215513	30216712	MACS_peak_1340	846.98
chr19	31229471	31231427	MACS_peak_1341	1473.47
chr19	31568693	31570224	MACS_peak_1342	990.3
chr19	32523828	32525610	MACS_peak_1343	1404.16
chr19	32715478	32717537	MACS_peak_1344	2651.7
chr19	35348317	35350153	MACS_peak_1345	987.61
chr19	36427213	36429565	MACS_peak_1346	2526.71
chr19	36866639	36868283	MACS_peak_1347	1559.03
chr19	37099446	37101024	MACS_peak_1348	3100
chr19	41221193	41222825	MACS_peak_1349	2294.76
chr19	41506792	41508491	MACS_peak_1350	2227.46
chr19	41884125	41886272	MACS_peak_1351	2125.82
chr19	42022863	42024211	MACS_peak_1352	908.91
chr19	42141466	42143662	MACS_peak_1353	1424.22
chr19	42424657	42426355	MACS_peak_1354	1948.38
chr19	42783474	42785486	MACS_peak_1355	2454.87
chr19	43143365	43144934	MACS_peak_1356	2519.46
chr19	43329600	43332663	MACS_peak_1357	3100
chr19	44147686	44152190	MACS_peak_1358	3100
chr19	44585196	44586935	MACS_peak_1359	1826.38
chr19	44937393	44939669	MACS_peak_1360	3100
chr19	45259524	45261799	MACS_peak_1361	3222.65
chr19	45751854	45753693	MACS_peak_1362	1808.07
chr19	46579249	46580954	MACS_peak_1363	2922.68
chr19	47110303	47112060	MACS_peak_1364	2911.24
chr19	47958875	47960417	MACS_peak_1365	866.57
chr19	48571787	48573705	MACS_peak_1366	1191.07
chr19	54296373	54298158	MACS_peak_1367	1340.47
chr19	55441473	55442965	MACS_peak_1368	1481.12
chr19	55570580	55572110	MACS_peak_1369	1396.61
chr19	58672173	58673864	MACS_peak_1370	1928.95
chr19	59407886	59409373	MACS_peak_1371	912.87
chr19	59441574	59444177	MACS_peak_1372	3100
chr19	59901470	59903871	MACS_peak_1373	1558
chr19	60005954	60007934	MACS_peak_1374	2030.53
chr19	60057491	60060829	MACS_peak_1375	3100
chr19	60478729	60481815	MACS_peak_1376	3100
chr19	60511320	60512896	MACS_peak_1377	886.12
chr19	60537949	60541797	MACS_peak_1378	3100
chr19	61011546	61013999	MACS_peak_1379	3100
chr2	3178427	3179922	MACS_peak_1380	437.71
chr2	5482495	5483965	MACS_peak_1381	1767.89
chr2	6734762	6736045	MACS_peak_1382	1092.68
chr2	7552168	7553647	MACS_peak_1383	422.45
chr2	10402750	10404526	MACS_peak_1384	1128.41
chr2	11331194	11332495	MACS_peak_1385	514.92
chr2	13126771	13128686	MACS_peak_1386	784.24
chr2	18351291	18353179	MACS_peak_1387	1675.88
chr2	18968970	18970763	MACS_peak_1388	903.01
chr2	19863491	19865109	MACS_peak_1389	824.23
chr2	23438375	23440233	MACS_peak_1390	1545.26
chr2	25629582	25631768	MACS_peak_1391	2163.58
chr2	25647823	25649635	MACS_peak_1392	1541.33
chr2	26291919	26293619	MACS_peak_1393	1351.1
chr2	26979857	26981495	MACS_peak_1394	968.19
chr2	28379513	28380640	MACS_peak_1395	573.79
chr2	29222922	29224485	MACS_peak_1396	834.45
chr2	30346165	30347643	MACS_peak_1397	978.53
chr2	33053824	33056099	MACS_peak_1398	2826.43
chr2	33164560	33166175	MACS_peak_1399	1097.38
chr2	33258528	33260528	MACS_peak_1400	2502.02
chr2	33982082	33983601	MACS_peak_1401	1000.18
chr2	34269268	34271616	MACS_peak_1402	3100
chr2	34458006	34459927	MACS_peak_1403	1129.66
chr2	34783707	34785459	MACS_peak_1404	1537.58
chr2	34948566	34950383	MACS_peak_1405	1360.73
chr2	35006501	35007953	MACS_peak_1406	1087.29
chr2	35184136	35187366	MACS_peak_1407	3100
chr2	35485086	35487332	MACS_peak_1408	2048.41
chr2	35663830	35665543	MACS_peak_1409	1794.63
chr2	35676273	35678252	MACS_peak_1410	1895.59
chr2	35710296	35711639	MACS_peak_1411	1175.38
chr2	37354816	37356534	MACS_peak_1412	1771.76
chr2	37516799	37518557	MACS_peak_1413	1629.01
chr2	37524250	37526160	MACS_peak_1414	856.35
chr2	37535323	37537645	MACS_peak_1415	2044.18
chr2	37591983	37594321	MACS_peak_1416	1762.11
chr2	38135764	38139500	MACS_peak_1417	3100
chr2	38145428	38146319	MACS_peak_1418	198.96
chr2	38824227	38826031	MACS_peak_1419	1840.1
chr2	39116303	39118229	MACS_peak_1420	1514.5
chr2	41622719	41624549	MACS_peak_1421	654.57
chr2	45618261	45619813	MACS_peak_1422	1478.45
chr2	47300011	47301402	MACS_peak_1423	682.03
chr2	48806024	48807650	MACS_peak_1424	1112.95
chr2	48906372	48908251	MACS_peak_1425	1328.32
chr2	50743826	50745510	MACS_peak_1426	1617.2
chr2	50811393	50812919	MACS_peak_1427	1316.86
chr2	51580706	51582203	MACS_peak_1428	736.51
chr2	52158201	52160868	MACS_peak_1429	2162.78
chr2	52621323	52623383	MACS_peak_1430	897.13
chr2	53157222	53158893	MACS_peak_1431	670.67
chr2	54738833	54740536	MACS_peak_1432	1071.29
chr2	55090706	55092770	MACS_peak_1433	1329.48
chr2	57658594	57660575	MACS_peak_1434	1251.3
chr2	57862778	57864791	MACS_peak_1435	1820.46
chr2	59412961	59414564	MACS_peak_1436	1639.7
chr2	59674927	59676621	MACS_peak_1437	1241.87
chr2	59809022	59810247	MACS_peak_1438	704.38
chr2	60942160	60943969	MACS_peak_1439	1549.87
chr2	61886053	61887822	MACS_peak_1440	815.08
chr2	62014213	62016032	MACS_peak_1441	741.6
chr2	67035302	67037160	MACS_peak_1442	1269.57
chr2	69264261	69267781	MACS_peak_1443	2833.11
chr2	69445993	69447652	MACS_peak_1444	1084.67
chr2	69613857	69615489	MACS_peak_1445	744.29
chr2	69662585	69664013	MACS_peak_1446	498.25
chr2	70012013	70013745	MACS_peak_1447	1489.29
chr2	70915609	70917477	MACS_peak_1448	2214.59
chr2	71007118	71009367	MACS_peak_1449	2837.45
chr2	71583305	71584914	MACS_peak_1450	1776.58
chr2	71680517	71682356	MACS_peak_1451	1535.79
chr2	72170422	72172020	MACS_peak_1452	1927.85
chr2	72304311	72306416	MACS_peak_1453	2439.12
chr2	73143559	73145483	MACS_peak_1454	1969.86
chr2	73187327	73188980	MACS_peak_1455	2486.69
chr2	73648123	73650001	MACS_peak_1456	2013.6
chr2	73703437	73705994	MACS_peak_1457	2088.01
chr2	73832398	73834255	MACS_peak_1458	655.39
chr2	73844846	73847331	MACS_peak_1459	2846.41
chr2	75147081	75148835	MACS_peak_1460	1833.75
chr2	75327076	75329406	MACS_peak_1461	1949.64
chr2	75845557	75848667	MACS_peak_1462	3100
chr2	75863108	75865633	MACS_peak_1463	3100
chr2	76712028	76713537	MACS_peak_1464	2026.35
chr2	76906756	76909638	MACS_peak_1465	1393.07
chr2	77055438	77057294	MACS_peak_1466	1002.63
chr2	77272737	77274575	MACS_peak_1467	2333.07
chr2	77724920	77726939	MACS_peak_1468	1660.1
chr2	77813842	77815422	MACS_peak_1469	1260.27
chr2	77924707	77926618	MACS_peak_1470	1273.65
chr2	80277718	80279714	MACS_peak_1471	1077.02
chr2	80352683	80354716	MACS_peak_1472	1536.04
chr2	83204030	83206003	MACS_peak_1473	708.32
chr2	87358086	87359902	MACS_peak_1474	1195.12
chr2	88566576	88568524	MACS_peak_1475	698.97
chr2	90568416	90570531	MACS_peak_1476	1526.68
chr2	91518866	91520555	MACS_peak_1477	1110.32
chr2	91698269	91700633	MACS_peak_1478	2405.89
chr2	92093319	92095596	MACS_peak_1479	611.6
chr2	92413652	92416371	MACS_peak_1480	3100
chr2	92654143	92657094	MACS_peak_1481	3100
chr2	93192979	93194192	MACS_peak_1482	926.82
chr2	93306550	93308224	MACS_peak_1483	1812.79
chr2	93753608	93755443	MACS_peak_1484	1289.26
chr2	94285839	94287639	MACS_peak_1485	2731.42
chr2	95978321	95979976	MACS_peak_1486	1567.15
chr2	98106823	98109675	MACS_peak_1487	2057.77
chr2	99181289	99182907	MACS_peak_1488	565.42
chr2	99792928	99795564	MACS_peak_1489	2072.89
chr2	101321738	101323251	MACS_peak_1490	630.12
chr2	101568554	101570621	MACS_peak_1491	1902.74
chr2	101735670	101737789	MACS_peak_1492	1824.02
chr2	101800718	101802355	MACS_peak_1493	2368.87
chr2	102027005	102028785	MACS_peak_1494	1296.23
chr2	102116684	102118152	MACS_peak_1495	1153.03
chr2	102734298	102735958	MACS_peak_1496	2289.89
chr2	104412841	104414303	MACS_peak_1497	607.02
chr2	104604813	104606757	MACS_peak_1498	1664.2
chr2	104996817	104998611	MACS_peak_1499	1659.6
chr2	105632119	105633976	MACS_peak_1500	1913.14
chr2	106418725	106420135	MACS_peak_1501	563.06
chr2	106679956	106681380	MACS_peak_1502	1121.42
chr2	106750080	106751900	MACS_peak_1503	832.71
chr2	107145910	107147773	MACS_peak_1504	818.49
chr2	113781242	113783212	MACS_peak_1505	1417.31
chr2	115436511	115437949	MACS_peak_1506	1360.32
chr2	116140429	116141882	MACS_peak_1507	467.82
chr2	117146990	117148779	MACS_peak_1508	1451.76
chr2	117152501	117154514	MACS_peak_1509	2119.51
chr2	118055401	118057056	MACS_peak_1510	2036.19
chr2	118869821	118871568	MACS_peak_1511	2444.46
chr2	119159615	119161108	MACS_peak_1512	755.09
chr2	119937480	119939360	MACS_peak_1513	1528.5
chr2	120486919	120489015	MACS_peak_1514	3100
chr2	120879266	120881188	MACS_peak_1515	1405.77
chr2	120914186	120916901	MACS_peak_1516	3100
chr2	121230265	121232150	MACS_peak_1517	1677.13
chr2	121549824	121552025	MACS_peak_1518	3100
chr2	122084667	122087488	MACS_peak_1519	3100
chr2	122135205	122137118	MACS_peak_1520	2169.38
chr2	122266666	122267990	MACS_peak_1521	356.86
chr2	123028493	123030541	MACS_peak_1522	986.82
chr2	123759004	123760935	MACS_peak_1523	1256.57
chr2	125072731	125074662	MACS_peak_1524	1825.78
chr2	126925473	126928132	MACS_peak_1525	3100
chr2	127229400	127231205	MACS_peak_1526	1513.76
chr2	127233081	127237014	MACS_peak_1527	3100
chr2	128044066	128045714	MACS_peak_1528	2573.73
chr2	128178240	128180603	MACS_peak_1529	3100
chr2	128391100	128392793	MACS_peak_1530	2755.77
chr2	129002615	129005275	MACS_peak_1531	3101.09
chr2	129286502	129288654	MACS_peak_1532	1704.1
chr2	129300787	129303661	MACS_peak_1533	3100
chr2	130392978	130394229	MACS_peak_1534	702.06
chr2	131300494	131302346	MACS_peak_1535	1710.39
chr2	131424692	131426608	MACS_peak_1536	2362.41
chr2	131504367	131505799	MACS_peak_1537	1457.06
chr2	131764141	131765738	MACS_peak_1538	780.62
chr2	131822760	131824532	MACS_peak_1539	1696.95
chr2	132450299	132452034	MACS_peak_1540	1417.19
chr2	132462772	132464174	MACS_peak_1541	847.7
chr2	134407674	134409811	MACS_peak_1542	2036.3
chr2	135621521	135623285	MACS_peak_1543	921.1
chr2	135711944	135713738	MACS_peak_1544	1477.25
chr2	135872550	135874843	MACS_peak_1545	3193.95
chr2	136935069	136937387	MACS_peak_1546	2459.2
chr2	137041457	137043649	MACS_peak_1547	2881.73
chr2	137897291	137899127	MACS_peak_1548	1123.19
chr2	139687554	139689480	MACS_peak_1549	2689.06
chr2	141165348	141167324	MACS_peak_1550	1377.54
chr2	141913259	141914534	MACS_peak_1551	598.52
chr2	142878906	142880881	MACS_peak_1552	2445.53
chr2	144482393	144483911	MACS_peak_1553	1297.38
chr2	144739297	144741115	MACS_peak_1554	2470.84
chr2	146020497	146022460	MACS_peak_1555	2196.83
chr2	146541103	146542802	MACS_peak_1556	1472.39
chr2	146635753	146638008	MACS_peak_1557	2432.74
chr2	148203519	148205237	MACS_peak_1558	1194.62
chr2	149083924	149085922	MACS_peak_1559	1610.93
chr2	149665211	149666742	MACS_peak_1560	1234.23
chr2	150588631	150591444	MACS_peak_1561	3100
chr2	150989962	150991437	MACS_peak_1562	581.93
chr2	152577908	152579436	MACS_peak_1563	1137.16
chr2	152614601	152616802	MACS_peak_1564	2774.29
chr2	152688647	152690456	MACS_peak_1565	2122.03
chr2	152817232	152820721	MACS_peak_1566	3100
chr2	153425556	153427592	MACS_peak_1567	3100
chr2	153660762	153663202	MACS_peak_1568	2587.53
chr2	153676817	153678858	MACS_peak_1569	2173.5
chr2	153988287	153990420	MACS_peak_1570	2576.8
chr2	154382817	154384720	MACS_peak_1571	2272.27
chr2	154572985	154574347	MACS_peak_1572	1218.47
chr2	155185121	155186970	MACS_peak_1573	1620.49
chr2	155685431	155686819	MACS_peak_1574	1490.43
chr2	155969039	155971020	MACS_peak_1575	3100
chr2	156124035	156125339	MACS_peak_1576	1451.98
chr2	156229401	156231368	MACS_peak_1577	1897.03
chr2	156665756	156667516	MACS_peak_1578	1430.27
chr2	156812805	156814434	MACS_peak_1579	1073.26
chr2	157748084	157749826	MACS_peak_1580	3100
chr2	157886972	157888665	MACS_peak_1581	1323.4
chr2	157987845	157991057	MACS_peak_1582	3100
chr2	158006732	158008243	MACS_peak_1583	1393.95
chr2	158049373	158050960	MACS_peak_1584	1617.18
chr2	158819247	158820890	MACS_peak_1585	1234.32
chr2	159195362	159197363	MACS_peak_1586	2902.69
chr2	159920764	159922045	MACS_peak_1587	1281.22
chr2	161056241	161057994	MACS_peak_1588	2213.39
chr2	161137045	161139054	MACS_peak_1589	1890.98
chr2	161183856	161185876	MACS_peak_1590	1211.98
chr2	161705092	161706477	MACS_peak_1591	547.5
chr2	162632104	162633956	MACS_peak_1592	1578.16
chr2	162976022	162977546	MACS_peak_1593	1554.32
chr2	164133745	164135874	MACS_peak_1594	2044.9
chr2	164259533	164261182	MACS_peak_1595	1704.55
chr2	164637783	164639409	MACS_peak_1596	969.65
chr2	164753091	164755057	MACS_peak_1597	1212.74
chr2	164812697	164815168	MACS_peak_1598	3100
chr2	165005469	165008188	MACS_peak_1599	3100
chr2	165144037	165145437	MACS_peak_1600	1019.52
chr2	165276155	165278346	MACS_peak_1601	3100
chr2	165721592	165723730	MACS_peak_1602	2479.68
chr2	167442276	167445810	MACS_peak_1603	3100
chr2	168433094	168435018	MACS_peak_1604	1960.31
chr2	169539195	169540746	MACS_peak_1605	1267.83
chr2	170593907	170595192	MACS_peak_1606	384.66
chr2	173334668	173336239	MACS_peak_1607	1105.21
chr2	173692721	173694798	MACS_peak_1608	2863.17
chr2	174485314	174486666	MACS_peak_1609	852.7
chr2	178423504	178425352	MACS_peak_1610	2403.4
chr2	179087236	179089066	MACS_peak_1611	2439.43
chr2	179211583	179212937	MACS_peak_1612	806.85
chr2	179249441	179252079	MACS_peak_1613	3100
chr2	179310099	179311743	MACS_peak_1614	2124.58
chr2	179798575	179800343	MACS_peak_1615	2878.79
chr2	179947125	179949023	MACS_peak_1616	2172.66
chr2	180145085	180146630	MACS_peak_1617	1300.42
chr2	180369931	180372059	MACS_peak_1618	3025.89
chr2	180874538	180876754	MACS_peak_1619	3100
chr2	180879662	180881749	MACS_peak_1620	3063.38
chr2	181336041	181338762	MACS_peak_1621	3100
chr2	181345005	181347542	MACS_peak_1622	2732.61
chr2	181424729	181426963	MACS_peak_1623	3100
chr2	181690108	181692261	MACS_peak_1624	3100
chr2	181810754	181813440	MACS_peak_1625	3100
chr3	17005883	17008117	MACS_peak_1626	1535.63
chr3	20457057	20458874	MACS_peak_1627	925.61
chr3	21253691	21255449	MACS_peak_1628	1781.23
chr3	22706354	22708676	MACS_peak_1629	1060.63
chr3	24687380	24688760	MACS_peak_1630	773.51
chr3	28335048	28336603	MACS_peak_1631	660.13
chr3	30310965	30313125	MACS_peak_1632	2647.01
chr3	30945390	30947788	MACS_peak_1633	2289.28
chr3	31410689	31412861	MACS_peak_1634	2057.71
chr3	32377847	32379548	MACS_peak_1635	841.29
chr3	33749511	33751473	MACS_peak_1636	1233.92
chr3	36886710	36889122	MACS_peak_1637	2356.14
chr3	38117163	38119371	MACS_peak_1638	2746.23
chr3	38235158	38237027	MACS_peak_1639	821.69
chr3	38520497	38524051	MACS_peak_1640	3233.06
chr3	38903708	38906314	MACS_peak_1641	2091.5
chr3	38955196	38957840	MACS_peak_1642	2850.42
chr3	39633907	39636331	MACS_peak_1643	2995.7
chr3	40030546	40032203	MACS_peak_1644	781.77
chr3	45772755	45774791	MACS_peak_1645	1396.29
chr3	48054992	48056539	MACS_peak_1646	1145.75
chr3	48245176	48246698	MACS_peak_1647	719.89
chr3	52245124	52246833	MACS_peak_1648	693.34
chr3	52285663	52286833	MACS_peak_1649	254.83
chr3	52369844	52371058	MACS_peak_1650	851.05
chr3	52700239	52701852	MACS_peak_1651	1012.63
chr3	54813778	54815329	MACS_peak_1652	874.27
chr3	56095971	56097641	MACS_peak_1653	1612.61
chr3	57307317	57309346	MACS_peak_1654	1764.4
chr3	57443027	57445315	MACS_peak_1655	1450.69
chr3	57802025	57804504	MACS_peak_1656	2563.72
chr3	59207947	59209287	MACS_peak_1657	782.81
chr3	60528088	60529779	MACS_peak_1658	658.32
chr3	61216803	61219186	MACS_peak_1659	1857.06
chr3	61943271	61945563	MACS_peak_1660	2889.41
chr3	63967508	63969872	MACS_peak_1661	2693.01
chr3	64198787	64200580	MACS_peak_1662	678.01
chr3	65480800	65482531	MACS_peak_1663	1613.02
chr3	65486057	65487855	MACS_peak_1664	1145.95
chr3	65752146	65754523	MACS_peak_1665	2305.07
chr3	66200656	66202550	MACS_peak_1666	893.48
chr3	67279472	67281898	MACS_peak_1667	2830.8
chr3	67690538	67692992	MACS_peak_1668	2212.05
chr3	68082378	68084538	MACS_peak_1669	1424.87
chr3	68962359	68963954	MACS_peak_1670	694.9
chr3	68991943	68993348	MACS_peak_1671	783.96
chr3	69424101	69425631	MACS_peak_1672	905.45
chr3	72906799	72908368	MACS_peak_1673	502.03
chr3	73531026	73533513	MACS_peak_1674	1510.39
chr3	74599905	74602261	MACS_peak_1675	1978.68
chr3	76057985	76060025	MACS_peak_1676	1128.56
chr3	76183749	76185541	MACS_peak_1677	816.52
chr3	76846824	76848929	MACS_peak_1678	1168.12
chr3	78706213	78708260	MACS_peak_1679	2287.61
chr3	79569605	79570907	MACS_peak_1680	892.44
chr3	83880838	83882671	MACS_peak_1681	956.76
chr3	83932216	83934471	MACS_peak_1682	3100
chr3	84449726	84451348	MACS_peak_1683	1279.37
chr3	86475389	86477127	MACS_peak_1684	954.47
chr3	86642383	86644437	MACS_peak_1685	1879.63
chr3	87723991	87726088	MACS_peak_1686	2935.44
chr3	88548893	88550789	MACS_peak_1687	2075.11
chr3	88709045	88711035	MACS_peak_1688	1191.87
chr3	90146248	90147785	MACS_peak_1689	1450.97
chr3	90436194	90438094	MACS_peak_1690	1996.12
chr3	92748249	92749668	MACS_peak_1691	932.69
chr3	94403542	94405441	MACS_peak_1692	1963.03
chr3	94435535	94437397	MACS_peak_1693	2433.31
chr3	95868172	95870396	MACS_peak_1694	3119.47
chr3	95944616	95946960	MACS_peak_1695	1849.07
chr3	96399601	96401308	MACS_peak_1696	1535.97
chr3	96777244	96778732	MACS_peak_1697	1200.52
chr3	98136190	98138533	MACS_peak_1698	3100
chr3	100000757	100003022	MACS_peak_1699	2803.78
chr3	101107208	101108775	MACS_peak_1700	1317.97
chr3	103565506	103566981	MACS_peak_1701	1295.44
chr3	104488570	104490951	MACS_peak_1702	2862.14
chr3	104531351	104533415	MACS_peak_1703	2088.44
chr3	104568337	104570174	MACS_peak_1704	2116.12
chr3	105026799	105030169	MACS_peak_1705	3100
chr3	105069819	105071866	MACS_peak_1706	2344.27
chr3	105194381	105196103	MACS_peak_1707	1153.01
chr3	105498431	105500485	MACS_peak_1708	2393.8
chr3	105985265	105987195	MACS_peak_1709	1504.21
chr3	107615284	107618321	MACS_peak_1710	3100
chr3	108290811	108292583	MACS_peak_1711	1397.39
chr3	108607772	108609738	MACS_peak_1712	2437.97
chr3	108812861	108814790	MACS_peak_1713	1800.78
chr3	108991303	108994040	MACS_peak_1714	3063.05
chr3	109235906	109237672	MACS_peak_1715	842.1
chr3	109687576	109689277	MACS_peak_1716	1085.77
chr3	109868721	109869914	MACS_peak_1717	414.91
chr3	110926244	110928316	MACS_peak_1718	1821.19
chr3	111881503	111883162	MACS_peak_1719	933.13
chr3	116616156	116617634	MACS_peak_1720	895.42
chr3	116664986	116667603	MACS_peak_1721	2311.88
chr3	119642954	119645025	MACS_peak_1722	1975.7
chr3	121807248	121809322	MACS_peak_1723	1522.56
chr3	122424879	122426898	MACS_peak_1724	1389.06
chr3	123250775	123252756	MACS_peak_1725	956.46
chr3	123277744	123279865	MACS_peak_1726	1286.75
chr3	123554110	123555574	MACS_peak_1727	952.97
chr3	124013551	124015447	MACS_peak_1728	764.2
chr3	127274054	127275263	MACS_peak_1729	847.92
chr3	127613823	127615866	MACS_peak_1730	1934.67
chr3	128887488	128888990	MACS_peak_1731	275.61
chr3	129481633	129483747	MACS_peak_1732	2316.84
chr3	134402964	134403494	MACS_peak_1733	70.37
chr3	136482274	136484523	MACS_peak_1734	1958.15
chr3	138455502	138457160	MACS_peak_1735	900.46
chr3	138815176	138816770	MACS_peak_1736	967.23
chr3	139039797	139041861	MACS_peak_1737	1757.72
chr3	142784318	142786028	MACS_peak_1738	1566.33
chr3	143588785	143590770	MACS_peak_1739	1638.91
chr3	144363563	144365184	MACS_peak_1740	696.17
chr3	145839340	145840852	MACS_peak_1741	844.88
chr3	153899265	153901091	MACS_peak_1742	1036.55
chr3	155369421	155370778	MACS_peak_1743	464.97
chr3	156117323	156119438	MACS_peak_1744	1525.24
chr3	156513639	156515123	MACS_peak_1745	997.88
chr3	157320683	157322480	MACS_peak_1746	1358.68
chr3	157451951	157453906	MACS_peak_1747	1130.18
chr3	158357002	158359144	MACS_peak_1748	2390.74
chr4	9283736	9284525	MACS_peak_1749	176
chr4	11541821	11543657	MACS_peak_1750	1341.76
chr4	11648674	11650155	MACS_peak_1751	438.74
chr4	13363030	13364841	MACS_peak_1752	866.39
chr4	14203293	14204298	MACS_peak_1753	260.17
chr4	20505852	20507320	MACS_peak_1754	601.55
chr4	21692404	21693902	MACS_peak_1755	1058.85
chr4	33315765	33317951	MACS_peak_1756	2163.58
chr4	35397305	35398997	MACS_peak_1757	1478.83
chr4	38081863	38083980	MACS_peak_1758	858.42
chr4	41034690	41036295	MACS_peak_1759	1718.02
chr4	41257885	41259561	MACS_peak_1760	928.54
chr4	41406743	41408729	MACS_peak_1761	1021.58
chr4	41500298	41501642	MACS_peak_1762	464.79
chr4	43555660	43557718	MACS_peak_1763	2702.82
chr4	43933881	43935926	MACS_peak_1764	2229.65
chr4	44253899	44255930	MACS_peak_1765	2311.28
chr4	44803491	44805529	MACS_peak_1766	1498.06
chr4	45415770	45417063	MACS_peak_1767	1470.4
chr4	48149345	48151976	MACS_peak_1768	2944.26
chr4	48381534	48383384	MACS_peak_1769	1261.69
chr4	48449702	48452277	MACS_peak_1770	3066.93
chr4	48645644	48647618	MACS_peak_1771	1632.96
chr4	49527369	49529214	MACS_peak_1772	1216.67
chr4	49578630	49580363	MACS_peak_1773	1469.26
chr4	49769929	49771846	MACS_peak_1774	1342.97
chr4	51945560	51947335	MACS_peak_1775	2046.49
chr4	53523930	53525834	MACS_peak_1776	2390.86
chr4	53739409	53740816	MACS_peak_1777	694.03
chr4	54193177	54195173	MACS_peak_1778	1503.73
chr4	55359324	55360537	MACS_peak_1779	701.18
chr4	55609557	55612196	MACS_peak_1780	3100
chr4	55730189	55731840	MACS_peak_1781	605.32
chr4	56432179	56433900	MACS_peak_1782	1244.23
chr4	56764500	56766333	MACS_peak_1783	1443.51
chr4	57021075	57022716	MACS_peak_1784	1231.57
chr4	57196006	57197454	MACS_peak_1785	1145.27
chr4	58325151	58326632	MACS_peak_1786	957.69
chr4	58790956	58793010	MACS_peak_1787	1956.98
chr4	62608294	62609693	MACS_peak_1788	994.6
chr4	62649636	62651329	MACS_peak_1789	1878.71
chr4	63018542	63020881	MACS_peak_1790	2155.31
chr4	65314984	65316670	MACS_peak_1791	599.56
chr4	71566899	71568571	MACS_peak_1792	534.34
chr4	74225380	74227510	MACS_peak_1793	2113.51
chr4	75678187	75680314	MACS_peak_1794	770.11
chr4	78586103	78588004	MACS_peak_1795	1336.49
chr4	78761329	78763760	MACS_peak_1796	1549.96
chr4	79377972	79379375	MACS_peak_1797	555.24
chr4	80695280	80697078	MACS_peak_1798	976.04
chr4	81463029	81465710	MACS_peak_1799	2217.19
chr4	81933184	81934737	MACS_peak_1800	542.83
chr4	83409040	83410436	MACS_peak_1801	974.96
chr4	83551084	83553002	MACS_peak_1802	1966.06
chr4	83602040	83604378	MACS_peak_1803	2561.01
chr4	83786089	83788250	MACS_peak_1804	1934.69
chr4	84748777	84750987	MACS_peak_1805	954.73
chr4	84949463	84951663	MACS_peak_1806	2285.1
chr4	86158189	86160693	MACS_peak_1807	1695.45
chr4	87809387	87811108	MACS_peak_1808	1826.88
chr4	88039817	88041478	MACS_peak_1809	1180.3
chr4	91309465	91311062	MACS_peak_1810	730.62
chr4	95123308	95125775	MACS_peak_1811	2054.05
chr4	95309997	95311894	MACS_peak_1812	1568.04
chr4	95948650	95950644	MACS_peak_1813	1591.59
chr4	96529966	96532537	MACS_peak_1814	1926.51
chr4	97152429	97154412	MACS_peak_1815	2550.17
chr4	98370757	98372119	MACS_peak_1816	1335.32
chr4	101149851	101151893	MACS_peak_1817	2318.92
chr4	103244992	103247223	MACS_peak_1818	1576.93
chr4	103320054	103321889	MACS_peak_1819	2263.26
chr4	103351098	103352665	MACS_peak_1820	851.16
chr4	105242887	105244219	MACS_peak_1821	1104.92
chr4	106594523	106596116	MACS_peak_1822	812.08
chr4	106656989	106658962	MACS_peak_1823	2861.4
chr4	106711668	106713108	MACS_peak_1824	893.41
chr4	106958569	106960654	MACS_peak_1825	2923.77
chr4	107034301	107036776	MACS_peak_1826	1511.4
chr4	107163705	107164994	MACS_peak_1827	480.55
chr4	107231680	107234418	MACS_peak_1828	2400.46
chr4	107479813	107481933	MACS_peak_1829	3100
chr4	107842189	107843799	MACS_peak_1830	971.43
chr4	108477701	108478949	MACS_peak_1831	751.74
chr4	108899037	108900585	MACS_peak_1832	847.17
chr4	109210923	109213132	MACS_peak_1833	2181.06
chr4	109822958	109825605	MACS_peak_1834	2150.09
chr4	109954542	109956956	MACS_peak_1835	2254.28
chr4	111249856	111252447	MACS_peak_1836	1952.51
chr4	114313333	114315038	MACS_peak_1837	827.83
chr4	114355702	114357765	MACS_peak_1838	3100
chr4	114617782	114619363	MACS_peak_1839	2516.92
chr4	114976883	114979234	MACS_peak_1840	3163.81
chr4	116272573	116274627	MACS_peak_1841	2181.13
chr4	116332124	116333736	MACS_peak_1842	1674.86
chr4	116516899	116519363	MACS_peak_1843	3100
chr4	116657639	116659421	MACS_peak_1844	1711.38
chr4	117569816	117571460	MACS_peak_1845	1613.88
chr4	117590014	117591696	MACS_peak_1846	2353.52
chr4	117898840	117900423	MACS_peak_1847	2093.7
chr4	117930744	117932344	MACS_peak_1848	2581.05
chr4	118401692	118403770	MACS_peak_1849	3100
chr4	120758807	120761076	MACS_peak_1850	2961.22
chr4	120817334	120819535	MACS_peak_1851	2789.89
chr4	121205090	121207102	MACS_peak_1852	2827.63
chr4	124430013	124431097	MACS_peak_1853	296.01
chr4	125450520	125452252	MACS_peak_1854	2318.09
chr4	126073684	126076077	MACS_peak_1855	2627.01
chr4	126178551	126182183	MACS_peak_1856	3100
chr4	126463249	126465367	MACS_peak_1857	1748.67
chr4	126799919	126801757	MACS_peak_1858	2375.02
chr4	127157577	127159411	MACS_peak_1859	1963.91
chr4	128557456	128559641	MACS_peak_1860	1757.37
chr4	128724118	128725843	MACS_peak_1861	3010.54
chr4	129178771	129181003	MACS_peak_1862	3046.52
chr4	129708601	129710918	MACS_peak_1863	3100
chr4	129722759	129724312	MACS_peak_1864	1118.55
chr4	130025809	130027730	MACS_peak_1865	2705.3
chr4	130882696	130884574	MACS_peak_1866	2318.17
chr4	130925608	130927139	MACS_peak_1867	1348.1
chr4	131625277	131626977	MACS_peak_1868	1434.07
chr4	132061846	132063667	MACS_peak_1869	1993.69
chr4	132183111	132185169	MACS_peak_1870	2057.64
chr4	132444671	132446731	MACS_peak_1871	1303.52
chr4	132700862	132703053	MACS_peak_1872	3100
chr4	133732013	133734246	MACS_peak_1873	2239.68
chr4	133902780	133904678	MACS_peak_1874	2823.76
chr4	134169455	134172211	MACS_peak_1875	3100
chr4	134421274	134422921	MACS_peak_1876	1498.01
chr4	134476392	134478800	MACS_peak_1877	3100
chr4	136576758	136579069	MACS_peak_1878	3100
chr4	137173303	137175903	MACS_peak_1879	3100
chr4	137216087	137218666	MACS_peak_1880	3100
chr4	137623475	137626607	MACS_peak_1881	3100
chr4	138211419	138213371	MACS_peak_1882	2517.47
chr4	138334730	138335999	MACS_peak_1883	882.8
chr4	138516979	138518446	MACS_peak_1884	885.55
chr4	139364293	139366770	MACS_peak_1885	3100
chr4	139449530	139452276	MACS_peak_1886	3100
chr4	139958986	139961249	MACS_peak_1887	3091.98
chr4	140567227	140568507	MACS_peak_1888	2072.92
chr4	140592954	140594719	MACS_peak_1889	2786.77
chr4	140901716	140903523	MACS_peak_1890	3100
chr4	140952394	140954061	MACS_peak_1891	914.42
chr4	141048955	141051291	MACS_peak_1892	3100
chr4	141234541	141236250	MACS_peak_1893	2960.51
chr4	141507349	141509378	MACS_peak_1894	3027.73
chr4	141554566	141556231	MACS_peak_1895	1949.34
chr4	141834823	141836286	MACS_peak_1896	1536.62
chr4	141934924	141936617	MACS_peak_1897	3173.38
chr4	142443948	142445439	MACS_peak_1898	1620.34
chr4	142989266	142990974	MACS_peak_1899	1770.86
chr4	143301498	143303142	MACS_peak_1900	1367.23
chr4	143459179	143461329	MACS_peak_1901	1855.96
chr4	144909976	144911664	MACS_peak_1902	2234.59
chr4	144977245	144980380	MACS_peak_1903	3100
chr4	148315634	148317472	MACS_peak_1904	3040.87
chr4	148523943	148526048	MACS_peak_1905	3100
chr4	148862375	148863923	MACS_peak_1906	1296.49
chr4	149000314	149002392	MACS_peak_1907	2760.32
chr4	149547990	149550225	MACS_peak_1908	2642.88
chr4	149904349	149906234	MACS_peak_1909	3100
chr4	150414715	150417026	MACS_peak_1910	2895.28
chr4	150623926	150626744	MACS_peak_1911	3100
chr4	151847494	151849325	MACS_peak_1912	645.65
chr4	151968127	151971010	MACS_peak_1913	3100
chr4	152231987	152233838	MACS_peak_1914	1243.11
chr4	154325193	154326775	MACS_peak_1915	888.89
chr4	154797822	154799689	MACS_peak_1916	1883.86
chr5	16249764	16251243	MACS_peak_1917	367.89
chr5	18904317	18905812	MACS_peak_1918	690.83
chr5	22976010	22977640	MACS_peak_1919	1152.31
chr5	23352386	23354152	MACS_peak_1920	671.38
chr5	23857172	23859269	MACS_peak_1921	2029.21
chr5	24062876	24064903	MACS_peak_1922	1513.63
chr5	25170933	25172462	MACS_peak_1923	826.47
chr5	25340400	25342787	MACS_peak_1924	1731.89
chr5	28307463	28309674	MACS_peak_1925	994.86
chr5	28787817	28789913	MACS_peak_1926	1446.45
chr5	28973892	28975733	MACS_peak_1927	961.09
chr5	29263210	29265452	MACS_peak_1928	1824.59
chr5	29536637	29538474	MACS_peak_1929	1290.83
chr5	29958748	29960256	MACS_peak_1930	1500.43
chr5	30826159	30828137	MACS_peak_1931	1301.09
chr5	31074595	31076432	MACS_peak_1932	1770.15
chr5	31105845	31107484	MACS_peak_1933	951.35
chr5	31269950	31271845	MACS_peak_1934	3131.63
chr5	31543234	31545560	MACS_peak_1935	3100
chr5	31814727	31816905	MACS_peak_1936	3100
chr5	33076907	33079261	MACS_peak_1937	1677.7
chr5	33267170	33269119	MACS_peak_1938	3100
chr5	33375375	33377127	MACS_peak_1939	756.24
chr5	33601720	33604355	MACS_peak_1940	2839.05
chr5	33848195	33849993	MACS_peak_1941	1252.62
chr5	34651887	34653381	MACS_peak_1942	1343.37
chr5	34793077	34795275	MACS_peak_1943	2065.44
chr5	34851894	34854208	MACS_peak_1944	1062.88
chr5	35065584	35067251	MACS_peak_1945	1195.74
chr5	35739948	35741481	MACS_peak_1946	633.15
chr5	35864042	35865414	MACS_peak_1947	1464.23
chr5	35874351	35876271	MACS_peak_1948	1407.5
chr5	36182459	36184463	MACS_peak_1949	3214.2
chr5	36610906	36612429	MACS_peak_1950	881.57
chr5	36858250	36859954	MACS_peak_1951	957.69
chr5	37150063	37151909	MACS_peak_1952	1648.19
chr5	38199213	38200559	MACS_peak_1953	800.27
chr5	38234288	38236151	MACS_peak_1954	2649.98
chr5	40432770	40435036	MACS_peak_1955	1161.99
chr5	40639646	40641005	MACS_peak_1956	600.21
chr5	40953967	40955565	MACS_peak_1957	525.63
chr5	41014589	41016383	MACS_peak_1958	1228.92
chr5	44120182	44122056	MACS_peak_1959	906.08
chr5	45326748	45328669	MACS_peak_1960	2122.58
chr5	45712575	45714521	MACS_peak_1961	936.65
chr5	48883132	48884250	MACS_peak_1962	282.68
chr5	50241670	50243128	MACS_peak_1963	254.77
chr5	51862931	51864335	MACS_peak_1964	343.49
chr5	52235919	52238101	MACS_peak_1965	1987.12
chr5	52294726	52296348	MACS_peak_1966	1277.75
chr5	52438199	52439994	MACS_peak_1967	987.77
chr5	52612215	52613800	MACS_peak_1968	1013.19
chr5	52695078	52696951	MACS_peak_1969	1679.92
chr5	52857468	52858826	MACS_peak_1970	610.13
chr5	52889550	52891249	MACS_peak_1971	1384.94
chr5	53568856	53570591	MACS_peak_1972	1060.87
chr5	53636477	53638203	MACS_peak_1973	1193.4
chr5	57683279	57684948	MACS_peak_1974	852.09
chr5	60313192	60315105	MACS_peak_1975	881.99
chr5	63066722	63068385	MACS_peak_1976	733.84
chr5	65595736	65599337	MACS_peak_1977	3074.78
chr5	66347844	66349385	MACS_peak_1978	1437.87
chr5	66382858	66384294	MACS_peak_1979	1372.28
chr5	66386400	66388575	MACS_peak_1980	2401.99
chr5	66534571	66535931	MACS_peak_1981	981.35
chr5	66826469	66827743	MACS_peak_1982	560.74
chr5	67794217	67796186	MACS_peak_1983	2084.8
chr5	71297380	71298523	MACS_peak_1984	646.73
chr5	71852214	71854436	MACS_peak_1985	1618.59
chr5	71870770	71873215	MACS_peak_1986	1833.44
chr5	73323759	73325446	MACS_peak_1987	2113.98
chr5	73643785	73645248	MACS_peak_1988	894.47
chr5	73764052	73765561	MACS_peak_1989	844.4
chr5	74017689	74019600	MACS_peak_1990	1504.4
chr5	74264730	74266842	MACS_peak_1991	2628.7
chr5	75048258	75049994	MACS_peak_1992	1718.03
chr5	75641446	75642921	MACS_peak_1993	1212.86
chr5	76234393	76236247	MACS_peak_1994	1378.92
chr5	76755177	76756664	MACS_peak_1995	954.87
chr5	80698707	80700758	MACS_peak_1996	966.07
chr5	85230730	85232716	MACS_peak_1997	1670.09
[truncated: 703 more rows]

## Sheet: persistent H3K4me3 peaks
4,032 persistent H3K4me3 peaks
Chr	Start	End	Macs	Pvalue
chr1	5121804	5123111	MACS_peak_1	443.29
chr1	5156108	5158060	MACS_peak_2	1231.29
chr1	10162222	10163674	MACS_peak_3	392.68
chr1	10452257	10453528	MACS_peak_4	469.96
chr1	10615749	10617438	MACS_peak_5	716.87
chr1	10808521	10809581	MACS_peak_6	202.45
chr1	13026037	13026949	MACS_peak_7	225.52
chr1	13311601	13312832	MACS_peak_8	518.22
chr1	14749244	14750807	MACS_peak_9	637.73
chr1	15489272	15490482	MACS_peak_10	463.63
chr1	18170177	18171798	MACS_peak_11	511.79
chr1	18979645	18980997	MACS_peak_12	451.15
chr1	21620435	21622491	MACS_peak_13	1000.41
chr1	21731843	21733243	MACS_peak_14	416.54
chr1	22098988	22100666	MACS_peak_15	617.87
chr1	22198372	22199461	MACS_peak_16	111.94
chr1	22946236	22947566	MACS_peak_17	640.9
chr1	23047768	23048865	MACS_peak_18	108.94
chr1	23343072	23344567	MACS_peak_19	917.93
chr1	23515424	23516565	MACS_peak_20	406.98
chr1	25384083	25385400	MACS_peak_21	238.5
chr1	25534086	25535369	MACS_peak_22	375.45
chr1	29780559	29781553	MACS_peak_23	226.55
chr1	30851386	30853073	MACS_peak_24	773
chr1	32866774	32868825	MACS_peak_25	834.34
chr1	33564545	33565577	MACS_peak_26	383.37
chr1	33773747	33775172	MACS_peak_27	366.45
chr1	34376037	34377492	MACS_peak_28	784.55
chr1	35180259	35181976	MACS_peak_29	624.6
chr1	35305437	35306777	MACS_peak_30	440.64
chr1	35728332	35729772	MACS_peak_31	800.68
chr1	35826276	35827231	MACS_peak_32	339.47
chr1	36342581	36344103	MACS_peak_33	580.29
chr1	36760415	36761731	MACS_peak_34	501.57
chr1	36903645	36905009	MACS_peak_35	639.71
chr1	37349934	37351248	MACS_peak_36	448.87
chr1	37388152	37389275	MACS_peak_37	541.31
chr1	37397154	37399360	MACS_peak_38	641.85
chr1	38008224	38009491	MACS_peak_39	521.26
chr1	38220759	38221920	MACS_peak_40	449.79
chr1	38680249	38681381	MACS_peak_41	251.62
chr1	39539982	39541761	MACS_peak_42	2212.69
chr1	39557090	39558896	MACS_peak_43	1331.79
chr1	39637638	39638865	MACS_peak_44	306.91
chr1	39983901	39985622	MACS_peak_45	1464.24
chr1	40536163	40537453	MACS_peak_46	263.5
chr1	42255486	42256352	MACS_peak_47	245.91
chr1	42514773	42515887	MACS_peak_48	172.67
chr1	43511255	43513166	MACS_peak_49	822
chr1	46199863	46201124	MACS_peak_50	290.86
chr1	47820642	47821867	MACS_peak_51	439.01
chr1	48813587	48815010	MACS_peak_52	390.58
chr1	51382270	51383548	MACS_peak_53	250.76
chr1	52017429	52018965	MACS_peak_54	782.47
chr1	52421837	52423121	MACS_peak_55	315.02
chr1	53215155	53216500	MACS_peak_56	696.25
chr1	53322092	53323009	MACS_peak_57	116.15
chr1	54307634	54309101	MACS_peak_58	312.66
chr1	54739454	54741196	MACS_peak_59	566.42
chr1	55233508	55234578	MACS_peak_60	253.9
chr1	58421114	58421467	MACS_peak_61	60.58
chr1	59149476	59151170	MACS_peak_62	1270.35
chr1	59402665	59404181	MACS_peak_63	686.03
chr1	59771442	59772140	MACS_peak_64	91.13
chr1	59772176	59773632	MACS_peak_65	807.24
chr1	60119378	60120562	MACS_peak_66	591.28
chr1	60548850	60550632	MACS_peak_67	550.76
chr1	61277867	61279077	MACS_peak_68	182.88
chr1	61421206	61422541	MACS_peak_69	569.69
chr1	61545227	61546934	MACS_peak_70	1310.88
chr1	61697482	61698694	MACS_peak_71	363.25
chr1	61916270	61917739	MACS_peak_72	473.14
chr1	62580467	62581659	MACS_peak_73	415.11
chr1	64071488	64072850	MACS_peak_74	302.84
chr1	64104914	64106397	MACS_peak_75	416.3
chr1	64321451	64322593	MACS_peak_76	360.41
chr1	64759904	64761109	MACS_peak_77	531.86
chr1	64852486	64853927	MACS_peak_78	960.58
chr1	65137518	65139337	MACS_peak_79	842.58
chr1	65159101	65160755	MACS_peak_80	1596.38
chr1	65190024	65191447	MACS_peak_81	537.84
chr1	65221246	65222956	MACS_peak_82	1480.47
chr1	66415973	66416827	MACS_peak_83	98.04
chr1	66452091	66453551	MACS_peak_84	675.46
chr1	67025872	67027613	MACS_peak_85	1167.81
chr1	67460338	67461021	MACS_peak_86	132.4
chr1	67544274	67545712	MACS_peak_87	676.99
chr1	67797950	67799386	MACS_peak_88	449.68
chr1	67934715	67936658	MACS_peak_89	1307.45
chr1	68227320	68228226	MACS_peak_90	264.93
chr1	69047657	69049471	MACS_peak_91	752.87
chr1	69418411	69419780	MACS_peak_92	593.17
chr1	69591055	69592901	MACS_peak_93	1054.52
chr1	70731364	70732360	MACS_peak_94	471.36
chr1	71064566	71066358	MACS_peak_95	1398.15
chr1	71308057	71309255	MACS_peak_96	472.01
chr1	71428078	71429402	MACS_peak_97	405.49
chr1	72353319	72354661	MACS_peak_98	782.12
chr1	72410309	72411467	MACS_peak_99	411.95
chr1	72495986	72497779	MACS_peak_100	762.26
chr1	74903802	74904479	MACS_peak_101	333.01
chr1	74991547	74992831	MACS_peak_102	391.32
chr1	75296904	75298139	MACS_peak_103	735.5
chr1	75758284	75759755	MACS_peak_104	312.88
chr1	75978093	75979310	MACS_peak_105	461.07
chr1	77136025	77137662	MACS_peak_106	821.68
chr1	77429023	77430326	MACS_peak_107	411.64
chr1	77699928	77701086	MACS_peak_108	378.21
chr1	78174448	78175915	MACS_peak_109	1286.03
chr1	78186433	78187966	MACS_peak_110	408.29
chr1	78269777	78270874	MACS_peak_111	312.36
chr1	78316284	78317923	MACS_peak_112	335.12
chr1	78590059	78591794	MACS_peak_113	732.3
chr1	79686597	79687909	MACS_peak_114	228.71
chr1	80903566	80904689	MACS_peak_115	276.02
chr1	81057213	81058513	MACS_peak_116	447.59
chr1	81488776	81490499	MACS_peak_117	708.41
chr1	82835799	82837211	MACS_peak_118	389.64
chr1	85773905	85775737	MACS_peak_119	1209.06
chr1	86207105	86208417	MACS_peak_120	550.03
chr1	86345824	86347371	MACS_peak_121	383.89
chr1	86792132	86793802	MACS_peak_122	722.91
chr1	87238413	87241103	MACS_peak_123	799.59
chr1	87439787	87441154	MACS_peak_124	470.32
chr1	87651171	87652472	MACS_peak_125	279.21
chr1	87652726	87653952	MACS_peak_126	268.72
chr1	87769335	87770974	MACS_peak_127	689.78
chr1	88083145	88085205	MACS_peak_128	1048.42
chr1	88150670	88151994	MACS_peak_129	207.13
chr1	89799510	89801496	MACS_peak_130	1251.93
chr1	90391710	90393121	MACS_peak_131	370.14
chr1	91096268	91097805	MACS_peak_132	841.3
chr1	93470335	93471935	MACS_peak_133	815.58
chr1	93486061	93487750	MACS_peak_134	893.4
chr1	93552306	93553933	MACS_peak_135	702.31
chr1	93625383	93626958	MACS_peak_136	1230.09
chr1	93789810	93791341	MACS_peak_137	355.11
chr1	94331635	94332711	MACS_peak_138	438.55
chr1	94573923	94575361	MACS_peak_139	572.9
chr1	97733984	97735423	MACS_peak_140	325.55
chr1	97800617	97801665	MACS_peak_141	468.28
chr1	98076818	98078062	MACS_peak_142	174.07
chr1	100974393	100975799	MACS_peak_143	400.02
chr1	104774999	104776350	MACS_peak_144	598.42
chr1	106261636	106263068	MACS_peak_145	653.49
chr1	106729351	106730841	MACS_peak_146	596.85
chr1	106752404	106753640	MACS_peak_147	376.36
chr1	106957729	106959182	MACS_peak_148	420.16
chr1	108655794	108657277	MACS_peak_149	748.49
chr1	108685723	108686993	MACS_peak_150	519.17
chr1	111420887	111422483	MACS_peak_151	477.56
chr1	113838838	113839514	MACS_peak_152	72.19
chr1	114962384	114964208	MACS_peak_153	905.91
chr1	115570654	115572481	MACS_peak_154	905.06
chr1	115932004	115933382	MACS_peak_155	501.63
chr1	118493926	118495307	MACS_peak_156	523.17
chr1	118555013	118556430	MACS_peak_157	987.27
chr1	118725230	118726281	MACS_peak_158	264.03
chr1	119558764	119560249	MACS_peak_159	590.35
chr1	119891049	119892286	MACS_peak_160	456.68
chr1	121146217	121147949	MACS_peak_161	799.38
chr1	125427266	125429031	MACS_peak_162	1819.11
chr1	126185103	126186583	MACS_peak_163	948.12
chr1	126514834	126516341	MACS_peak_164	496.69
chr1	126728394	126729794	MACS_peak_165	404.37
chr1	126871734	126873081	MACS_peak_166	100.41
chr1	128010150	128011484	MACS_peak_167	205.87
chr1	128533035	128534554	MACS_peak_168	1171.04
chr1	128788823	128790641	MACS_peak_169	1010.99
chr1	130539940	130541380	MACS_peak_170	921.24
chr1	130998589	131000175	MACS_peak_171	348.05
chr1	131157244	131158442	MACS_peak_172	608.73
chr1	131205909	131207341	MACS_peak_173	542.8
chr1	132617965	132619249	MACS_peak_174	502.45
chr1	132988966	132990265	MACS_peak_175	652.32
chr1	133739578	133741276	MACS_peak_176	1209.24
chr1	133952203	133953592	MACS_peak_177	901.45
chr1	134070935	134072212	MACS_peak_178	656.39
chr1	135962160	135964086	MACS_peak_179	2261.18
chr1	136090998	136091832	MACS_peak_180	220.17
chr1	136168428	136169683	MACS_peak_181	749.53
chr1	136313861	136315596	MACS_peak_182	1302.99
chr1	136594831	136596124	MACS_peak_183	326.54
chr1	137363792	137364529	MACS_peak_184	198.25
chr1	137634191	137635569	MACS_peak_185	1109.93
chr1	138046068	138047662	MACS_peak_186	393.01
chr1	138137681	138138667	MACS_peak_187	148.22
chr1	138709368	138711095	MACS_peak_188	832.93
chr1	138966798	138968742	MACS_peak_189	1183.26
chr1	141100208	141101271	MACS_peak_190	235.61
chr1	141968559	141969849	MACS_peak_191	565.89
chr1	142166745	142168132	MACS_peak_192	548.43
chr1	143789506	143790969	MACS_peak_193	476.05
chr1	144094527	144095727	MACS_peak_194	234.41
chr1	144509164	144510865	MACS_peak_195	974.91
chr1	145618215	145619666	MACS_peak_196	348.46
chr1	147052177	147053514	MACS_peak_197	356.41
chr1	149027136	149028716	MACS_peak_198	305.38
chr1	149930281	149931853	MACS_peak_199	493.88
chr1	150846110	150847135	MACS_peak_200	226.57
chr1	151892768	151894003	MACS_peak_201	746.06
chr1	152045726	152047409	MACS_peak_202	490.74
chr1	152278402	152279767	MACS_peak_203	573.82
chr1	152743069	152744943	MACS_peak_204	1273.6
chr1	152748904	152750102	MACS_peak_205	238.2
chr1	152969370	152970854	MACS_peak_206	898.78
chr1	153622575	153623812	MACS_peak_207	713.8
chr1	154233526	154235345	MACS_peak_208	668.04
chr1	155662598	155664441	MACS_peak_209	970.09
chr1	155952392	155953685	MACS_peak_210	294.72
chr1	156019271	156020573	MACS_peak_211	486.46
chr1	156901860	156903503	MACS_peak_212	1413.78
chr1	157466398	157468020	MACS_peak_213	1119.37
chr1	158156000	158157662	MACS_peak_214	866.96
chr1	158378801	158380119	MACS_peak_215	674.59
chr1	159092066	159093504	MACS_peak_216	524.05
chr1	159434574	159435737	MACS_peak_217	406.32
chr1	159983124	159984672	MACS_peak_218	375.97
chr1	160062786	160064173	MACS_peak_219	555.8
chr1	160430976	160432596	MACS_peak_220	443.41
chr1	160436485	160438567	MACS_peak_221	2195.64
chr1	161089167	161090163	MACS_peak_222	430.75
chr1	161583659	161585008	MACS_peak_223	296.9
chr1	161889764	161891515	MACS_peak_224	740.14
chr1	162183275	162184573	MACS_peak_225	239.82
chr1	162447791	162449263	MACS_peak_226	416.3
chr1	163426592	163427665	MACS_peak_227	350.81
chr1	163841403	163842904	MACS_peak_228	420.18
chr1	163854426	163855752	MACS_peak_229	305.74
chr1	164026300	164027722	MACS_peak_230	373.95
chr1	164314508	164315981	MACS_peak_231	900.06
chr1	165437277	165438995	MACS_peak_232	875.34
chr1	165895609	165897125	MACS_peak_233	365.52
chr1	167461824	167463215	MACS_peak_234	271.73
chr1	167901989	167903472	MACS_peak_235	817.27
chr1	167997661	167999256	MACS_peak_236	793.29
chr1	168222268	168223817	MACS_peak_237	591.99
chr1	169367684	169369152	MACS_peak_238	757.24
chr1	170433999	170435485	MACS_peak_239	600.69
chr1	170440113	170441662	MACS_peak_240	1549.94
chr1	170897795	170899380	MACS_peak_241	1392.22
chr1	171013165	171014625	MACS_peak_242	896.57
chr1	171170631	171172109	MACS_peak_243	534.57
chr1	172100007	172101849	MACS_peak_244	1682.22
chr1	172137267	172139240	MACS_peak_245	1610.66
chr1	172850836	172852495	MACS_peak_246	951.46
chr1	174552745	174553873	MACS_peak_247	473.51
chr1	174573824	174575437	MACS_peak_248	349.02
chr1	175592968	175594020	MACS_peak_249	364.57
chr1	175614454	175615748	MACS_peak_250	356.68
chr1	176886792	176888396	MACS_peak_251	705.96
chr1	177191450	177193100	MACS_peak_252	791.1
chr1	178423944	178425251	MACS_peak_253	743.98
chr1	178577064	178578507	MACS_peak_254	437.27
chr1	179977945	179979599	MACS_peak_255	860.6
chr1	180109815	180111005	MACS_peak_256	436.03
chr1	180238401	180239405	MACS_peak_257	270.05
chr1	181436622	181437840	MACS_peak_258	388.5
chr1	181449184	181450720	MACS_peak_259	719.52
chr1	181728322	181729465	MACS_peak_260	379.24
chr1	181826320	181827374	MACS_peak_261	452.31
chr1	183174615	183175687	MACS_peak_262	85.34
chr1	183577255	183578937	MACS_peak_263	1201.3
chr1	184004986	184006190	MACS_peak_264	444.89
chr1	184110252	184111876	MACS_peak_265	1034.22
chr1	184743211	184744434	MACS_peak_266	234.92
chr1	185014451	185015960	MACS_peak_267	442.62
chr1	185788837	185790362	MACS_peak_268	1093.25
chr1	186918983	186919810	MACS_peak_269	208.45
chr1	187029495	187030894	MACS_peak_270	1064.58
chr1	187596983	187598427	MACS_peak_271	639.89
chr1	187900094	187901090	MACS_peak_272	322.03
chr1	188083449	188084807	MACS_peak_273	806.08
chr1	188242705	188244004	MACS_peak_274	496.63
chr1	188799297	188800689	MACS_peak_275	609.61
chr1	189028529	189029832	MACS_peak_276	460.86
chr1	189052452	189054191	MACS_peak_277	559.59
chr1	189993584	189994644	MACS_peak_278	399.68
chr1	190126778	190127585	MACS_peak_279	433.71
chr1	190590613	190592073	MACS_peak_280	816.58
chr1	190770119	190771102	MACS_peak_281	379.01
chr1	191656566	191658133	MACS_peak_282	1372.96
chr1	192440014	192441244	MACS_peak_283	1607.94
chr1	192699397	192700683	MACS_peak_284	363.69
chr1	192938484	192939558	MACS_peak_285	135.08
chr1	193517411	193519218	MACS_peak_286	969.56
chr1	194103235	194104747	MACS_peak_287	594.72
chr10	3213977	3215218	MACS_peak_288	446.66
chr10	4308779	4310071	MACS_peak_289	265.05
chr10	4701054	4702162	MACS_peak_290	424.35
chr10	5239675	5240839	MACS_peak_291	401.35
chr10	5632861	5633762	MACS_peak_292	247.21
chr10	7596377	7597956	MACS_peak_293	716.63
chr10	9596294	9597619	MACS_peak_294	408.51
chr10	9599749	9601332	MACS_peak_295	587.57
chr10	9639761	9640972	MACS_peak_296	198.08
chr10	10524752	10526133	MACS_peak_297	906.43
chr10	12446586	12448499	MACS_peak_298	765.87
chr10	13679894	13680956	MACS_peak_299	399.17
chr10	13692124	13694152	MACS_peak_300	677.7
chr10	14436067	14437221	MACS_peak_301	183.04
chr10	16578214	16579167	MACS_peak_302	169.24
chr10	17519783	17520584	MACS_peak_303	161.54
chr10	18570992	18572482	MACS_peak_304	625.26
chr10	19337267	19338310	MACS_peak_305	413.51
chr10	19414968	19416222	MACS_peak_306	452.4
chr10	19909830	19911176	MACS_peak_307	652.36
chr10	20373966	20375544	MACS_peak_308	555.53
chr10	20734126	20735459	MACS_peak_309	521.51
chr10	20816544	20817746	MACS_peak_310	268.84
chr10	20849438	20850857	MACS_peak_311	473.12
chr10	20978790	20980306	MACS_peak_312	451.53
chr10	21041566	21043027	MACS_peak_313	396.37
chr10	21364016	21365449	MACS_peak_314	703.07
chr10	21595991	21597289	MACS_peak_315	324.87
chr10	22783348	22784661	MACS_peak_316	433.7
chr10	23217822	23219061	MACS_peak_317	210.01
chr10	23493371	23494552	MACS_peak_318	326.99
chr10	23705516	23706883	MACS_peak_319	608.58
chr10	25656950	25658288	MACS_peak_320	269.23
chr10	25658525	25659678	MACS_peak_321	281.39
chr10	25954722	25956400	MACS_peak_322	1027.02
chr10	26935195	26936573	MACS_peak_323	536.49
chr10	27567610	27569063	MACS_peak_324	406.35
chr10	27570633	27572084	MACS_peak_325	210.21
chr10	28738699	28740564	MACS_peak_326	979.95
chr10	29263754	29265057	MACS_peak_327	517.32
chr10	30529611	30530717	MACS_peak_328	307.2
chr10	31024653	31026356	MACS_peak_329	614.92
chr10	32252880	32254271	MACS_peak_330	397.01
chr10	33441969	33443460	MACS_peak_331	506.48
chr10	33527096	33528466	MACS_peak_332	543.63
chr10	35345906	35347212	MACS_peak_333	368.7
chr10	35623514	35625022	MACS_peak_334	432.94
chr10	36909012	36910054	MACS_peak_335	140.62
chr10	38587913	38589923	MACS_peak_336	1514.16
chr10	38788072	38789030	MACS_peak_337	124.27
chr10	39324005	39325490	MACS_peak_338	289.37
chr10	39341354	39342626	MACS_peak_339	711.02
chr10	39715209	39716840	MACS_peak_340	664.16
chr10	39744517	39746331	MACS_peak_341	423.76
chr10	40221901	40223292	MACS_peak_342	488.83
chr10	40284233	40285982	MACS_peak_343	822.1
chr10	40304420	40306364	MACS_peak_344	1072.95
chr10	41235891	41237296	MACS_peak_345	1175.57
chr10	41629490	41630965	MACS_peak_346	544.49
chr10	41658871	41660255	MACS_peak_347	841.09
chr10	41867532	41868927	MACS_peak_348	460.5
chr10	42507273	42508662	MACS_peak_349	609.58
chr10	42810955	42812718	MACS_peak_350	1140.01
chr10	43244163	43245617	MACS_peak_351	1025.14
chr10	43354199	43355521	MACS_peak_352	553.71
chr10	45128620	45129626	MACS_peak_353	223.1
chr10	45619040	45620223	MACS_peak_354	235.08
chr10	46142083	46143586	MACS_peak_355	848.76
chr10	46234337	46235523	MACS_peak_356	369.31
chr10	46904667	46906204	MACS_peak_357	636.67
chr10	48381489	48382696	MACS_peak_358	219.17
chr10	50683092	50684841	MACS_peak_359	1668.27
chr10	50690062	50691220	MACS_peak_360	540.76
chr10	51981335	51983300	MACS_peak_361	1649.73
chr10	52273284	52274332	MACS_peak_362	198.21
chr10	52465344	52466382	MACS_peak_363	342.94
chr10	52824737	52825778	MACS_peak_364	124.37
chr10	52912100	52913521	MACS_peak_365	493.12
chr10	53528578	53529576	MACS_peak_366	249.91
chr10	54980683	54981985	MACS_peak_367	252.31
chr10	55876525	55878099	MACS_peak_368	753.59
chr10	56892100	56893918	MACS_peak_369	846.36
chr10	57521874	57522943	MACS_peak_370	379.53
chr10	58593648	58595368	MACS_peak_371	1587.29
chr10	58967729	58968987	MACS_peak_372	260.71
chr10	59025457	59026635	MACS_peak_373	236.89
chr10	59110989	59112409	MACS_peak_374	530.68
chr10	59190294	59191720	MACS_peak_375	732.35
chr10	60908376	60910010	MACS_peak_376	789.24
chr10	61375581	61377308	MACS_peak_377	554.65
chr10	61508633	61509843	MACS_peak_378	629.94
chr10	62178436	62179758	MACS_peak_379	472.23
chr10	62354100	62355220	MACS_peak_380	459.25
chr10	62993049	62993913	MACS_peak_381	265.41
chr10	63298731	63300161	MACS_peak_382	705.01
chr10	64025682	64027346	MACS_peak_383	920.75
chr10	64367506	64369527	MACS_peak_384	1170.63
chr10	64970686	64972289	MACS_peak_385	943.95
chr10	66238896	66240377	MACS_peak_386	1118
chr10	66352994	66354500	MACS_peak_387	596.45
chr10	66551645	66553714	MACS_peak_388	1648.24
chr10	66597493	66598890	MACS_peak_389	670.51
chr10	66612429	66613919	MACS_peak_390	640.45
chr10	67464388	67465851	MACS_peak_391	556.29
chr10	67583524	67585147	MACS_peak_392	848.38
chr10	67813023	67814135	MACS_peak_393	217.59
chr10	68116425	68118152	MACS_peak_394	1857.93
chr10	68191809	68193092	MACS_peak_395	516.78
chr10	68966553	68968099	MACS_peak_396	446.82
chr10	69157120	69158849	MACS_peak_397	679.84
chr10	69636760	69637964	MACS_peak_398	374.07
chr10	69942204	69943713	MACS_peak_399	664.45
chr10	71482105	71483361	MACS_peak_400	498.56
chr10	74479048	74480438	MACS_peak_401	640.69
chr10	74849689	74851207	MACS_peak_402	600.17
chr10	75593883	75595395	MACS_peak_403	655.73
chr10	75910120	75911625	MACS_peak_404	1038.05
chr10	76495640	76496800	MACS_peak_405	568.28
chr10	77092469	77094011	MACS_peak_406	976.09
chr10	77371470	77372696	MACS_peak_407	284.79
chr10	77489088	77490601	MACS_peak_408	686.91
chr10	78323308	78324789	MACS_peak_409	987.59
chr10	78364989	78366575	MACS_peak_410	609.09
chr10	78513096	78514408	MACS_peak_411	1051.66
chr10	79708881	79710207	MACS_peak_412	1107.54
chr10	79963280	79964728	MACS_peak_413	1592.9
chr10	80377932	80378999	MACS_peak_414	388.63
chr10	84373647	84374997	MACS_peak_415	456.28
chr10	85188658	85190204	MACS_peak_416	1356.95
chr10	85436084	85437513	MACS_peak_417	713.09
chr10	85543910	85545351	MACS_peak_418	893.02
chr10	86733447	86734613	MACS_peak_419	309.09
chr10	88176471	88177658	MACS_peak_420	306.72
chr10	88680624	88681693	MACS_peak_421	233.04
chr10	89162808	89164194	MACS_peak_422	877.05
chr10	89247613	89248974	MACS_peak_423	373.67
chr10	89592997	89594539	MACS_peak_424	365.9
chr10	89682327	89683752	MACS_peak_425	532.19
chr10	90544690	90545847	MACS_peak_426	294.96
chr10	90706355	90707301	MACS_peak_427	412.1
chr10	90962356	90964108	MACS_peak_428	1231.8
chr10	91094083	91095297	MACS_peak_429	972.11
chr10	91382759	91383764	MACS_peak_430	314.12
chr10	91439886	91441327	MACS_peak_431	906.44
chr10	91447131	91449054	MACS_peak_432	725.73
chr10	91996292	91998011	MACS_peak_433	1040.1
chr10	92345624	92346785	MACS_peak_434	304.79
chr10	92534831	92536359	MACS_peak_435	1145.84
chr10	93408443	93409778	MACS_peak_436	350.32
chr10	93579824	93581245	MACS_peak_437	651.41
chr10	93970802	93972206	MACS_peak_438	408.55
chr10	95530328	95532010	MACS_peak_439	901.65
chr10	95600698	95602141	MACS_peak_440	1010.85
chr10	96003618	96004571	MACS_peak_441	314.61
chr10	96574718	96575890	MACS_peak_442	335.28
chr10	99023925	99025050	MACS_peak_443	187.71
chr10	100639148	100640570	MACS_peak_444	569.38
chr10	101235243	101236635	MACS_peak_445	278.29
chr10	102887136	102888525	MACS_peak_446	593.04
chr10	103435649	103436463	MACS_peak_447	190.98
chr10	106482636	106483773	MACS_peak_448	310.55
chr10	106960314	106961621	MACS_peak_449	310.29
chr10	107337060	107338201	MACS_peak_450	224.03
chr10	109887431	109888950	MACS_peak_451	240.72
chr10	111047782	111049238	MACS_peak_452	744.21
chr10	112879576	112880920	MACS_peak_453	413.05
chr10	115057634	115058747	MACS_peak_454	258.5
chr10	115379952	115381095	MACS_peak_455	219.45
chr10	115813338	115814635	MACS_peak_456	496.59
chr10	118907747	118909158	MACS_peak_457	1095.18
chr10	120586803	120587947	MACS_peak_458	361.71
chr10	120614555	120615862	MACS_peak_459	575.53
chr10	121237167	121238557	MACS_peak_460	353.9
chr10	125556752	125558604	MACS_peak_461	756.06
chr10	126353298	126354386	MACS_peak_462	439.12
chr10	127470694	127472248	MACS_peak_463	714.16
chr10	127828439	127830432	MACS_peak_464	1061.56
chr10	128868037	128869250	MACS_peak_465	491.51
chr10	128875319	128876814	MACS_peak_466	941.12
chr10	128950357	128951846	MACS_peak_467	539.74
chr10	129106609	129108075	MACS_peak_468	423.4
chr10	129256420	129257411	MACS_peak_469	192.8
chr11	3879478	3881064	MACS_peak_470	868.26
chr11	4749405	4750790	MACS_peak_471	412.7
chr11	5397693	5399084	MACS_peak_472	208.38
chr11	5545081	5546204	MACS_peak_473	360.4
chr11	5561276	5562341	MACS_peak_474	407.73
chr11	5566484	5567512	MACS_peak_475	467.06
chr11	5680035	5681200	MACS_peak_476	585.97
chr11	6108643	6109939	MACS_peak_477	570.71
chr11	6213476	6215010	MACS_peak_478	585.2
chr11	6644203	6645616	MACS_peak_479	474.55
chr11	6686301	6687547	MACS_peak_480	513.87
chr11	6810582	6811769	MACS_peak_481	386.49
chr11	7109565	7110507	MACS_peak_482	325.58
chr11	7316711	7318078	MACS_peak_483	275.64
chr11	7665724	7667224	MACS_peak_484	644.73
chr11	8006934	8008440	MACS_peak_485	448.53
chr11	8464575	8465709	MACS_peak_486	692.07
chr11	8480537	8482172	MACS_peak_487	829.12
chr11	8540334	8541392	MACS_peak_488	267.62
chr11	9058482	9059558	MACS_peak_489	381.44
chr11	10407137	10408861	MACS_peak_490	646.66
chr11	11487162	11488659	MACS_peak_491	466.91
chr11	12526214	12527988	MACS_peak_492	1448.52
chr11	14315690	14316456	MACS_peak_493	208.63
chr11	14419960	14420959	MACS_peak_494	100.79
chr11	14612362	14613865	MACS_peak_495	598.41
chr11	14633242	14634539	MACS_peak_496	247.44
chr11	16315643	16316930	MACS_peak_497	356.07
chr11	17269952	17271146	MACS_peak_498	358.73
chr11	18277797	18279379	MACS_peak_499	710.81
chr11	18541259	18542634	MACS_peak_500	292.59
chr11	18576532	18578374	MACS_peak_501	845.61
chr11	18582152	18583740	MACS_peak_502	524.63
chr11	19004728	19006189	MACS_peak_503	305.17
chr11	19832437	19833646	MACS_peak_504	609.51
chr11	19962690	19963966	MACS_peak_505	296.76
chr11	20671336	20672654	MACS_peak_506	748.6
chr11	20801002	20802355	MACS_peak_507	514.07
chr11	21308022	21309512	MACS_peak_508	571.51
chr11	21730788	21732557	MACS_peak_509	1019.25
chr11	22028752	22029910	MACS_peak_510	619.49
chr11	22059182	22060407	MACS_peak_511	1150.72
chr11	22176989	22177986	MACS_peak_512	156.09
chr11	22705740	22706907	MACS_peak_513	386.2
chr11	22920293	22921688	MACS_peak_514	1032.69
chr11	23384173	23385557	MACS_peak_515	190.42
chr11	23716830	23717946	MACS_peak_516	264.71
chr11	23749501	23750861	MACS_peak_517	726.47
chr11	23888233	23889705	MACS_peak_518	469.54
chr11	24289480	24290872	MACS_peak_519	817.15
chr11	24421492	24423442	MACS_peak_520	1253.5
chr11	25864003	25864992	MACS_peak_521	140.22
chr11	26524569	26526366	MACS_peak_522	885.24
chr11	27220925	27222269	MACS_peak_523	472.71
chr11	28074022	28074631	MACS_peak_524	94.83
chr11	28654817	28655960	MACS_peak_525	652.16
chr11	28868539	28870060	MACS_peak_526	515.72
chr11	29489098	29490890	MACS_peak_527	740.5
chr11	29511767	29512811	MACS_peak_528	432.26
chr11	29606323	29607318	MACS_peak_529	420.62
chr11	29681508	29682642	MACS_peak_530	241.02
chr11	29696509	29697959	MACS_peak_531	797.32
chr11	29796692	29797794	MACS_peak_532	431.37
chr11	29804956	29806812	MACS_peak_533	1524.44
chr11	30205477	30206524	MACS_peak_534	253.97
chr11	30314413	30315857	MACS_peak_535	392.52
chr11	30450377	30452804	MACS_peak_536	1283.34
chr11	30870635	30871932	MACS_peak_537	479.77
chr11	31363394	31364610	MACS_peak_538	577.8
chr11	31375077	31376811	MACS_peak_539	1183.32
chr11	31572107	31573429	MACS_peak_540	556.86
chr11	31782012	31782887	MACS_peak_541	245.69
chr11	32339604	32341066	MACS_peak_542	758.69
chr11	32499409	32500657	MACS_peak_543	313.44
chr11	32794836	32796585	MACS_peak_544	839.19
chr11	32916072	32917345	MACS_peak_545	667.78
chr11	32975009	32976577	MACS_peak_546	327.08
chr11	33055147	33056151	MACS_peak_547	246.22
chr11	33152518	33154590	MACS_peak_548	1277.06
chr11	33728805	33730271	MACS_peak_549	395.44
chr11	34483103	34484456	MACS_peak_550	427.23
chr11	35074445	35076017	MACS_peak_551	657.47
chr11	35670088	35672843	MACS_peak_552	1485.79
chr11	36021391	36022733	MACS_peak_553	1009.92
chr11	36623242	36624509	MACS_peak_554	272.63
chr11	36641744	36643529	MACS_peak_555	789.86
chr11	37272093	37273243	MACS_peak_556	251.46
chr11	37646396	37648049	MACS_peak_557	565.25
chr11	37664363	37665780	MACS_peak_558	382.83
chr11	39665687	39666991	MACS_peak_559	319.23
chr11	41775414	41776935	MACS_peak_560	527.42
chr11	42797652	42800042	MACS_peak_561	978.64
chr11	42960915	42962825	MACS_peak_562	1043.77
chr11	44028865	44030857	MACS_peak_563	790.96
chr11	44124286	44124989	MACS_peak_564	238.08
chr11	44598001	44600067	MACS_peak_565	935.89
chr11	45192269	45193266	MACS_peak_566	295.78
chr11	46161993	46163370	MACS_peak_567	406.92
chr11	46359572	46360770	MACS_peak_568	727.5
chr11	46636385	46637492	MACS_peak_569	726.13
chr11	46841585	46842843	MACS_peak_570	228.29
chr11	48612969	48614985	MACS_peak_571	1289.65
chr11	48736179	48737552	MACS_peak_572	613.3
chr11	49282880	49284140	MACS_peak_573	441.74
chr11	49486572	49488127	MACS_peak_574	1022.33
chr11	49698895	49700221	MACS_peak_575	322.02
chr11	50313873	50315882	MACS_peak_576	1496.57
chr11	50525590	50527409	MACS_peak_577	1271.22
chr11	51001399	51002952	MACS_peak_578	831.67
chr11	51195844	51197587	MACS_peak_579	1856.3
chr11	51253674	51255126	MACS_peak_580	559.76
chr11	52680207	52681450	MACS_peak_581	492.57
chr11	53403903	53405346	MACS_peak_582	629.85
chr11	53645915	53648245	MACS_peak_583	1664.2
chr11	55230188	55231475	MACS_peak_584	316.44
chr11	55270883	55272449	MACS_peak_585	1035.23
chr11	55407848	55409330	MACS_peak_586	1539.87
chr11	55447454	55448492	MACS_peak_587	332.14
chr11	56123532	56125243	MACS_peak_588	1237.93
chr11	56955550	56957316	MACS_peak_589	1089.73
chr11	57189477	57190959	MACS_peak_590	488.01
chr11	58136683	58138211	MACS_peak_591	763.25
chr11	58139690	58141344	MACS_peak_592	557.57
chr11	58598826	58600189	MACS_peak_593	1542.78
chr11	60834094	60836263	MACS_peak_594	1097.76
chr11	61558758	61560051	MACS_peak_595	654.21
chr11	61800454	61802034	MACS_peak_596	644.36
chr11	61842823	61844264	MACS_peak_597	824.69
chr11	61875883	61877127	MACS_peak_598	795.74
chr11	62623555	62624999	MACS_peak_599	543.14
chr11	62725036	62726344	MACS_peak_600	923.86
chr11	63079334	63080567	MACS_peak_601	385.17
chr11	64105347	64107718	MACS_peak_602	1484.74
chr11	64163028	64164607	MACS_peak_603	816.55
chr11	64995790	64997584	MACS_peak_604	1621.85
chr11	65041375	65042509	MACS_peak_605	213.06
chr11	66924147	66925280	MACS_peak_606	238.39
chr11	67316893	67318176	MACS_peak_607	296.15
chr11	67351347	67353293	MACS_peak_608	1137.04
chr11	67658036	67659516	MACS_peak_609	657.37
chr11	67817736	67819055	MACS_peak_610	661.08
chr11	67916663	67918181	MACS_peak_611	1710.37
chr11	67973953	67975567	MACS_peak_612	867.93
chr11	68148867	68150083	MACS_peak_613	947.42
chr11	68402715	68403984	MACS_peak_614	325.91
chr11	68584669	68586438	MACS_peak_615	600.67
chr11	68769675	68770910	MACS_peak_616	1045.38
chr11	70865046	70866081	MACS_peak_617	361.03
chr11	70905359	70906894	MACS_peak_618	1267.36
chr11	71244289	71245312	MACS_peak_619	151.62
chr11	71293226	71294392	MACS_peak_620	306.49
chr11	71704202	71705487	MACS_peak_621	314.48
chr11	71733291	71734539	MACS_peak_622	209.13
chr11	71838552	71839977	MACS_peak_623	582.29
chr11	71862936	71864211	MACS_peak_624	318.18
chr11	72044174	72045542	MACS_peak_625	364.68
chr11	72272747	72274003	MACS_peak_626	503.01
chr11	72492771	72494364	MACS_peak_627	497.64
chr11	72722103	72723631	MACS_peak_628	625.09
chr11	72999491	73001144	MACS_peak_629	1502.33
chr11	75310060	75311277	MACS_peak_630	416.65
chr11	75400329	75401664	MACS_peak_631	914.65
chr11	75775985	75777358	MACS_peak_632	1053.04
chr11	75901442	75902716	MACS_peak_633	347.43
chr11	76111030	76112814	MACS_peak_634	754.07
chr11	77396342	77397712	MACS_peak_635	1115.64
chr11	77958411	77959882	MACS_peak_636	625.5
chr11	78275281	78276544	MACS_peak_637	959.34
chr11	78417231	78418579	MACS_peak_638	611.12
chr11	80219335	80221094	MACS_peak_639	1088.33
chr11	80634445	80637106	MACS_peak_640	3100
chr11	80744913	80746739	MACS_peak_641	1072.4
chr11	80885214	80887198	MACS_peak_642	1643.26
chr11	80923397	80924805	MACS_peak_643	605.69
chr11	81441027	81442536	MACS_peak_644	465.04
chr11	81738126	81739732	MACS_peak_645	1766.44
chr11	81767603	81768633	MACS_peak_646	232.37
chr11	82067728	82069398	MACS_peak_647	460.49
chr11	82267963	82268854	MACS_peak_648	201.08
chr11	82676158	82677579	MACS_peak_649	438.04
chr11	83421286	83422677	MACS_peak_650	754.1
chr11	83988511	83989661	MACS_peak_651	548.05
chr11	84360222	84361831	MACS_peak_652	875.64
chr11	84859985	84861472	MACS_peak_653	603.43
chr11	85513016	85515554	MACS_peak_654	1254.99
chr11	85943253	85945052	MACS_peak_655	821.98
chr11	86184479	86185935	MACS_peak_656	612.02
chr11	86778547	86779830	MACS_peak_657	758.44
chr11	88495347	88496643	MACS_peak_658	469.52
chr11	89521015	89522443	MACS_peak_659	431.45
chr11	89682454	89684518	MACS_peak_660	540.86
chr11	90164413	90165639	MACS_peak_661	208.93
chr11	90577110	90579147	MACS_peak_662	1472.98
chr11	90649029	90650470	MACS_peak_663	806.02
chr11	90664389	90665968	MACS_peak_664	1125.72
chr11	90739594	90741056	MACS_peak_665	520.08
chr11	91912971	91914163	MACS_peak_666	428.51
chr11	92276358	92277742	MACS_peak_667	157.48
chr11	92632022	92633780	MACS_peak_668	849.82
chr11	92656416	92658501	MACS_peak_669	1536.06
chr11	92764573	92765622	MACS_peak_670	133.48
chr11	93112295	93113540	MACS_peak_671	838.96
chr11	93153833	93155284	MACS_peak_672	377.35
chr11	95745633	95746888	MACS_peak_673	408.54
chr11	97088629	97090175	MACS_peak_674	438.47
chr11	97978116	97979804	MACS_peak_675	1416.45
chr11	98920035	98921436	MACS_peak_676	1108.85
chr11	99390322	99391755	MACS_peak_677	249.75
chr11	100584743	100585920	MACS_peak_678	125.24
chr11	100812825	100814049	MACS_peak_679	341.32
chr11	101340008	101341206	MACS_peak_680	526.45
chr11	101398323	101399818	MACS_peak_681	846.67
chr11	102619986	102621357	MACS_peak_682	403.09
chr11	102629853	102631341	MACS_peak_683	1017.57
chr11	102814760	102816442	MACS_peak_684	850.39
chr11	103401700	103403130	MACS_peak_685	499.01
chr11	103478947	103480740	MACS_peak_686	1131.66
chr11	104625476	104626913	MACS_peak_687	1442.46
chr11	104943711	104944669	MACS_peak_688	323.96
chr11	104944709	104946113	MACS_peak_689	606.02
chr11	104953404	104955182	MACS_peak_690	1633.97
chr11	105019140	105020022	MACS_peak_691	147.69
chr11	105556743	105557831	MACS_peak_692	397.01
chr11	105560392	105561526	MACS_peak_693	434.15
chr11	105909886	105912468	MACS_peak_694	1090.3
chr11	105915466	105916744	MACS_peak_695	433.83
chr11	106623087	106624128	MACS_peak_696	566.62
chr11	106831655	106833093	MACS_peak_697	1104.67
chr11	108483041	108484522	MACS_peak_698	691.97
chr11	108551058	108552715	MACS_peak_699	1392.58
chr11	108677404	108679115	MACS_peak_700	681.87
chr11	110156905	110158387	MACS_peak_701	514.39
chr11	110680590	110681499	MACS_peak_702	314.29
chr11	112947643	112949032	MACS_peak_703	367.22
chr11	113417452	113418372	MACS_peak_704	447.11
chr11	113775602	113777670	MACS_peak_705	1786.37
chr11	114842548	114843407	MACS_peak_706	190.83
chr11	116375677	116377035	MACS_peak_707	477.6
chr11	116987632	116988659	MACS_peak_708	376.28
chr11	117143114	117144622	MACS_peak_709	1026.02
chr11	117316552	117318130	MACS_peak_710	658.68
chr11	117434752	117436202	MACS_peak_711	373.42
chr11	118534764	118536061	MACS_peak_712	1115.29
chr11	118543485	118544697	MACS_peak_713	682.27
chr11	119765104	119766538	MACS_peak_714	448.02
chr11	120104856	120106404	MACS_peak_715	1458.65
chr11	120279996	120281265	MACS_peak_716	1351.52
chr11	121742638	121744199	MACS_peak_717	1232.58
chr11	121744380	121745676	MACS_peak_718	311.33
chr12	3748706	3750278	MACS_peak_719	547.86
chr12	4176268	4177530	MACS_peak_720	359.26
chr12	4304037	4305107	MACS_peak_721	261.89
chr12	4641347	4642192	MACS_peak_722	132.38
chr12	5218051	5219116	MACS_peak_723	282.97
chr12	5250544	5251722	MACS_peak_724	460.32
chr12	5281840	5283010	MACS_peak_725	303.84
chr12	5582493	5583918	MACS_peak_726	755.09
chr12	5585345	5586282	MACS_peak_727	200.85
chr12	6405047	6406584	MACS_peak_728	355.17
chr12	7762992	7764545	MACS_peak_729	996.48
chr12	8510272	8511767	MACS_peak_730	335.79
chr12	9870332	9871912	MACS_peak_731	1326.97
chr12	9902783	9903668	MACS_peak_732	148.3
chr12	10259034	10260073	MACS_peak_733	394.44
chr12	10356595	10358056	MACS_peak_734	627.75
chr12	10435614	10437132	MACS_peak_735	698.66
chr12	10596243	10597416	MACS_peak_736	248.54
chr12	10792856	10794139	MACS_peak_737	365.48
chr12	13327056	13328944	MACS_peak_738	1090.09
chr12	15602744	15604132	MACS_peak_739	595
chr12	15890790	15892730	MACS_peak_740	1118.72
chr12	16592856	16594672	MACS_peak_741	1626.76
chr12	16925076	16926556	MACS_peak_742	726.69
chr12	16955730	16957642	MACS_peak_743	1437.62
chr12	17496346	17497589	MACS_peak_744	400.28
chr12	21155767	21156970	MACS_peak_745	330.9
chr12	24516308	24518368	MACS_peak_746	1483.74
chr12	24605090	24606400	MACS_peak_747	394.3
chr12	25312295	25313627	MACS_peak_748	647.21
chr12	25833411	25834564	MACS_peak_749	259.15
chr12	26239392	26240779	MACS_peak_750	620.78
chr12	27249204	27250555	MACS_peak_751	359.79
chr12	28136711	28137953	MACS_peak_752	333.45
chr12	28155758	28157725	MACS_peak_753	1965.83
chr12	28884399	28886417	MACS_peak_754	1868.34
chr12	29335941	29337897	MACS_peak_755	890.65
chr12	29606355	29607703	MACS_peak_756	386.06
chr12	29664666	29666490	MACS_peak_757	1117.98
chr12	30180330	30181571	MACS_peak_758	398.64
chr12	31507684	31508949	MACS_peak_759	522.73
chr12	32831717	32833201	MACS_peak_760	561.34
chr12	32906659	32908037	MACS_peak_761	325.53
chr12	33820065	33820889	MACS_peak_762	124.5
chr12	34199071	34200847	MACS_peak_763	845.75
chr12	34557575	34558756	MACS_peak_764	587.53
chr12	35226351	35227508	MACS_peak_765	389.78
chr12	36007892	36009908	MACS_peak_766	583.95
chr12	36689651	36690660	MACS_peak_767	164.41
chr12	37691523	37692516	MACS_peak_768	149.77
chr12	38262420	38263964	MACS_peak_769	629.64
chr12	40837199	40838141	MACS_peak_770	224.03
chr12	40887329	40888817	MACS_peak_771	714.16
chr12	41002113	41003416	MACS_peak_772	224.2
chr12	41113050	41114545	MACS_peak_773	1232.5
chr12	41425039	41426425	MACS_peak_774	501.02
chr12	41468360	41469844	MACS_peak_775	698.62
chr12	44614554	44615756	MACS_peak_776	160.2
chr12	45489766	45490993	MACS_peak_777	297.43
chr12	46315438	46317185	MACS_peak_778	605.8
chr12	46524141	46525657	MACS_peak_779	889.3
chr12	46556339	46558044	MACS_peak_780	877.63
chr12	48608753	48610418	MACS_peak_781	536.34
chr12	49965227	49966354	MACS_peak_782	235.48
chr12	52034863	52036097	MACS_peak_783	426.61
chr12	52119731	52120780	MACS_peak_784	184.33
chr12	52366422	52367568	MACS_peak_785	230.58
chr12	53307171	53308773	MACS_peak_786	532.17
chr12	53330542	53332477	MACS_peak_787	1865.96
chr12	53531404	53532547	MACS_peak_788	296.08
chr12	54160260	54160789	MACS_peak_789	54.19
chr12	55386807	55388206	MACS_peak_790	845.19
chr12	56501644	56503013	MACS_peak_791	525.23
chr12	56568809	56569959	MACS_peak_792	423.17
chr12	57665883	57667403	MACS_peak_793	1266.19
chr12	58296479	58298274	MACS_peak_794	864.54
chr12	58954852	58956087	MACS_peak_795	853.76
chr12	59184509	59186105	MACS_peak_796	885.82
chr12	61584991	61586320	MACS_peak_797	505.78
chr12	62478442	62479845	MACS_peak_798	322.16
chr12	62966930	62968236	MACS_peak_799	513.67
chr12	63969897	63971110	MACS_peak_800	279.68
chr12	64854359	64855896	MACS_peak_801	1068.96
chr12	64991119	64992611	MACS_peak_802	901.27
chr12	65511073	65512457	MACS_peak_803	538.52
chr12	65541742	65542893	MACS_peak_804	209.92
chr12	66180256	66181568	MACS_peak_805	334.07
chr12	66195500	66196856	MACS_peak_806	494.35
chr12	66329144	66330309	MACS_peak_807	358.42
chr12	66645477	66646859	MACS_peak_808	409.14
chr12	66762802	66764439	MACS_peak_809	363.2
chr12	67681988	67683397	MACS_peak_810	432.95
chr12	68299168	68300506	MACS_peak_811	261.01
chr12	69647351	69648152	MACS_peak_812	173.33
chr12	70161913	70163211	MACS_peak_813	323.73
chr12	70694185	70695386	MACS_peak_814	542.79
chr12	70730654	70732159	MACS_peak_815	770.64
chr12	71224731	71226239	MACS_peak_816	516.86
chr12	72770876	72772263	MACS_peak_817	484.99
chr12	73464804	73466182	MACS_peak_818	749.88
chr12	73607441	73608752	MACS_peak_819	628.58
chr12	73619850	73621128	MACS_peak_820	648.84
chr12	74333671	74336268	MACS_peak_821	669.95
chr12	74852672	74854415	MACS_peak_822	1803.16
chr12	75329188	75330352	MACS_peak_823	665.82
chr12	75528686	75529845	MACS_peak_824	467.71
chr12	75632848	75634269	MACS_peak_825	635.39
chr12	75692546	75694180	MACS_peak_826	942.62
chr12	75739222	75740295	MACS_peak_827	324.25
chr12	75994558	75995883	MACS_peak_828	665.15
chr12	76270457	76272123	MACS_peak_829	1087.55
chr12	76789526	76790946	MACS_peak_830	355.64
chr12	77022987	77024272	MACS_peak_831	538.31
chr12	77107005	77108424	MACS_peak_832	965.68
chr12	77831254	77832676	MACS_peak_833	546.51
chr12	77987161	77988722	MACS_peak_834	464
chr12	78230935	78232637	MACS_peak_835	1041.7
chr12	78609099	78610683	MACS_peak_836	557.6
chr12	78890351	78891511	MACS_peak_837	366.37
chr12	81718986	81720433	MACS_peak_838	1028.78
chr12	81809553	81811062	MACS_peak_839	487.61
chr12	82138669	82139848	MACS_peak_840	226.12
chr12	82237745	82239193	MACS_peak_841	696.69
chr12	82307674	82309659	MACS_peak_842	1707.88
chr12	82370465	82371957	MACS_peak_843	1066.21
chr12	83060641	83062171	MACS_peak_844	316.18
chr12	83323268	83324537	MACS_peak_845	463.99
chr12	83711599	83714467	MACS_peak_846	2901.76
chr12	84463696	84465345	MACS_peak_847	676.32
chr12	85026398	85027892	MACS_peak_848	519.02
chr12	85028289	85029740	MACS_peak_849	1046.89
chr12	85316511	85318200	MACS_peak_850	329.29
chr12	85689234	85690561	MACS_peak_851	191.98
chr12	85869133	85870311	MACS_peak_852	159.84
chr12	86128115	86129078	MACS_peak_853	308.19
chr12	86273096	86274695	MACS_peak_854	1721.23
chr12	86332577	86333697	MACS_peak_855	297.1
chr12	86415067	86416858	MACS_peak_856	1785.46
chr12	86700367	86701344	MACS_peak_857	531.22
chr12	86993012	86994411	MACS_peak_858	274.42
chr12	87063740	87064987	MACS_peak_859	347.53
chr12	87162676	87164746	MACS_peak_860	1872.17
chr12	88343127	88344444	MACS_peak_861	328.86
chr12	88712167	88713756	MACS_peak_862	833.69
chr12	88744434	88745919	MACS_peak_863	535.46
chr12	90140412	90141840	MACS_peak_864	657.1
chr12	91509817	91511510	MACS_peak_865	881.88
chr12	91710880	91711608	MACS_peak_866	92.41
chr12	93740165	93741678	MACS_peak_867	772.61
chr12	94180997	94182219	MACS_peak_868	244.05
chr12	94377853	94378944	MACS_peak_869	648.34
chr12	94820700	94822997	MACS_peak_870	692.92
chr12	94975279	94976669	MACS_peak_871	409.87
chr12	97598733	97600158	MACS_peak_872	1264.69
chr12	97629439	97630977	MACS_peak_873	1197.19
chr12	97782317	97783312	MACS_peak_874	265.07
chr12	98052004	98053844	MACS_peak_875	850.01
chr12	98471277	98472468	MACS_peak_876	773.04
chr12	98554953	98556740	MACS_peak_877	1419.05
chr12	98847706	98849955	MACS_peak_878	2532.12
chr12	99220887	99222620	MACS_peak_879	1358.03
chr12	99236444	99237819	MACS_peak_880	477.48
chr12	99248365	99249439	MACS_peak_881	285.69
chr12	99313632	99314913	MACS_peak_882	503.43
chr12	99585638	99587045	MACS_peak_883	543.4
chr12	99684717	99685982	MACS_peak_884	490.91
chr12	100367570	100369350	MACS_peak_885	1242.81
chr12	100577046	100579662	MACS_peak_886	1429.09
chr12	100590133	100591869	MACS_peak_887	1435.39
chr12	100628024	100629848	MACS_peak_888	1760.5
chr12	100676688	100678031	MACS_peak_889	439.93
chr12	100715685	100717774	MACS_peak_890	1095.91
chr12	100807573	100808960	MACS_peak_891	1035.99
chr12	100962769	100964124	MACS_peak_892	960.2
chr12	101060947	101062867	MACS_peak_893	1000.05
chr12	101648268	101649670	MACS_peak_894	320.94
chr12	102317819	102319385	MACS_peak_895	768.04
chr12	102379981	102381332	MACS_peak_896	841.95
chr12	102939975	102941365	MACS_peak_897	794.05
chr12	103067096	103068207	MACS_peak_898	203.48
chr12	104005798	104007247	MACS_peak_899	839.25
chr12	105366334	105366752	MACS_peak_900	63.58
chr12	105486346	105487535	MACS_peak_901	628.02
chr12	106516647	106517777	MACS_peak_902	702.04
chr12	106971400	106973180	MACS_peak_903	1041.71
chr12	108302383	108304254	MACS_peak_904	405.26
chr12	108842134	108843354	MACS_peak_905	596.95
chr12	110499582	110500917	MACS_peak_906	349.59
chr12	110532678	110534100	MACS_peak_907	582.32
chr12	111896033	111897557	MACS_peak_908	935.94
chr12	112649073	112650540	MACS_peak_909	339.66
chr12	112906226	112907601	MACS_peak_910	671.73
chr12	113148607	113149735	MACS_peak_911	618.76
chr12	113160162	113161463	MACS_peak_912	830.77
chr12	113866712	113868015	MACS_peak_913	191.42
chr12	115932702	115933703	MACS_peak_914	172.93
chr12	116209211	116210822	MACS_peak_915	1205.86
chr12	116480421	116481904	MACS_peak_916	1035.84
chr12	116669475	116671047	MACS_peak_917	738.43
chr12	116773860	116774896	MACS_peak_918	341.54
chr12	117034428	117035296	MACS_peak_919	138.01
chr12	117249200	117250140	MACS_peak_920	393.81
chr12	117549658	117550921	MACS_peak_921	409.07
chr12	117668235	117669270	MACS_peak_922	389.92
chr12	117714933	117716730	MACS_peak_923	1337.33
chr12	117992095	117993137	MACS_peak_924	385.69
chr12	118775573	118777726	MACS_peak_925	1901.6
chr12	119165648	119167286	MACS_peak_926	670.88
chr12	119390800	119392264	MACS_peak_927	920.66
chr13	3155071	3156519	MACS_peak_928	181.12
chr13	3559641	3561048	MACS_peak_929	558.07
chr13	5897795	5899245	MACS_peak_930	415.92
chr13	6492599	6493943	MACS_peak_931	299.88
chr13	9161516	9162972	MACS_peak_932	431.01
chr13	9560720	9562596	MACS_peak_933	566.72
chr13	9687816	9689353	MACS_peak_934	1248.22
chr13	11013455	11014907	MACS_peak_935	376.75
chr13	11475373	11476775	MACS_peak_936	862.6
chr13	11970775	11972188	MACS_peak_937	598
chr13	12069228	12070416	MACS_peak_938	377.71
chr13	12120003	12121323	MACS_peak_939	332.49
chr13	12468828	12470396	MACS_peak_940	840.55
chr13	15511679	15512863	MACS_peak_941	468.6
chr13	15556505	15557507	MACS_peak_942	213.32
chr13	15621634	15623190	MACS_peak_943	621.84
chr13	15930904	15932278	MACS_peak_944	427.68
chr13	15989006	15990530	MACS_peak_945	773.3
chr13	16041346	16042757	MACS_peak_946	523.69
chr13	17065851	17067270	MACS_peak_947	436.86
chr13	17452718	17454501	MACS_peak_948	1523.33
chr13	18032567	18034220	MACS_peak_949	468.61
chr13	18325617	18327022	MACS_peak_950	951.54
chr13	18374834	18376514	MACS_peak_951	1106.92
chr13	18630267	18631771	MACS_peak_952	1022.27
chr13	18673510	18675108	MACS_peak_953	458.91
chr13	18734900	18736341	MACS_peak_954	673.69
chr13	18862698	18863924	MACS_peak_955	370.33
chr13	20006960	20008905	MACS_peak_956	1014.18
chr13	20104334	20105886	MACS_peak_957	1314.83
chr13	20292930	20294228	MACS_peak_958	403.22
chr13	20350421	20351696	MACS_peak_959	253
chr13	20368664	20370577	MACS_peak_960	1285.53
chr13	20995735	20996651	MACS_peak_961	107.48
chr13	21596333	21597440	MACS_peak_962	140.93
chr13	24274179	24275663	MACS_peak_963	1394.98
chr13	24405329	24407064	MACS_peak_964	652.03
chr13	24559229	24561075	MACS_peak_965	2546.11
chr13	24580564	24581656	MACS_peak_966	166.04
chr13	24934060	24935759	MACS_peak_967	861.07
chr13	24942166	24944048	MACS_peak_968	816.05
chr13	25127009	25129248	MACS_peak_969	492.67
chr13	25769142	25770601	MACS_peak_970	342.83
chr13	26084566	26085723	MACS_peak_971	288.06
chr13	26795737	26796994	MACS_peak_972	182.15
chr13	27833336	27834617	MACS_peak_973	407.38
chr13	28118928	28119861	MACS_peak_974	141.92
chr13	28572831	28574059	MACS_peak_975	292.07
chr13	28659084	28660481	MACS_peak_976	436.37
chr13	29152250	29153908	MACS_peak_977	1081.28
chr13	29389417	29391004	MACS_peak_978	959.41
chr13	29737082	29738512	MACS_peak_979	974.58
chr13	30109756	30111221	MACS_peak_980	642.21
chr13	30791139	30792827	MACS_peak_981	1147.33
chr13	30824305	30825947	MACS_peak_982	408.98
chr13	30928681	30930375	MACS_peak_983	1306.91
chr13	30977633	30978948	MACS_peak_984	316.84
chr13	31512708	31513931	MACS_peak_985	451.37
chr13	32070857	32072964	MACS_peak_986	1117.33
chr13	32532136	32533133	MACS_peak_987	337.38
chr13	33901389	33902812	MACS_peak_988	690.38
chr13	33930338	33931598	MACS_peak_989	277.78
chr13	34244997	34246264	MACS_peak_990	433.31
chr13	34248882	34250496	MACS_peak_991	848.68
chr13	34548122	34549483	MACS_peak_992	536.73
chr13	35781293	35783170	MACS_peak_993	1025.58
chr13	35822862	35824578	MACS_peak_994	1268.5
chr13	35841487	35842780	MACS_peak_995	318.91
chr13	36077967	36079407	MACS_peak_996	363.05
chr13	36137431	36139060	MACS_peak_997	777.26
chr13	36353498	36354957	MACS_peak_998	1279
chr13	36431159	36432501	MACS_peak_999	230.92
chr13	36514449	36515624	MACS_peak_1000	443.34
chr13	36553649	36554844	MACS_peak_1001	349.8
chr13	36984981	36986242	MACS_peak_1002	224.69
chr13	37756224	37757768	MACS_peak_1003	927.06
chr13	38009390	38010366	MACS_peak_1004	252.13
chr13	40663334	40665034	MACS_peak_1005	749.92
chr13	40779556	40780797	MACS_peak_1006	522.05
chr13	41299856	41301002	MACS_peak_1007	251.15
chr13	41344856	41346193	MACS_peak_1008	815.53
chr13	42176687	42177972	MACS_peak_1009	274.12
chr13	42786014	42787097	MACS_peak_1010	383.81
chr13	43216482	43218097	MACS_peak_1011	624.86
chr13	44530693	44532019	MACS_peak_1012	498.98
chr13	44606496	44608033	MACS_peak_1013	603.2
chr13	44856028	44857657	MACS_peak_1014	1223.33
chr13	44976150	44977227	MACS_peak_1015	355.33
chr13	45327893	45329288	MACS_peak_1016	518.49
chr13	45538623	45539985	MACS_peak_1017	744.62
chr13	45842350	45843418	MACS_peak_1018	334.16
chr13	45970136	45971624	MACS_peak_1019	563.84
chr13	46922246	46923935	MACS_peak_1020	1439.05
chr13	47540796	47541708	MACS_peak_1021	281.37
chr13	48246713	48248677	MACS_peak_1022	886.4
chr13	48426395	48427780	MACS_peak_1023	645.98
chr13	48456993	48458022	MACS_peak_1024	446.05
chr13	48791882	48793109	MACS_peak_1025	490.44
chr13	48904972	48906505	MACS_peak_1026	1054.69
chr13	49639245	49641242	MACS_peak_1027	1286.54
chr13	50432087	50433720	MACS_peak_1028	831.59
chr13	51675318	51676661	MACS_peak_1029	1169.1
chr13	51883622	51884803	MACS_peak_1030	489.66
chr13	52438227	52439685	MACS_peak_1031	475.71
chr13	52442885	52444898	MACS_peak_1032	1449.17
chr13	52570115	52571225	MACS_peak_1033	351.18
chr13	53127780	53128824	MACS_peak_1034	295.83
chr13	53188878	53190870	MACS_peak_1035	1952.33
chr13	53247200	53249100	MACS_peak_1036	1164.81
chr13	53263911	53265398	MACS_peak_1037	838.18
chr13	53450333	53451260	MACS_peak_1038	468.45
chr13	53544202	53545555	MACS_peak_1039	1007.99
chr13	54255569	54257102	MACS_peak_1040	1210.64
chr13	54424533	54426093	MACS_peak_1041	563.77
chr13	54708196	54709284	MACS_peak_1042	356.26
chr13	55034750	55036395	MACS_peak_1043	526.95
chr13	55316764	55318648	MACS_peak_1044	1253.55
chr13	55504712	55505943	MACS_peak_1045	393.87
chr13	55665671	55667585	MACS_peak_1046	961.76
chr13	55679671	55681428	MACS_peak_1047	2028.58
chr13	56603200	56604469	MACS_peak_1048	562.18
chr13	57091397	57092921	MACS_peak_1049	1494.3
chr13	57242544	57243774	MACS_peak_1050	112.72
chr13	57446221	57447825	MACS_peak_1051	1125.49
chr13	57664615	57666371	MACS_peak_1052	844.4
chr13	58700448	58702002	MACS_peak_1053	684.79
chr13	58911533	58913128	MACS_peak_1054	2096.05
chr13	59347288	59349170	MACS_peak_1055	749.66
chr13	59469062	59469921	MACS_peak_1056	336.24
chr13	59523742	59525519	MACS_peak_1057	1523.31
chr13	60780357	60781395	MACS_peak_1058	383.48
chr13	61018504	61020339	MACS_peak_1059	930.41
chr13	62850380	62851637	MACS_peak_1060	229.78
chr13	63206254	63207709	MACS_peak_1061	541.78
chr13	63630370	63631650	MACS_peak_1062	526.96
chr13	64186830	64187752	MACS_peak_1063	278.86
chr13	64418162	64419549	MACS_peak_1064	613.62
chr13	64482430	64483776	MACS_peak_1065	710.5
chr13	65144246	65145169	MACS_peak_1066	186.1
chr13	68802475	68804078	MACS_peak_1067	612.36
chr13	69024766	69026000	MACS_peak_1068	384.95
chr13	69343884	69344972	MACS_peak_1069	547.12
chr13	69746271	69747543	MACS_peak_1070	402.86
chr13	71237516	71239034	MACS_peak_1071	1262.36
chr13	72158896	72160109	MACS_peak_1072	190.37
chr13	73253296	73254387	MACS_peak_1073	316.01
chr13	73438283	73439942	MACS_peak_1074	1039.46
chr13	73540024	73541576	MACS_peak_1075	1128.88
chr13	74282858	74284068	MACS_peak_1076	364.94
chr13	74337267	74338441	MACS_peak_1077	521.29
chr13	74469933	74471016	MACS_peak_1078	244.66
chr13	75130472	75131927	MACS_peak_1079	616.01
chr13	75752757	75754048	MACS_peak_1080	510.56
chr13	77300215	77300802	MACS_peak_1081	68.49
chr13	77968444	77970514	MACS_peak_1082	1570.87
chr13	79561663	79562784	MACS_peak_1083	255.68
chr13	79609992	79611327	MACS_peak_1084	305.39
chr13	80920695	80922413	MACS_peak_1085	1309.82
chr13	81100791	81101930	MACS_peak_1086	336.92
chr13	81508402	81509321	MACS_peak_1087	260.48
chr13	84390817	84392512	MACS_peak_1088	723.71
chr13	85224895	85226270	MACS_peak_1089	372.65
chr13	87406819	87408021	MACS_peak_1090	319.66
chr13	87454069	87455310	MACS_peak_1091	202.88
chr13	89420739	89421699	MACS_peak_1092	338.66
chr13	90304386	90305840	MACS_peak_1093	574.7
chr13	91360643	91361773	MACS_peak_1094	907.6
chr13	91374897	91376100	MACS_peak_1095	736.32
chr13	91581282	91583073	MACS_peak_1096	896.67
chr13	92174974	92176203	MACS_peak_1097	769.49
chr13	92293092	92294047	MACS_peak_1098	187.23
chr13	92768377	92769639	MACS_peak_1099	232.61
chr13	93328002	93329714	MACS_peak_1100	1611.99
chr13	93332579	93334387	MACS_peak_1101	921.1
chr13	94207996	94209229	MACS_peak_1102	166.94
chr13	94519591	94520962	MACS_peak_1103	277.53
chr13	94684880	94685868	MACS_peak_1104	192.2
chr13	94818816	94820025	MACS_peak_1105	474.07
chr13	95141224	95141859	MACS_peak_1106	103.4
chr13	95145263	95146895	MACS_peak_1107	922.14
chr13	95681419	95682678	MACS_peak_1108	405.61
chr13	96094023	96095199	MACS_peak_1109	279.27
chr13	96910687	96912463	MACS_peak_1110	1272.79
chr13	97080014	97081075	MACS_peak_1111	234.47
chr13	98522085	98523405	MACS_peak_1112	308.58
chr13	98899230	98901103	MACS_peak_1113	267
chr13	99472134	99473399	MACS_peak_1114	813.61
chr13	99942341	99943332	MACS_peak_1115	133.65
chr13	100027440	100028961	MACS_peak_1116	1169.99
chr13	100422332	100424038	MACS_peak_1117	1066.21
chr13	100813415	100815190	MACS_peak_1118	1726.76
chr13	102201302	102202578	MACS_peak_1119	695.22
chr13	102638405	102640097	MACS_peak_1120	1221.73
chr13	102703217	102704583	MACS_peak_1121	631.88
chr13	103173404	103174667	MACS_peak_1122	296.54
chr13	103189523	103190799	MACS_peak_1123	532.74
chr13	103260168	103261951	MACS_peak_1124	1420.23
chr13	103601344	103602455	MACS_peak_1125	253.04
chr13	103836463	103838148	MACS_peak_1126	964.47
chr13	104102016	104103598	MACS_peak_1127	1761.83
chr13	104144098	104145728	MACS_peak_1128	1153.62
chr13	104444749	104447179	MACS_peak_1129	1732.22
chr13	104466100	104467344	MACS_peak_1130	515.75
chr13	104633113	104634379	MACS_peak_1131	334.91
chr13	104715780	104717251	MACS_peak_1132	1095.9
chr13	105169789	105170997	MACS_peak_1133	337.51
chr13	106162289	106164331	MACS_peak_1134	1705.86
chr13	106403539	106406149	MACS_peak_1135	1665.62
chr13	106911386	106913154	MACS_peak_1136	969.79
chr13	107002381	107003857	MACS_peak_1137	998.79
chr13	107526008	107528037	MACS_peak_1138	1319.19
chr13	107799488	107800753	MACS_peak_1139	419.81
chr13	107813293	107815139	MACS_peak_1140	1328.32
chr13	108985995	108987216	MACS_peak_1141	498.34
chr13	109614827	109616486	MACS_peak_1142	351.03
chr13	110391404	110392897	MACS_peak_1143	695.11
chr13	110600844	110602611	MACS_peak_1144	1258.78
chr13	111571011	111572341	MACS_peak_1145	516.66
chr13	112502131	112503742	MACS_peak_1146	1096.63
chr13	112508388	112510062	MACS_peak_1147	539.84
chr13	112829115	112830435	MACS_peak_1148	490.91
chr13	112872401	112874339	MACS_peak_1149	1574.88
chr13	112918158	112919661	MACS_peak_1150	720.04
chr13	113442411	113443692	MACS_peak_1151	445.73
chr13	113591996	113593175	MACS_peak_1152	418.59
chr13	113602446	113603637	MACS_peak_1153	545.71
chr13	116836097	116837420	MACS_peak_1154	313.2
chr13	117569924	117571386	MACS_peak_1155	373.47
chr13	117771386	117772838	MACS_peak_1156	481.43
chr13	118447189	118448241	MACS_peak_1157	227.42
chr14	8169173	8170419	MACS_peak_1158	350.38
chr14	9320185	9320739	MACS_peak_1159	51.57
chr14	9392183	9393828	MACS_peak_1160	800.13
chr14	9530646	9531759	MACS_peak_1161	258.12
chr14	10220709	10221945	MACS_peak_1162	195.55
chr14	10796208	10797379	MACS_peak_1163	350.67
chr14	12322694	12324115	MACS_peak_1164	513.84
chr14	12471157	12472779	MACS_peak_1165	1042.42
chr14	12645057	12646659	MACS_peak_1166	718.34
chr14	12834199	12836104	MACS_peak_1167	1164.84
chr14	13668024	13669386	MACS_peak_1168	172.25
chr14	13934584	13936057	MACS_peak_1169	688.24
chr14	14079493	14080698	MACS_peak_1170	236.93
chr14	14437943	14439022	MACS_peak_1171	81.72
chr14	14439248	14440312	MACS_peak_1172	90.4
chr14	15321489	15322430	MACS_peak_1173	312.79
chr14	15950302	15952334	MACS_peak_1174	720.32
chr14	16485599	16486986	MACS_peak_1175	665.22
chr14	18298926	18300300	MACS_peak_1176	340.58
chr14	18314936	18316687	MACS_peak_1177	725.89
chr14	18792275	18793503	MACS_peak_1178	360
chr14	18907374	18908535	MACS_peak_1179	427.11
chr14	20238278	20239290	MACS_peak_1180	338.2
chr14	21336355	21338128	MACS_peak_1181	1164.9
chr14	22485396	22486835	MACS_peak_1182	613.16
chr14	22532973	22534188	MACS_peak_1183	245.83
chr14	22704216	22705137	MACS_peak_1184	129.04
chr14	23296582	23298154	MACS_peak_1185	535
chr14	23971398	23973148	MACS_peak_1186	986.23
chr14	24427908	24429372	MACS_peak_1187	180.95
chr14	24475595	24477136	MACS_peak_1188	688.39
chr14	24661046	24662024	MACS_peak_1189	343.32
chr14	24818033	24819401	MACS_peak_1190	654.81
chr14	25111462	25112768	MACS_peak_1191	519.16
chr14	25375320	25376186	MACS_peak_1192	197.59
chr14	25528854	25530239	MACS_peak_1193	539.79
chr14	26322893	26324207	MACS_peak_1194	516.8
chr14	26584498	26585775	MACS_peak_1195	224.69
chr14	26926149	26927906	MACS_peak_1196	621.18
chr14	27322465	27324399	MACS_peak_1197	2340.4
chr14	27362536	27363900	MACS_peak_1198	489.35
chr14	27388454	27389869	MACS_peak_1199	1125.49
chr14	27901424	27902876	MACS_peak_1200	761.85
chr14	27920786	27922125	MACS_peak_1201	614.15
chr14	28008306	28009550	MACS_peak_1202	264.68
chr14	28092941	28094240	MACS_peak_1203	343.02
chr14	28361459	28362530	MACS_peak_1204	192.53
chr14	29089913	29091198	MACS_peak_1205	515.76
chr14	29665466	29666426	MACS_peak_1206	228.81
chr14	29741057	29742968	MACS_peak_1207	1603.74
chr14	30183966	30185147	MACS_peak_1208	701.84
chr14	30741329	30742954	MACS_peak_1209	964.1
chr14	30874761	30876123	MACS_peak_1210	517.67
chr14	31038519	31040244	MACS_peak_1211	1462.25
chr14	31198410	31200138	MACS_peak_1212	1423.04
chr14	32036410	32037741	MACS_peak_1213	807.08
chr14	32208605	32209662	MACS_peak_1214	302.33
chr14	33442206	33443455	MACS_peak_1215	149.85
chr14	33717944	33718896	MACS_peak_1216	429.17
chr14	33722112	33723777	MACS_peak_1217	760.12
chr14	33915183	33917011	MACS_peak_1218	507.41
chr14	34951233	34952544	MACS_peak_1219	432.62
chr14	36632728	36634479	MACS_peak_1220	731.21
chr14	36778167	36779690	MACS_peak_1221	619.41
chr14	36901731	36903606	MACS_peak_1222	1774.81
chr14	36925776	36927551	MACS_peak_1223	1578.04
chr14	38687549	38688891	MACS_peak_1224	210.34
chr14	39157900	39159293	MACS_peak_1225	296.09
chr14	39421833	39423099	MACS_peak_1226	354.39
chr14	39971805	39972844	MACS_peak_1227	400.89
chr14	40838787	40840307	MACS_peak_1228	962.62
chr14	45058392	45060259	MACS_peak_1229	1336.54
chr14	45796494	45797992	MACS_peak_1230	608.95
chr14	48378808	48380711	MACS_peak_1231	765.52
chr14	48907400	48908688	MACS_peak_1232	514.66
chr14	51013080	51014057	MACS_peak_1233	258.66
chr14	55230815	55232084	MACS_peak_1234	621.46
chr14	55770206	55771575	MACS_peak_1235	824.97
chr14	56654498	56656508	MACS_peak_1236	2302.92
chr14	56857367	56858929	MACS_peak_1237	633.63
chr14	57847494	57849398	MACS_peak_1238	2619.35
chr14	57957117	57958695	MACS_peak_1239	888.84
chr14	59517299	59519136	MACS_peak_1240	548.54
chr14	59763761	59765379	MACS_peak_1241	1581.51
chr14	60228044	60229253	MACS_peak_1242	611.61
chr14	60732045	60733349	MACS_peak_1243	437.95
chr14	61263213	61264643	MACS_peak_1244	360.71
chr14	61695837	61697538	MACS_peak_1245	731.21
chr14	62873350	62874272	MACS_peak_1246	164.88
chr14	62904901	62906543	MACS_peak_1247	1294.82
chr14	62914358	62915801	MACS_peak_1248	689.01
chr14	63038055	63039368	MACS_peak_1249	833.2
chr14	63362130	63362992	MACS_peak_1250	301.7
chr14	64255289	64257006	MACS_peak_1251	1050.34
chr14	64271453	64272751	MACS_peak_1252	1104.55
chr14	65293983	65295597	MACS_peak_1253	1556.72
chr14	66108502	66109779	MACS_peak_1254	236.19
chr14	66190154	66191121	MACS_peak_1255	239.06
chr14	66370097	66371427	MACS_peak_1256	642.72
chr14	67212678	67213624	MACS_peak_1257	363.76
chr14	67874264	67874797	MACS_peak_1258	78.87
chr14	67955093	67956365	MACS_peak_1259	960.68
chr14	68324940	68326244	MACS_peak_1260	395.63
chr14	68390047	68391381	MACS_peak_1261	496.93
chr14	69224802	69226411	MACS_peak_1262	993.16
chr14	70769697	70772657	MACS_peak_1263	3100
chr14	71259595	71260658	MACS_peak_1264	593.3
chr14	71348803	71350030	MACS_peak_1265	594.37
chr14	72358811	72360510	MACS_peak_1266	513.03
chr14	72426437	72427635	MACS_peak_1267	297.96
chr14	72499947	72501438	MACS_peak_1268	619.95
chr14	72817286	72818706	MACS_peak_1269	743.79
chr14	73215376	73216599	MACS_peak_1270	253.11
chr14	73452791	73454565	MACS_peak_1271	1019.69
chr14	73575885	73577664	MACS_peak_1272	1605.53
chr14	75158214	75159474	MACS_peak_1273	455.09
chr14	75195026	75196189	MACS_peak_1274	544.15
chr14	75618731	75620137	MACS_peak_1275	591.18
chr14	75714491	75715566	MACS_peak_1276	239.95
chr14	75932535	75933956	MACS_peak_1277	657.11
chr14	75999342	76000627	MACS_peak_1278	482.18
chr14	77959574	77960158	MACS_peak_1279	69.99
chr14	78285140	78286166	MACS_peak_1280	175.97
chr14	78353109	78354509	MACS_peak_1281	824.86
chr14	78970670	78972131	MACS_peak_1282	323.57
chr14	79106574	79108499	MACS_peak_1283	646.5
chr14	79376315	79377888	MACS_peak_1284	407.49
chr14	80410607	80412220	MACS_peak_1285	805.77
chr14	80959634	80960678	MACS_peak_1286	173.01
chr14	81037001	81038796	MACS_peak_1287	862.84
chr14	86015222	86016778	MACS_peak_1288	465.76
chr14	86731576	86732730	MACS_peak_1289	258.11
chr14	86867282	86868656	MACS_peak_1290	277.75
chr14	87186035	87186949	MACS_peak_1291	258.11
chr14	88356846	88358171	MACS_peak_1292	399.43
chr14	90786819	90788578	MACS_peak_1293	778.22
chr14	92148508	92150243	MACS_peak_1294	363.05
chr14	92287719	92289286	MACS_peak_1295	984.19
chr14	93185946	93187561	MACS_peak_1296	835.49
chr14	93256239	93257976	MACS_peak_1297	508.45
chr14	97062215	97063681	MACS_peak_1298	955.58
chr14	97797846	97799224	MACS_peak_1299	754.55
chr14	102809546	102811325	MACS_peak_1300	935.6
chr14	102898949	102900393	MACS_peak_1301	778.71
chr14	103082368	103083354	MACS_peak_1302	227.58
chr14	105106160	105107561	MACS_peak_1303	756.17
chr14	105225737	105226869	MACS_peak_1304	494.4
chr14	105328627	105329730	MACS_peak_1305	194.11
chr14	107533866	107534969	MACS_peak_1306	412.18
chr14	107672567	107673848	MACS_peak_1307	686.14
chr14	107674567	107675571	MACS_peak_1308	293.9
chr14	108393399	108394850	MACS_peak_1309	504.17
chr14	111207706	111209145	MACS_peak_1310	424.24
chr14	111256970	111258751	MACS_peak_1311	500.99
chr14	115697686	115698999	MACS_peak_1312	627.97
chr14	116005483	116006663	MACS_peak_1313	184.46
chr14	119020470	119021514	MACS_peak_1314	146
chr14	119073483	119074651	MACS_peak_1315	486.61
chr14	119650784	119652314	MACS_peak_1316	494.68
chr14	119700159	119701162	MACS_peak_1317	198.66
chr14	120037781	120039030	MACS_peak_1318	173.69
chr14	120923067	120923962	MACS_peak_1319	250.05
chr14	121250886	121252166	MACS_peak_1320	340.49
chr14	121357824	121359075	MACS_peak_1321	617
chr14	121365346	121366719	MACS_peak_1322	659.52
chr14	121366947	121368899	MACS_peak_1323	981.52
chr14	121519711	121520908	MACS_peak_1324	528.31
chr14	122391739	122392862	MACS_peak_1325	532.3
chr14	123042562	123043988	MACS_peak_1326	294.94
chr15	3249899	3250984	MACS_peak_1327	318.91
chr15	4354614	4355876	MACS_peak_1328	428.69
chr15	5201221	5202895	MACS_peak_1329	1362.55
chr15	7094238	7095592	MACS_peak_1330	486.59
chr15	7949117	7950519	MACS_peak_1331	305.91
chr15	7983041	7984133	MACS_peak_1332	302.71
chr15	8377238	8378861	MACS_peak_1333	750.66
chr15	9596818	9597653	MACS_peak_1334	151.09
chr15	10054382	10055667	MACS_peak_1335	475.93
chr15	10109528	10110786	MACS_peak_1336	236.72
chr15	10406839	10408458	MACS_peak_1337	682.73
chr15	12003531	12005090	MACS_peak_1338	760.96
chr15	12544263	12545639	MACS_peak_1339	380.1
chr15	12581651	12582965	MACS_peak_1340	578.44
chr15	12786541	12788016	MACS_peak_1341	334.62
chr15	12813179	12814355	MACS_peak_1342	472.21
chr15	12849276	12850498	MACS_peak_1343	981.97
chr15	13096986	13098412	MACS_peak_1344	536.84
chr15	13899808	13901210	MACS_peak_1345	218.19
chr15	22161410	22162929	MACS_peak_1346	307.17
chr15	22551247	22552576	MACS_peak_1347	397.48
chr15	23157791	23159347	MACS_peak_1348	398.66
chr15	23441733	23442825	MACS_peak_1349	306.09
chr15	24889575	24890590	MACS_peak_1350	383.29
chr15	26585610	26586709	MACS_peak_1351	336.01
chr15	26933882	26935118	MACS_peak_1352	198.59
chr15	27523204	27525157	MACS_peak_1353	785.24
chr15	27670392	27671952	MACS_peak_1354	731.01
chr15	28455091	28456780	MACS_peak_1355	1071.23
chr15	28457761	28458172	MACS_peak_1356	57.55
chr15	28509582	28511368	MACS_peak_1357	477.38
chr15	30325255	30327018	MACS_peak_1358	932.02
chr15	30591505	30593066	MACS_peak_1359	1182.68
chr15	31324250	31325415	MACS_peak_1360	219.4
chr15	31422746	31423978	MACS_peak_1361	714.39
chr15	31473879	31475048	MACS_peak_1362	416.07
chr15	31853840	31855158	MACS_peak_1363	479.04
chr15	31995188	31996963	MACS_peak_1364	690.84
chr15	32512351	32513884	MACS_peak_1365	733.58
chr15	33953660	33955161	MACS_peak_1366	877
chr15	34282676	34284126	MACS_peak_1367	1508.14
chr15	34614799	34616061	MACS_peak_1368	472.57
chr15	34862034	34862984	MACS_peak_1369	133.6
chr15	35276227	35277573	MACS_peak_1370	740.11
chr15	35675119	35676638	MACS_peak_1371	627.03
chr15	35800740	35802382	MACS_peak_1372	697.76
chr15	35849001	35850195	MACS_peak_1373	295.61
chr15	36342035	36343841	MACS_peak_1374	946.01
chr15	36919995	36920970	MACS_peak_1375	284.7
chr15	37059371	37060771	MACS_peak_1376	793.47
chr15	37603394	37604863	MACS_peak_1377	518.35
chr15	37605186	37606553	MACS_peak_1378	966.44
chr15	37996637	37997808	MACS_peak_1379	245.22
chr15	38050358	38053105	MACS_peak_1380	1315.2
chr15	38284454	38285702	MACS_peak_1381	662.34
chr15	38994423	38995768	MACS_peak_1382	1119.49
chr15	39600801	39602645	MACS_peak_1383	636.61
chr15	41378033	41379514	MACS_peak_1384	443.92
chr15	41454030	41455662	MACS_peak_1385	727.45
chr15	41814180	41815260	MACS_peak_1386	391.74
chr15	42340378	42341874	MACS_peak_1387	367.71
chr15	43532037	43533803	MACS_peak_1388	553.7
chr15	44360986	44362168	MACS_peak_1389	654.27
chr15	46353010	46354637	MACS_peak_1390	667.12
chr15	46523783	46524995	MACS_peak_1391	173.16
chr15	46998092	46999826	MACS_peak_1392	418.74
chr15	48135163	48136121	MACS_peak_1393	164.45
chr15	48829075	48830515	MACS_peak_1394	200.11
chr15	51128744	51130050	MACS_peak_1395	302.15
chr15	51658402	51659647	MACS_peak_1396	573.22
chr15	53202778	53203842	MACS_peak_1397	281.32
chr15	53664838	53666207	MACS_peak_1398	500.51
chr15	54523301	54524724	MACS_peak_1399	856.28
chr15	55065830	55067385	MACS_peak_1400	853.98
chr15	55463877	55465327	MACS_peak_1401	321.13
chr15	55476614	55478522	MACS_peak_1402	957.63
chr15	55573305	55574730	MACS_peak_1403	871.22
chr15	57574674	57575693	MACS_peak_1404	250.38
chr15	57857109	57858239	MACS_peak_1405	347.13
chr15	57964583	57966144	MACS_peak_1406	579.3
chr15	58082677	58084394	MACS_peak_1407	664.25
chr15	58599659	58601081	MACS_peak_1408	421.25
chr15	58913743	58915070	MACS_peak_1409	348.1
chr15	59571230	59572730	MACS_peak_1410	770.75
chr15	59620431	59622534	MACS_peak_1411	1068.59
chr15	60185968	60187892	MACS_peak_1412	418.93
chr15	61830679	61831751	MACS_peak_1413	341.06
chr15	62408939	62410044	MACS_peak_1414	343.46
chr15	63186429	63188462	MACS_peak_1415	936.4
chr15	63657807	63659662	MACS_peak_1416	1193.78
chr15	64152467	64154187	MACS_peak_1417	1222.32
chr15	64209092	64210393	MACS_peak_1418	764.93
chr15	64568142	64569589	MACS_peak_1419	513.37
chr15	64657224	64658598	MACS_peak_1420	237.82
chr15	65853150	65854745	MACS_peak_1421	855.37
chr15	65857793	65859582	MACS_peak_1422	821.3
chr15	65884130	65885461	MACS_peak_1423	444.35
chr15	65908236	65910220	MACS_peak_1424	1193.09
chr15	66275411	66277056	MACS_peak_1425	521.45
chr15	67444987	67446403	MACS_peak_1426	287.98
chr15	67823547	67825451	MACS_peak_1427	1367.78
chr15	68116904	68118136	MACS_peak_1428	966.31
chr15	68563628	68564798	MACS_peak_1429	330.1
chr15	68816115	68818044	MACS_peak_1430	1369.65
chr15	70048055	70049488	MACS_peak_1431	682.62
chr15	70210902	70212407	MACS_peak_1432	879.57
chr15	70645915	70647391	MACS_peak_1433	811.3
chr15	70756930	70758722	MACS_peak_1434	903.02
chr15	70778394	70779433	MACS_peak_1435	166.25
chr15	71555821	71557368	MACS_peak_1436	662.72
chr15	71879749	71880670	MACS_peak_1437	257.55
chr15	71918872	71920670	MACS_peak_1438	1459.21
chr15	71942967	71944135	MACS_peak_1439	220.88
chr15	72708517	72709681	MACS_peak_1440	446.25
chr15	73627988	73628880	MACS_peak_1441	135.38
chr15	74376653	74378306	MACS_peak_1442	710.45
chr15	75750586	75751863	MACS_peak_1443	437.6
chr15	76261084	76262422	MACS_peak_1444	328.98
chr15	76472503	76474318	MACS_peak_1445	1212.03
chr15	76996117	76997597	MACS_peak_1446	987.97
chr15	77959943	77960971	MACS_peak_1447	319.08
chr15	77963135	77964311	MACS_peak_1448	320.28
chr15	78277339	78278756	MACS_peak_1449	777.18
chr15	79765443	79767039	MACS_peak_1450	1649.87
chr15	80442505	80444009	MACS_peak_1451	1294.47
chr15	80849298	80850981	MACS_peak_1452	465.78
chr15	81824622	81826153	MACS_peak_1453	546.18
chr15	82150831	82152326	MACS_peak_1454	561.94
chr15	82220970	82222273	MACS_peak_1455	561.77
chr15	82784291	82786094	MACS_peak_1456	1218.72
chr15	82838724	82839990	MACS_peak_1457	241.82
chr15	83994309	83995877	MACS_peak_1458	493.96
chr15	84195229	84196518	MACS_peak_1459	832.26
chr15	84451746	84453147	MACS_peak_1460	1282
chr15	85533472	85534948	MACS_peak_1461	707.85
chr15	85676177	85677574	MACS_peak_1462	344.48
chr15	86132126	86133306	MACS_peak_1463	598.93
chr15	86541323	86543064	MACS_peak_1464	1577.78
chr15	86723144	86724405	MACS_peak_1465	598.75
chr15	86764631	86766116	MACS_peak_1466	632.04
chr15	87047288	87048338	MACS_peak_1467	260.9
chr15	87054330	87055799	MACS_peak_1468	611.54
chr15	87505292	87506482	MACS_peak_1469	513.9
chr15	87719625	87721155	MACS_peak_1470	1110.98
chr15	87803820	87804756	MACS_peak_1471	208.98
chr15	88353300	88354808	MACS_peak_1472	1082.52
chr15	88680237	88681343	MACS_peak_1473	444.01
chr15	88867574	88869127	MACS_peak_1474	1123.84
chr15	89280182	89281744	MACS_peak_1475	1909.42
chr15	89996718	89997896	MACS_peak_1476	199.5
chr15	90421961	90423098	MACS_peak_1477	362.75
chr15	91060421	91062011	MACS_peak_1478	732.56
chr15	93472281	93473637	MACS_peak_1479	391.04
chr15	93934803	93936028	MACS_peak_1480	497.41
chr15	94251482	94252866	MACS_peak_1481	382.9
chr15	94583683	94584737	MACS_peak_1482	423.39
chr15	95153392	95154800	MACS_peak_1483	510.29
chr15	95205334	95206872	MACS_peak_1484	768.43
chr15	95593400	95594462	MACS_peak_1485	139.57
chr15	97448022	97449392	MACS_peak_1486	591.63
chr15	97603176	97604438	MACS_peak_1487	396.28
chr15	97612384	97613753	MACS_peak_1488	814.71
chr15	97676311	97677629	MACS_peak_1489	822.4
chr15	98303358	98304365	MACS_peak_1490	246.03
chr15	98848562	98849753	MACS_peak_1491	346.2
chr15	98850505	98851555	MACS_peak_1492	269.2
chr15	100191233	100192795	MACS_peak_1493	615.75
chr15	101773261	101774319	MACS_peak_1494	381.67
chr15	101919843	101921038	MACS_peak_1495	376.11
chr15	102262834	102264389	MACS_peak_1496	1246.52
chr15	102485020	102487011	MACS_peak_1497	1335.33
chr15	102634206	102635615	MACS_peak_1498	799.87
chr15	102915884	102917316	MACS_peak_1499	824.21
chr15	103464206	103465951	MACS_peak_1500	1654.98
chr16	3981126	3982253	MACS_peak_1501	370.24
chr16	4091661	4093342	MACS_peak_1502	714.38
chr16	4127995	4129957	MACS_peak_1503	982.91
chr16	4147366	4148976	MACS_peak_1504	935.57
chr16	4189537	4191148	MACS_peak_1505	288.24
chr16	4362191	4363475	MACS_peak_1506	597.03
chr16	4519797	4521210	MACS_peak_1507	545.17
chr16	4635235	4636517	MACS_peak_1508	912.13
chr16	4977854	4979133	MACS_peak_1509	501.11
chr16	5054913	5056391	MACS_peak_1510	260.52
chr16	5243427	5244761	MACS_peak_1511	714.62
chr16	5323124	5324163	MACS_peak_1512	368.01
chr16	6222937	6224388	MACS_peak_1513	725.59
chr16	6405259	6407032	MACS_peak_1514	499.01
chr16	6944179	6945479	MACS_peak_1515	514.61
chr16	7187560	7188650	MACS_peak_1516	495.11
chr16	7856646	7857770	MACS_peak_1517	289.86
chr16	8056211	8057478	MACS_peak_1518	277.31
chr16	8318165	8319117	MACS_peak_1519	352.9
chr16	8355916	8357606	MACS_peak_1520	715.94
chr16	8862973	8864620	MACS_peak_1521	972.47
chr16	8924112	8925007	MACS_peak_1522	467.35
chr16	9004253	9005581	MACS_peak_1523	588.93
chr16	9009158	9010387	MACS_peak_1524	735.48
chr16	9768585	9769594	MACS_peak_1525	278.21
chr16	10041377	10042810	MACS_peak_1526	496.77
chr16	10060473	10061650	MACS_peak_1527	211.22
chr16	10611808	10613110	MACS_peak_1528	722.87
chr16	10647342	10648788	MACS_peak_1529	488.33
chr16	10915163	10916457	MACS_peak_1530	1076.41
chr16	11500669	11501845	MACS_peak_1531	590.09
chr16	11513219	11514014	MACS_peak_1532	111.09
chr16	11710357	11712013	MACS_peak_1533	863
chr16	11823139	11824439	MACS_peak_1534	692.64
chr16	11921268	11923062	MACS_peak_1535	648.23
chr16	11952334	11953601	MACS_peak_1536	496.95
chr16	12778487	12780021	MACS_peak_1537	521.26
chr16	13240958	13242184	MACS_peak_1538	580.81
chr16	13338932	13340087	MACS_peak_1539	468.79
chr16	13392346	13393782	MACS_peak_1540	1012.66
chr16	13399418	13400701	MACS_peak_1541	282.66
chr16	13498944	13500224	MACS_peak_1542	699.24
chr16	13675542	13677032	MACS_peak_1543	991.7
chr16	13695273	13696935	MACS_peak_1544	380.5
chr16	13724316	13726217	MACS_peak_1545	2473.01
chr16	14084636	14086383	MACS_peak_1546	580.18
chr16	14263471	14264973	MACS_peak_1547	841.94
chr16	14468357	14469981	MACS_peak_1548	1297.04
chr16	14626993	14628459	MACS_peak_1549	508.14
chr16	14870584	14872429	MACS_peak_1550	1034.88
chr16	15919107	15921150	MACS_peak_1551	1682.18
chr16	16352133	16354131	MACS_peak_1552	2018
chr16	16996250	16998144	MACS_peak_1553	1244.79
chr16	17270301	17271741	MACS_peak_1554	1075.38
chr16	17695706	17697023	MACS_peak_1555	715.76
chr16	17971067	17972508	MACS_peak_1556	645.07
chr16	18528494	18530059	MACS_peak_1557	498.1
chr16	19882340	19884089	MACS_peak_1558	540.86
chr16	19896630	19898365	MACS_peak_1559	1009.07
chr16	20114895	20116125	MACS_peak_1560	394.11
chr16	20754024	20755295	MACS_peak_1561	613.28
chr16	20764255	20765868	MACS_peak_1562	417.42
chr16	20792139	20793378	MACS_peak_1563	235.3
chr16	21535983	21537751	MACS_peak_1564	1714.69
chr16	21911501	21912841	MACS_peak_1565	476.53
chr16	22504680	22505982	MACS_peak_1566	666.72
chr16	22793320	22795059	MACS_peak_1567	969.19
chr16	24066108	24067448	MACS_peak_1568	543.87
chr16	24719561	24720829	MACS_peak_1569	161.03
chr16	25159618	25161031	MACS_peak_1570	1019.56
chr16	28040859	28042547	MACS_peak_1571	995.45
chr16	28538472	28539957	MACS_peak_1572	412.46
chr16	28802451	28803962	MACS_peak_1573	431.43
chr16	28890526	28891909	MACS_peak_1574	559.25
chr16	28971086	28972636	MACS_peak_1575	618.64
chr16	31004813	31006037	MACS_peak_1576	281.44
chr16	31331975	31333214	MACS_peak_1577	410.54
chr16	32458489	32459627	MACS_peak_1578	438.48
chr16	32543233	32544634	MACS_peak_1579	772.39
chr16	33419664	33421033	MACS_peak_1580	460.78
chr16	33592177	33593718	MACS_peak_1581	922.65
chr16	33917006	33918285	MACS_peak_1582	349.17
chr16	34344573	34345750	MACS_peak_1583	298.84
chr16	34415024	34416324	MACS_peak_1584	702.9
chr16	34639492	34640145	MACS_peak_1585	62.51
chr16	35015948	35017640	MACS_peak_1586	1160.31
chr16	35351973	35353125	MACS_peak_1587	396.49
chr16	35816260	35817926	MACS_peak_1588	1123.14
chr16	36353328	36355044	MACS_peak_1589	935.56
chr16	36501049	36502606	MACS_peak_1590	813.45
chr16	36593400	36594715	MACS_peak_1591	501.83
chr16	36604201	36605249	MACS_peak_1592	156.35
chr16	36798299	36799825	MACS_peak_1593	650.58
chr16	37396850	37398241	MACS_peak_1594	535.48
chr16	37422419	37423805	MACS_peak_1595	893.32
chr16	37913662	37914644	MACS_peak_1596	464.69
chr16	38280352	38281877	MACS_peak_1597	966.11
chr16	38367156	38368397	MACS_peak_1598	257.98
chr16	38588656	38590289	MACS_peak_1599	1340.9
chr16	39363265	39364637	MACS_peak_1600	713.34
chr16	39614763	39616219	MACS_peak_1601	912.22
chr16	39762246	39763458	MACS_peak_1602	426.1
chr16	40742812	40744243	MACS_peak_1603	346.09
chr16	41339755	41341535	MACS_peak_1604	654.49
chr16	43110820	43112259	MACS_peak_1605	510.58
chr16	43143937	43145328	MACS_peak_1606	689.5
chr16	44119614	44121097	MACS_peak_1607	516.93
chr16	44213416	44214637	MACS_peak_1608	533.49
chr16	44660206	44661186	MACS_peak_1609	233.21
chr16	44772951	44773920	MACS_peak_1610	216.76
chr16	45713220	45714516	MACS_peak_1611	457.52
chr16	46415158	46417501	MACS_peak_1612	2115.85
chr16	48865507	48866521	MACS_peak_1613	142.22
chr16	49009994	49012015	MACS_peak_1614	1078.69
chr16	49576948	49577573	MACS_peak_1615	128.95
chr16	50356436	50358361	MACS_peak_1616	998.98
chr16	51063227	51064513	MACS_peak_1617	333.67
chr16	51231141	51232323	MACS_peak_1618	365.35
chr16	51302324	51303220	MACS_peak_1619	293.6
chr16	51774321	51775888	MACS_peak_1620	659.2
chr16	52662425	52663058	MACS_peak_1621	103.42
chr16	53488241	53489164	MACS_peak_1622	488.06
chr16	54515818	54517142	MACS_peak_1623	202.04
chr16	54627693	54629101	MACS_peak_1624	650.1
chr16	54672461	54673827	MACS_peak_1625	714.85
chr16	56170524	56172343	MACS_peak_1626	743.78
chr16	56698983	56700041	MACS_peak_1627	220.09
chr16	57428540	57430429	MACS_peak_1628	948.65
chr16	57518376	57520287	MACS_peak_1629	1043.45
chr16	57539164	57540604	MACS_peak_1630	951.16
chr16	57559956	57561354	MACS_peak_1631	513.01
chr16	57651830	57652900	MACS_peak_1632	360.51
chr16	58120854	58122150	MACS_peak_1633	218.88
chr16	59682069	59683666	MACS_peak_1634	701.64
chr16	60030221	60031912	MACS_peak_1635	624.1
chr16	60919339	60921096	MACS_peak_1636	670.15
chr16	61483813	61485601	MACS_peak_1637	772.99
chr16	63846040	63847579	MACS_peak_1638	486.99
chr16	64792632	64793998	MACS_peak_1639	341.8
chr16	64823850	64825336	MACS_peak_1640	434.11
chr16	65505503	65506358	MACS_peak_1641	81.7
chr16	66215627	66217229	MACS_peak_1642	805.19
chr16	66405450	66407020	MACS_peak_1643	380.46
chr16	67775254	67776326	MACS_peak_1644	549.5
chr16	69272488	69274018	MACS_peak_1645	741.23
chr16	69649556	69650784	MACS_peak_1646	344.36
chr16	72162022	72163105	MACS_peak_1647	123.52
chr16	73123083	73124478	MACS_peak_1648	348.91
chr16	74897939	74899160	MACS_peak_1649	329.59
chr16	78057855	78058911	MACS_peak_1650	206.92
chr16	78081092	78082471	MACS_peak_1651	426.82
chr16	81839313	81840660	MACS_peak_1652	312.3
chr16	84851688	84853158	MACS_peak_1653	394.62
chr16	84853491	84854160	MACS_peak_1654	144.95
chr16	85355729	85356942	MACS_peak_1655	302.51
chr16	85470760	85471961	MACS_peak_1656	454.86
chr16	85963873	85964761	MACS_peak_1657	226.17
chr16	88588914	88590267	MACS_peak_1658	400.03
chr16	89829323	89830273	MACS_peak_1659	272.78
chr16	90783257	90784632	MACS_peak_1660	512.2
chr16	91498303	91499613	MACS_peak_1661	317.91
chr16	92703994	92705533	MACS_peak_1662	439.97
chr16	92805607	92806933	MACS_peak_1663	463.06
chr16	93696380	93697746	MACS_peak_1664	301.72
chr16	94650259	94651659	MACS_peak_1665	450.99
chr16	94892044	94893317	MACS_peak_1666	348.94
chr16	94894913	94896069	MACS_peak_1667	506.98
chr16	95497019	95498441	MACS_peak_1668	827.68
chr16	96283878	96285419	MACS_peak_1669	614.57
chr16	96407190	96408320	MACS_peak_1670	278.45
chr16	96733847	96734817	MACS_peak_1671	195.19
chr16	96992315	96993882	MACS_peak_1672	444.47
chr16	97644970	97646288	MACS_peak_1673	443.15
chr16	97790877	97792552	MACS_peak_1674	738.44
chr16	97988577	97990490	MACS_peak_1675	1160.24
chr17	3164891	3166705	MACS_peak_1676	804.22
chr17	3250792	3251785	MACS_peak_1677	331.85
chr17	3277903	3279079	MACS_peak_1678	590.09
chr17	3689349	3690688	MACS_peak_1679	379.33
chr17	4592442	4593869	MACS_peak_1680	544.24
chr17	4711190	4712333	MACS_peak_1681	221.09
chr17	5210715	5211839	MACS_peak_1682	326.53
chr17	5294032	5294982	MACS_peak_1683	276.59
chr17	5680518	5681989	MACS_peak_1684	672.4
chr17	6722466	6723436	MACS_peak_1685	227.83
chr17	6752169	6753568	MACS_peak_1686	835.75
chr17	7723744	7725105	MACS_peak_1687	775.56
chr17	8773675	8774758	MACS_peak_1688	556.59
chr17	8838083	8839113	MACS_peak_1689	246.64
chr17	9089453	9091144	MACS_peak_1690	657.46
chr17	9395136	9396548	MACS_peak_1691	477.22
chr17	9582123	9583887	MACS_peak_1692	461.94
chr17	10057425	10059360	MACS_peak_1693	1280.76
chr17	10665936	10667712	MACS_peak_1694	1376.28
chr17	10710831	10712382	MACS_peak_1695	1082.39
chr17	10719031	10720727	MACS_peak_1696	366.27
chr17	10978613	10980424	MACS_peak_1697	924.31
chr17	11140948	11142308	MACS_peak_1698	234.62
chr17	11318990	11320322	MACS_peak_1699	568.3
chr17	11711618	11712566	MACS_peak_1700	393.44
chr17	11829255	11831104	MACS_peak_1701	1452.76
chr17	12105667	12107129	MACS_peak_1702	644.53
chr17	12136354	12137404	MACS_peak_1703	616
chr17	12678624	12680247	MACS_peak_1704	776.29
chr17	14295791	14296855	MACS_peak_1705	187.23
chr17	14350163	14351395	MACS_peak_1706	275.63
chr17	15415981	15417394	MACS_peak_1707	728.19
chr17	15429245	15430723	MACS_peak_1708	657.95
chr17	15755051	15756579	MACS_peak_1709	374.77
chr17	15886821	15887410	MACS_peak_1710	59.84
chr17	16459462	16460479	MACS_peak_1711	204.92
chr17	17408881	17409852	MACS_peak_1712	267.41
chr17	17794954	17797050	MACS_peak_1713	1383.1
chr17	21282119	21283936	MACS_peak_1714	655.94
chr17	23553805	23555379	MACS_peak_1715	634.92
chr17	24057344	24058662	MACS_peak_1716	993.82
chr17	24864802	24865813	MACS_peak_1717	320.56
chr17	24924237	24926701	MACS_peak_1718	831.09
chr17	26213455	26214525	MACS_peak_1719	1174.05
chr17	26281461	26282871	MACS_peak_1720	299.56
chr17	26343198	26344456	MACS_peak_1721	536.04
chr17	28041774	28043281	MACS_peak_1722	412.45
chr17	28197511	28199332	MACS_peak_1723	861.78
chr17	28647651	28648673	MACS_peak_1724	191.68
chr17	29640622	29642159	MACS_peak_1725	704.62
chr17	30490766	30492457	MACS_peak_1726	710.55
chr17	30763724	30765064	MACS_peak_1727	507.22
chr17	31362586	31363953	MACS_peak_1728	547.5
chr17	31914112	31915225	MACS_peak_1729	144.56
chr17	32681585	32682588	MACS_peak_1730	391.51
chr17	32914172	32915461	MACS_peak_1731	1135.97
chr17	35019924	35021633	MACS_peak_1732	1226.18
chr17	35946122	35947804	MACS_peak_1733	683.84
chr17	36847492	36848467	MACS_peak_1734	442.07
chr17	40956230	40957414	MACS_peak_1735	293.27
chr17	43096311	43097579	MACS_peak_1736	324.44
chr17	44033235	44035058	MACS_peak_1737	1369.7
chr17	44041081	44042999	MACS_peak_1738	972.06
chr17	44581934	44583174	MACS_peak_1739	575.95
chr17	44883646	44885622	MACS_peak_1740	1801.97
chr17	44985781	44987382	MACS_peak_1741	207.81
chr17	45725888	45727545	MACS_peak_1742	526.28
chr17	46272550	46273962	MACS_peak_1743	945.2
chr17	46942151	46943870	MACS_peak_1744	1743.15
chr17	47585291	47586275	MACS_peak_1745	250.19
chr17	49276502	49278245	MACS_peak_1746	1612.07
chr17	49801116	49801877	MACS_peak_1747	133.81
chr17	50630330	50631251	MACS_peak_1748	256.41
chr17	50799233	50800556	MACS_peak_1749	605.35
chr17	50856449	50858016	MACS_peak_1750	817.06
chr17	51000365	51001994	MACS_peak_1751	189.52
chr17	51844148	51846055	MACS_peak_1752	587.93
chr17	51945732	51947031	MACS_peak_1753	424.44
chr17	52165638	52167123	MACS_peak_1754	587.28
chr17	52469656	52470508	MACS_peak_1755	169.09
chr17	52560320	52562304	MACS_peak_1756	892.46
chr17	53301342	53302614	MACS_peak_1757	333.56
chr17	53678572	53679526	MACS_peak_1758	196.85
chr17	54211605	54212957	MACS_peak_1759	200.82
chr17	54845760	54847369	MACS_peak_1760	1212.25
chr17	55489342	55490928	MACS_peak_1761	517.32
chr17	55529929	55531265	MACS_peak_1762	955.88
chr17	55951805	55953134	MACS_peak_1763	412.18
chr17	55992204	55993299	MACS_peak_1764	822.84
chr17	56317175	56318526	MACS_peak_1765	816.97
chr17	57800061	57801692	MACS_peak_1766	831.57
chr17	57890132	57891661	MACS_peak_1767	440.47
chr17	58270017	58271550	MACS_peak_1768	985.07
chr17	59123745	59125271	MACS_peak_1769	185.91
chr17	59556880	59558525	MACS_peak_1770	793.7
chr17	60247105	60248403	MACS_peak_1771	583.55
chr17	61626638	61627935	MACS_peak_1772	1208.87
chr17	62888684	62889844	MACS_peak_1773	280.91
chr17	62991478	62993116	MACS_peak_1774	1121.08
chr17	63265345	63267309	MACS_peak_1775	698.85
chr17	63285110	63286758	MACS_peak_1776	630.93
chr17	63306864	63308463	MACS_peak_1777	1014.14
chr17	63413523	63414711	MACS_peak_1778	428.2
chr17	63724637	63726546	MACS_peak_1779	686.75
chr17	64092369	64093369	MACS_peak_1780	205.46
chr17	64757211	64758405	MACS_peak_1781	635.12
chr17	64846597	64848012	MACS_peak_1782	656.79
chr17	65065568	65067127	MACS_peak_1783	947.98
chr17	65642324	65643392	MACS_peak_1784	493.39
chr17	65820721	65822700	MACS_peak_1785	1585.08
chr17	65876216	65877420	MACS_peak_1786	334.83
chr17	65916898	65918001	MACS_peak_1787	473.55
chr17	66664955	66666604	MACS_peak_1788	1064.62
chr17	67659006	67660075	MACS_peak_1789	119.45
chr17	68779316	68780169	MACS_peak_1790	166.76
chr17	68919062	68920393	MACS_peak_1791	364.76
chr17	69249928	69251553	MACS_peak_1792	1422.1
chr17	69404200	69405372	MACS_peak_1793	294.5
chr17	70422562	70423986	MACS_peak_1794	829.35
chr17	71247130	71247944	MACS_peak_1795	151.76
chr17	71433478	71434478	MACS_peak_1796	262.6
chr17	71654330	71655686	MACS_peak_1797	460.23
chr17	74541239	74542725	MACS_peak_1798	1029.61
chr17	75690246	75691664	MACS_peak_1799	725.37
chr17	76326959	76328651	MACS_peak_1800	455.67
chr17	76414712	76416653	MACS_peak_1801	1368.6
chr17	76988087	76989365	MACS_peak_1802	357.92
chr17	78246745	78247907	MACS_peak_1803	335.69
chr17	80177416	80178510	MACS_peak_1804	336.75
chr17	80409745	80410951	MACS_peak_1805	379.39
chr17	80412284	80413615	MACS_peak_1806	815.54
chr17	83701112	83702298	MACS_peak_1807	592.45
chr17	84004524	84006234	MACS_peak_1808	542.12
chr17	84273735	84274721	MACS_peak_1809	98.6
chr17	85294403	85295551	MACS_peak_1810	510.07
chr17	86053319	86054557	MACS_peak_1811	277.39
chr17	86070104	86071197	MACS_peak_1812	351.24
chr17	86120932	86122873	MACS_peak_1813	1160.64
chr17	88013829	88015311	MACS_peak_1814	657.35
chr17	88892844	88893895	MACS_peak_1815	224.96
chr17	90146145	90147655	MACS_peak_1816	412.87
chr17	90380618	90381654	MACS_peak_1817	168.35
chr17	90754782	90756190	MACS_peak_1818	149.66
chr17	91039239	91040608	MACS_peak_1819	811.39
chr17	91670588	91672053	MACS_peak_1820	515.48
chr17	92706993	92707984	MACS_peak_1821	232.51
chr17	92955819	92956878	MACS_peak_1822	142.43
chr18	3769875	3771194	MACS_peak_1823	378.59
chr18	4122082	4122922	MACS_peak_1824	170.5
chr18	4320168	4321730	MACS_peak_1825	552.09
chr18	4425048	4426641	MACS_peak_1826	471.43
chr18	4438774	4440482	MACS_peak_1827	836.75
chr18	4814218	4815248	MACS_peak_1828	314.29
chr18	5245028	5246873	MACS_peak_1829	1519.72
chr18	5253010	5254731	MACS_peak_1830	671.58
chr18	5400286	5401349	MACS_peak_1831	335.3
chr18	5488652	5490167	MACS_peak_1832	657.07
chr18	6452829	6454391	MACS_peak_1833	475.57
chr18	6493325	6494597	MACS_peak_1834	141.14
chr18	8992192	8993590	MACS_peak_1835	503.15
chr18	9836974	9838279	MACS_peak_1836	524.42
chr18	10454758	10456635	MACS_peak_1837	1475.33
chr18	10584669	10586096	MACS_peak_1838	368.86
chr18	10774422	10775614	MACS_peak_1839	413.77
chr18	10975568	10976810	MACS_peak_1840	904.85
chr18	11025431	11026596	MACS_peak_1841	543.55
chr18	11037749	11038956	MACS_peak_1842	908.37
chr18	11130269	11131353	MACS_peak_1843	357.2
chr18	11277720	11279019	MACS_peak_1844	295.92
chr18	11901017	11902350	MACS_peak_1845	827.6
chr18	11987336	11988825	MACS_peak_1846	477.08
chr18	12194585	12195873	MACS_peak_1847	305.71
chr18	12412259	12413413	MACS_peak_1848	208.91
chr18	12608705	12609983	MACS_peak_1849	299.45
chr18	12771827	12772648	MACS_peak_1850	165.94
chr18	13127420	13128898	MACS_peak_1851	798.32
chr18	14577189	14578547	MACS_peak_1852	766.17
chr18	14666932	14668145	MACS_peak_1853	658.78
chr18	16166726	16167823	MACS_peak_1854	192.29
chr18	16278804	16279953	MACS_peak_1855	283.57
chr18	16842441	16843835	MACS_peak_1856	492.28
chr18	17615585	17616809	MACS_peak_1857	426.95
chr18	18735200	18736678	MACS_peak_1858	451.07
chr18	19961117	19962618	MACS_peak_1859	463.43
chr18	20560721	20562235	MACS_peak_1860	376.13
chr18	20766419	20767868	MACS_peak_1861	324.43
chr18	20783696	20784619	MACS_peak_1862	377.67
chr18	20815008	20816288	MACS_peak_1863	825.75
chr18	20909594	20910752	MACS_peak_1864	327.12
chr18	21058100	21059775	MACS_peak_1865	967.84
chr18	21231639	21233048	MACS_peak_1866	641.86
chr18	21352668	21353962	MACS_peak_1867	658.79
chr18	21408956	21410566	MACS_peak_1868	492.76
chr18	22999390	23000498	MACS_peak_1869	299.33
chr18	23440992	23442051	MACS_peak_1870	185.18
chr18	23493033	23494510	MACS_peak_1871	412.67
chr18	23519507	23520396	MACS_peak_1872	176.56
chr18	23914393	23915899	MACS_peak_1873	684.15
chr18	24162722	24163824	MACS_peak_1874	268.16
chr18	24262677	24263974	MACS_peak_1875	259.74
chr18	24762865	24763959	MACS_peak_1876	234
chr18	24809559	24810956	MACS_peak_1877	406.52
chr18	24838351	24839837	MACS_peak_1878	1008.58
chr18	25024675	25026016	MACS_peak_1879	766.82
chr18	25468653	25470150	MACS_peak_1880	920.73
chr18	25649345	25650877	MACS_peak_1881	1314.11
chr18	25672759	25673875	MACS_peak_1882	268.6
chr18	25844537	25845931	MACS_peak_1883	644.4
chr18	26506484	26507061	MACS_peak_1884	66.72
chr18	26570600	26571988	MACS_peak_1885	643.82
chr18	27597822	27599553	MACS_peak_1886	344.91
chr18	29085581	29086967	MACS_peak_1887	306.22
chr18	31966654	31967951	MACS_peak_1888	746.62
chr18	32174065	32175414	MACS_peak_1889	406.92
chr18	33094515	33095790	MACS_peak_1890	377.4
chr18	33527840	33528832	MACS_peak_1891	207.04
chr18	33968329	33969888	MACS_peak_1892	1290.61
chr18	34068467	34069578	MACS_peak_1893	239.1
chr18	34120099	34121338	MACS_peak_1894	744.64
chr18	34812986	34814827	MACS_peak_1895	1270.21
chr18	34835668	34836978	MACS_peak_1896	421.8
chr18	34937831	34939411	MACS_peak_1897	706.35
chr18	35460810	35462035	MACS_peak_1898	691.72
chr18	36058278	36059764	MACS_peak_1899	554.56
chr18	36078114	36079655	MACS_peak_1900	564.78
chr18	36295978	36297419	MACS_peak_1901	937.23
chr18	38153487	38155202	MACS_peak_1902	1438.82
chr18	38819207	38820281	MACS_peak_1903	392.57
chr18	38911581	38913230	MACS_peak_1904	1140.67
chr18	39193132	39194812	MACS_peak_1905	751.68
chr18	39595714	39596949	MACS_peak_1906	313.39
chr18	40885165	40886778	MACS_peak_1907	712.53
chr18	41706978	41707925	MACS_peak_1908	299.08
chr18	41945896	41947363	MACS_peak_1909	1465.4
chr18	42565105	42566316	MACS_peak_1910	778.52
chr18	42857348	42858894	MACS_peak_1911	444.49
chr18	43050363	43051650	MACS_peak_1912	562.85
chr18	43452923	43454203	MACS_peak_1913	464.32
chr18	45263893	45265216	MACS_peak_1914	620.85
chr18	45389374	45390772	MACS_peak_1915	240.74
chr18	46180750	46182018	MACS_peak_1916	326.11
chr18	46336751	46338239	MACS_peak_1917	1630.43
chr18	46963935	46965455	MACS_peak_1918	916.78
chr18	49009421	49010812	MACS_peak_1919	253.91
chr18	49018076	49019652	MACS_peak_1920	640.77
chr18	49070428	49071429	MACS_peak_1921	206.58
chr18	49825331	49826412	MACS_peak_1922	553.83
chr18	50178946	50181100	MACS_peak_1923	1614.13
chr18	51145665	51147366	MACS_peak_1924	1332.3
chr18	51318652	51319889	MACS_peak_1925	427.49
chr18	51560419	51561507	MACS_peak_1926	338.47
chr18	52522606	52523824	MACS_peak_1927	702.2
chr18	53344108	53345629	MACS_peak_1928	357.03
chr18	53366764	53367799	MACS_peak_1929	285.23
chr18	53483714	53485209	MACS_peak_1930	491.12
chr18	54740355	54741426	MACS_peak_1931	305.45
chr18	55200047	55201026	MACS_peak_1932	266.7
chr18	56672715	56674060	MACS_peak_1933	334.83
chr18	58183269	58184626	MACS_peak_1934	481.27
chr18	58252644	58254266	MACS_peak_1935	594.89
chr18	58415868	58416892	MACS_peak_1936	338.26
chr18	59254160	59255625	MACS_peak_1937	878.78
chr18	61152764	61154722	MACS_peak_1938	1207.74
chr18	61179295	61180579	MACS_peak_1939	273.67
chr18	61323358	61324825	MACS_peak_1940	614.64
chr18	61974898	61975940	MACS_peak_1941	132.09
chr18	63828675	63829972	MACS_peak_1942	525.47
chr18	64587720	64589021	MACS_peak_1943	446.94
chr18	64908902	64910032	MACS_peak_1944	217.96
chr18	65240697	65241944	MACS_peak_1945	330.91
chr18	65367390	65368729	MACS_peak_1946	714.54
chr18	65534030	65535440	MACS_peak_1947	844.88
chr18	65687930	65689160	MACS_peak_1948	380.49
chr18	65693274	65694247	MACS_peak_1949	257.78
chr18	66141232	66142739	MACS_peak_1950	1244.8
chr18	66301692	66302578	MACS_peak_1951	298.58
chr18	66592787	66594197	MACS_peak_1952	429.37
chr18	67622442	67624089	MACS_peak_1953	872.73
chr18	67853424	67854785	MACS_peak_1954	563.76
chr18	67871047	67872858	MACS_peak_1955	895.92
chr18	67949731	67950828	MACS_peak_1956	494.72
chr18	68187864	68188922	MACS_peak_1957	342.14
chr18	68586128	68587670	MACS_peak_1958	1128.31
chr18	68855572	68857146	MACS_peak_1959	911.82
chr18	71047064	71048894	MACS_peak_1960	1030.79
chr18	72227602	72229090	MACS_peak_1961	444.41
chr18	72271549	72273079	MACS_peak_1962	872.6
chr18	72388349	72389473	MACS_peak_1963	570.44
chr18	72677731	72678988	MACS_peak_1964	285.81
chr18	73510186	73511069	MACS_peak_1965	171.03
chr18	76234789	76236040	MACS_peak_1966	472.04
chr18	76273017	76274838	MACS_peak_1967	1039.2
chr18	76829938	76831028	MACS_peak_1968	699.3
chr18	77645592	77647149	MACS_peak_1969	1135.73
chr18	77982006	77983649	MACS_peak_1970	828.65
chr18	78262820	78264271	MACS_peak_1971	891.3
chr18	80662633	80664045	MACS_peak_1972	794.98
chr18	80777053	80778209	MACS_peak_1973	376.19
chr18	80894330	80895811	MACS_peak_1974	901.73
chr18	81487208	81488691	MACS_peak_1975	801.2
chr18	81696104	81697464	MACS_peak_1976	313.02
chr18	81748400	81749805	MACS_peak_1977	366.39
chr18	81986006	81986712	MACS_peak_1978	146.44
chr18	82261686	82263465	MACS_peak_1979	1443.02
chr18	82485865	82486782	MACS_peak_1980	237.12
chr18	84209026	84210109	MACS_peak_1981	705.47
chr18	84272369	84273706	MACS_peak_1982	553.55
chr18	84428504	84429808	MACS_peak_1983	359.32
chr18	84441844	84443396	MACS_peak_1984	510.78
chr18	85499271	85500544	MACS_peak_1985	264.6
chr18	86307143	86308297	MACS_peak_1986	264.19
chr18	87609489	87610710	MACS_peak_1987	500.97
chr18	88185513	88186930	MACS_peak_1988	225.11
chr18	88332127	88333722	MACS_peak_1989	846.54
chr18	88499173	88500294	MACS_peak_1990	485.86
chr18	88880280	88881505	MACS_peak_1991	271.8
chr18	89046880	89048179	MACS_peak_1992	501.35
chr19	3614052	3615300	MACS_peak_1993	503.59
chr19	4607967	4609327	MACS_peak_1994	574.62
chr19	4817351	4820144	MACS_peak_1995	1677.85
chr19	5109293	5110735	MACS_peak_1996	356.22
chr19	5758684	5760001	MACS_peak_1997	646.72
chr19	6534938	6536098	MACS_peak_1998	445.74
[truncated: 2,034 more rows]

## Sheet: fast-turnover H3K4me3 peaks
2,369 fast-turnover H3K4me3 peaks
Chr	Start	End	Macs	Pvalue
chr1	3125646	3126652	MACS_peak_1	149.64
chr1	3657908	3659215	MACS_peak_2	87.51
chr1	5150565	5151154	MACS_peak_3	104.28
chr1	6819680	6820575	MACS_peak_4	146.83
chr1	11139653	11140329	MACS_peak_5	60.4
chr1	12152663	12153099	MACS_peak_6	68.21
chr1	13051616	13052761	MACS_peak_7	500.4
chr1	14227107	14228308	MACS_peak_8	189.22
chr1	15011470	15012097	MACS_peak_9	61.59
chr1	16366679	16367399	MACS_peak_10	56.73
chr1	16560982	16561658	MACS_peak_11	82.4
chr1	17080635	17081218	MACS_peak_12	112.96
chr1	19133515	19134717	MACS_peak_13	293.42
chr1	19172485	19173494	MACS_peak_14	216.07
chr1	20217936	20219101	MACS_peak_15	244.05
chr1	21127062	21127837	MACS_peak_16	190.15
chr1	21436435	21437414	MACS_peak_17	151.05
chr1	21805239	21806075	MACS_peak_18	70.74
chr1	23376451	23377131	MACS_peak_19	98.54
chr1	24104718	24105444	MACS_peak_20	143.54
chr1	24223719	24224424	MACS_peak_21	65.39
chr1	25519121	25519996	MACS_peak_22	169.78
chr1	25531648	25532775	MACS_peak_23	157.34
chr1	26387631	26389170	MACS_peak_24	264.49
chr1	28035074	28036001	MACS_peak_25	181.18
chr1	31060090	31060907	MACS_peak_26	57.3
chr1	32078564	32079853	MACS_peak_27	312.68
chr1	32589087	32589676	MACS_peak_28	66.29
chr1	33377517	33377944	MACS_peak_29	51.57
chr1	35315457	35316580	MACS_peak_30	214.04
chr1	37156914	37157757	MACS_peak_31	89.95
chr1	38095248	38095935	MACS_peak_32	51
chr1	39154381	39155397	MACS_peak_33	250.96
chr1	39262117	39262996	MACS_peak_34	64.57
chr1	39381880	39383147	MACS_peak_35	125.3
chr1	39952691	39953362	MACS_peak_36	73.46
chr1	41584026	41584872	MACS_peak_37	101.49
chr1	41660422	41661352	MACS_peak_38	100.19
chr1	41793007	41794166	MACS_peak_39	123.41
chr1	43453678	43454398	MACS_peak_40	80.13
chr1	43733553	43734178	MACS_peak_41	56.32
chr1	44017317	44017856	MACS_peak_42	68.73
chr1	44179420	44180008	MACS_peak_43	69.52
chr1	44203507	44204851	MACS_peak_44	299.39
chr1	44661913	44662581	MACS_peak_45	85.88
chr1	45837646	45838837	MACS_peak_46	157.05
chr1	47909629	47910403	MACS_peak_47	93.12
chr1	49624052	49625009	MACS_peak_48	66.45
chr1	51909927	51910459	MACS_peak_49	81.4
chr1	53547978	53548714	MACS_peak_50	206.31
chr1	54564031	54564775	MACS_peak_51	97.03
chr1	54876955	54877669	MACS_peak_52	129.83
chr1	55890023	55891331	MACS_peak_53	223.35
chr1	56244628	56245427	MACS_peak_54	93.17
chr1	58574148	58575242	MACS_peak_55	174.12
chr1	58964824	58965654	MACS_peak_56	212.77
chr1	59157071	59158278	MACS_peak_57	265.8
chr1	59162599	59163160	MACS_peak_58	79.54
chr1	61061707	61062582	MACS_peak_59	126.19
chr1	67227818	67228959	MACS_peak_60	178.22
chr1	70059954	70060699	MACS_peak_61	111.27
chr1	71098317	71099109	MACS_peak_62	64.8
chr1	71487336	71488169	MACS_peak_63	113.36
chr1	71905019	71905658	MACS_peak_64	71.18
chr1	72301717	72302960	MACS_peak_65	241.72
chr1	74054423	74055583	MACS_peak_66	241.75
chr1	74172133	74172757	MACS_peak_67	85.15
chr1	74314591	74315346	MACS_peak_68	160.8
chr1	75525821	75526366	MACS_peak_69	61.5
chr1	76494454	76495050	MACS_peak_70	60.85
chr1	78979440	78980221	MACS_peak_71	97.38
chr1	79014125	79014742	MACS_peak_72	62.68
chr1	79268790	79269628	MACS_peak_73	166.08
chr1	80511287	80511979	MACS_peak_74	87.96
chr1	82045881	82046728	MACS_peak_75	95.1
chr1	82092095	82093290	MACS_peak_76	391.84
chr1	82530924	82531660	MACS_peak_77	96.89
chr1	88232491	88234468	MACS_peak_78	246.51
chr1	88259659	88262166	MACS_peak_79	1712.63
chr1	89039751	89040641	MACS_peak_80	88.07
chr1	90981349	90982541	MACS_peak_81	244.26
chr1	91549358	91550327	MACS_peak_82	198.97
chr1	92295541	92296539	MACS_peak_83	168.43
chr1	92944018	92945043	MACS_peak_84	186.25
chr1	94028983	94029878	MACS_peak_85	208.41
chr1	96282443	96283805	MACS_peak_86	279.46
chr1	96885716	96886831	MACS_peak_87	134.9
chr1	99540854	99542027	MACS_peak_88	198.39
chr1	100022883	100024288	MACS_peak_89	240.31
chr1	102482350	102483529	MACS_peak_90	88.44
chr1	105174187	105174812	MACS_peak_91	79.9
chr1	106389095	106390332	MACS_peak_92	118.18
chr1	106451803	106452882	MACS_peak_93	154.29
chr1	111735215	111736349	MACS_peak_94	237.52
chr1	111794915	111796345	MACS_peak_95	189.68
chr1	112530740	112532228	MACS_peak_96	382.45
chr1	113982676	113983446	MACS_peak_97	223.6
chr1	116957290	116958148	MACS_peak_98	166.08
chr1	118498078	118499475	MACS_peak_99	445.24
chr1	118538320	118538990	MACS_peak_100	101.74
chr1	119275912	119277033	MACS_peak_101	254.79
chr1	120100272	120101138	MACS_peak_102	83.24
chr1	121406222	121407626	MACS_peak_103	254.1
chr1	122348257	122349480	MACS_peak_104	252.55
chr1	122664392	122665739	MACS_peak_105	252.77
chr1	123989079	123990179	MACS_peak_106	152.62
chr1	127378783	127379126	MACS_peak_107	66.18
chr1	127518807	127519559	MACS_peak_108	162.09
chr1	129861522	129862247	MACS_peak_109	105.79
chr1	131180712	131181611	MACS_peak_110	110.6
chr1	134491835	134493548	MACS_peak_111	385.33
chr1	136008796	136010993	MACS_peak_112	1816.76
chr1	137134871	137136185	MACS_peak_113	288.28
chr1	137216394	137217165	MACS_peak_114	166.67
chr1	137839095	137840288	MACS_peak_115	88.54
chr1	138344565	138345391	MACS_peak_116	188.92
chr1	140861863	140862625	MACS_peak_117	73.4
chr1	141149790	141150884	MACS_peak_118	96.43
chr1	141210625	141211915	MACS_peak_119	87.51
chr1	143641382	143642402	MACS_peak_120	197.13
chr1	144421280	144422395	MACS_peak_121	212.37
chr1	144906488	144907313	MACS_peak_122	85.44
chr1	147126389	147127542	MACS_peak_123	341.06
chr1	150017565	150018927	MACS_peak_124	137.07
chr1	151048132	151049192	MACS_peak_125	139.62
chr1	153421825	153422876	MACS_peak_126	289.89
chr1	160014183	160014909	MACS_peak_127	155.21
chr1	161103660	161104564	MACS_peak_128	128.63
chr1	163670984	163671919	MACS_peak_129	78.22
chr1	165688205	165688844	MACS_peak_130	83.27
chr1	166305031	166306204	MACS_peak_131	220.43
chr1	167352042	167352925	MACS_peak_132	151.25
chr1	168460429	168461713	MACS_peak_133	288.23
chr1	175526827	175528110	MACS_peak_134	140.45
chr1	177335578	177336444	MACS_peak_135	65.67
chr1	177445434	177445924	MACS_peak_136	56.06
chr1	179671711	179672616	MACS_peak_137	130.21
chr1	179860439	179861879	MACS_peak_138	496.98
chr1	179931114	179932082	MACS_peak_139	172.68
chr1	180217947	180218662	MACS_peak_140	73.96
chr1	184311850	184312855	MACS_peak_141	188.51
chr1	184357900	184358971	MACS_peak_142	112.85
chr1	185151217	185152194	MACS_peak_143	140.62
chr1	185651994	185652969	MACS_peak_144	103.47
chr1	186200572	186201499	MACS_peak_145	59.15
chr1	187001994	187002808	MACS_peak_146	199.15
chr1	187577166	187578115	MACS_peak_147	125.14
chr1	187992823	187993750	MACS_peak_148	262.6
chr1	188019200	188019870	MACS_peak_149	68.33
chr1	188887731	188888338	MACS_peak_150	58.49
chr1	189064038	189064831	MACS_peak_151	95.24
chr1	189511849	189512549	MACS_peak_152	109.93
chr1	189553046	189553537	MACS_peak_153	58.93
chr1	189793995	189794890	MACS_peak_154	169.14
chr1	192657606	192658114	MACS_peak_155	79.46
chr10	3449855	3450674	MACS_peak_156	206.44
chr10	4066645	4067164	MACS_peak_157	55.36
chr10	4927898	4929249	MACS_peak_158	224.4
chr10	5071633	5072275	MACS_peak_159	126.13
chr10	5605246	5606276	MACS_peak_160	203.96
chr10	5704165	5705273	MACS_peak_161	247.9
chr10	7280687	7281452	MACS_peak_162	115.34
chr10	7599317	7600850	MACS_peak_163	287.24
chr10	7799268	7800040	MACS_peak_164	66.32
chr10	7975162	7976323	MACS_peak_165	103.72
chr10	8143541	8144472	MACS_peak_166	95.54
chr10	8801918	8802770	MACS_peak_167	97.41
chr10	8883458	8884347	MACS_peak_168	185.57
chr10	9158186	9158679	MACS_peak_169	54.5
chr10	9257370	9258539	MACS_peak_170	304.17
chr10	9444545	9445290	MACS_peak_171	103.83
chr10	10658758	10659278	MACS_peak_172	79.7
chr10	10950395	10951257	MACS_peak_173	106.39
chr10	11642373	11643304	MACS_peak_174	144.97
chr10	12156039	12156962	MACS_peak_175	69.04
chr10	12852219	12853311	MACS_peak_176	316.02
chr10	12937972	12938637	MACS_peak_177	128.52
chr10	13390262	13391210	MACS_peak_178	227.17
chr10	13538903	13540213	MACS_peak_179	206.66
chr10	14339538	14340256	MACS_peak_180	88.17
chr10	14519782	14520932	MACS_peak_181	324.22
chr10	15657971	15658851	MACS_peak_182	104.27
chr10	15681165	15681677	MACS_peak_183	90.2
chr10	16140584	16141204	MACS_peak_184	85.66
chr10	16217254	16218599	MACS_peak_185	344.05
chr10	16750557	16751771	MACS_peak_186	253.15
chr10	17465874	17466463	MACS_peak_187	77.9
chr10	17807810	17808458	MACS_peak_188	60.59
chr10	17927144	17928078	MACS_peak_189	84.43
chr10	18198183	18199033	MACS_peak_190	110.55
chr10	19369973	19370892	MACS_peak_191	188.26
chr10	19814000	19814970	MACS_peak_192	130.89
chr10	20233593	20234640	MACS_peak_193	194.67
chr10	20242173	20242647	MACS_peak_194	56.63
chr10	20986848	20987397	MACS_peak_195	56.39
chr10	20987425	20987860	MACS_peak_196	50.75
chr10	20990062	20991147	MACS_peak_197	131.15
chr10	20994724	20995490	MACS_peak_198	110.27
chr10	21058343	21058791	MACS_peak_199	115.09
chr10	21239484	21240235	MACS_peak_200	143.99
chr10	21452943	21454065	MACS_peak_201	171.83
chr10	21614367	21615159	MACS_peak_202	82.64
chr10	22809990	22811351	MACS_peak_203	102.85
chr10	24342437	24343122	MACS_peak_204	100.75
chr10	25633696	25634131	MACS_peak_205	68.35
chr10	25634198	25634539	MACS_peak_206	52.75
chr10	25706817	25707710	MACS_peak_207	132.8
chr10	26428311	26428878	MACS_peak_208	63.49
chr10	26836807	26837284	MACS_peak_209	59.14
chr10	27014277	27015564	MACS_peak_210	172.81
chr10	27395836	27396936	MACS_peak_211	135.85
chr10	27536437	27537598	MACS_peak_212	342.99
chr10	28141150	28141896	MACS_peak_213	78.4
chr10	28392687	28393582	MACS_peak_214	82.08
chr10	28464470	28465421	MACS_peak_215	155.33
chr10	29136777	29137466	MACS_peak_216	90.26
chr10	29390841	29391586	MACS_peak_217	120.26
chr10	30521679	30522175	MACS_peak_218	81.33
chr10	30550876	30552120	MACS_peak_219	100.1
chr10	30747272	30748518	MACS_peak_220	316.24
chr10	31618757	31619961	MACS_peak_221	180.58
chr10	32244194	32244704	MACS_peak_222	52.69
chr10	32496198	32496907	MACS_peak_223	106.37
chr10	32777950	32779081	MACS_peak_224	215.91
chr10	32945113	32946157	MACS_peak_225	209.49
chr10	34265031	34265584	MACS_peak_226	57.46
chr10	37278414	37279481	MACS_peak_227	245.95
chr10	37783732	37784510	MACS_peak_228	51
chr10	38651703	38652873	MACS_peak_229	319.26
chr10	39134851	39136763	MACS_peak_230	984.11
chr10	39420763	39421728	MACS_peak_231	152.2
chr10	39997866	39998700	MACS_peak_232	136.18
chr10	40954144	40954871	MACS_peak_233	61.48
chr10	41327170	41328004	MACS_peak_234	99.23
chr10	41530385	41531348	MACS_peak_235	193.3
chr10	41822389	41823450	MACS_peak_236	144.63
chr10	42683338	42684027	MACS_peak_237	71.06
chr10	43537849	43538546	MACS_peak_238	82.92
chr10	44331207	44332233	MACS_peak_239	124.49
chr10	44375962	44376610	MACS_peak_240	64.09
chr10	45631683	45632336	MACS_peak_241	63.31
chr10	49785585	49786445	MACS_peak_242	89.95
chr10	50464708	50465827	MACS_peak_243	128.68
chr10	52047627	52048888	MACS_peak_244	191.56
chr10	52129239	52130315	MACS_peak_245	289.18
chr10	53922604	53923517	MACS_peak_246	167.22
chr10	54007366	54008367	MACS_peak_247	187.22
chr10	57384467	57384874	MACS_peak_248	79.89
chr10	58363210	58363921	MACS_peak_249	67.83
chr10	64436080	64436677	MACS_peak_250	86.79
chr10	67637794	67638307	MACS_peak_251	54.99
chr10	69289460	69290491	MACS_peak_252	170.53
chr10	69986594	69987327	MACS_peak_253	153.15
chr10	70610630	70611886	MACS_peak_254	109.72
chr10	71616961	71617624	MACS_peak_255	108
chr10	71785163	71785781	MACS_peak_256	78.52
chr10	72975407	72976213	MACS_peak_257	100.79
chr10	73329929	73330955	MACS_peak_258	215.18
chr10	79577191	79578048	MACS_peak_259	249.51
chr10	84719820	84720657	MACS_peak_260	86.38
chr10	84845298	84847203	MACS_peak_261	1046.1
chr10	86781039	86782657	MACS_peak_262	963.2
chr10	86997357	86998269	MACS_peak_263	380.48
chr10	90380516	90381063	MACS_peak_264	69.43
chr10	93169721	93170638	MACS_peak_265	152.57
chr10	95592193	95592886	MACS_peak_266	118.19
chr10	96124023	96124756	MACS_peak_267	109.64
chr10	96221517	96222261	MACS_peak_268	97.05
chr10	99422230	99423293	MACS_peak_269	195.7
chr10	99967427	99968084	MACS_peak_270	162.23
chr10	100827208	100827719	MACS_peak_271	52.33
chr10	102033247	102034596	MACS_peak_272	210.46
chr10	104289257	104290352	MACS_peak_273	234.04
chr10	104671204	104672320	MACS_peak_274	197.47
chr10	105212078	105212724	MACS_peak_275	50.08
chr10	106029680	106030455	MACS_peak_276	75.23
chr10	107148012	107148725	MACS_peak_277	62.53
chr10	107228263	107229049	MACS_peak_278	50.18
chr10	107481702	107482585	MACS_peak_279	152.01
chr10	107778650	107779322	MACS_peak_280	62.12
chr10	108261212	108262223	MACS_peak_281	105.03
chr10	108831363	108832421	MACS_peak_282	145.28
chr10	109154196	109155737	MACS_peak_283	312.21
chr10	109488875	109489548	MACS_peak_284	135.48
chr10	110397887	110398581	MACS_peak_285	96.07
chr10	110587662	110588284	MACS_peak_286	120.86
chr10	111306357	111306993	MACS_peak_287	65.89
chr10	111612370	111613340	MACS_peak_288	391.68
chr10	112584480	112585436	MACS_peak_289	195.06
chr10	114588930	114590162	MACS_peak_290	193.46
chr10	115015532	115016592	MACS_peak_291	418.44
chr10	115196188	115196669	MACS_peak_292	70.23
chr10	115576842	115577597	MACS_peak_293	100.8
chr10	116495435	116496372	MACS_peak_294	116.9
chr10	117202504	117203364	MACS_peak_295	135.19
chr10	117523202	117524384	MACS_peak_296	189.41
chr10	117555448	117556552	MACS_peak_297	302.3
chr10	117727107	117728009	MACS_peak_298	73.79
chr10	117812526	117813666	MACS_peak_299	119.7
chr10	117985285	117986170	MACS_peak_300	186.26
chr10	119056970	119057323	MACS_peak_301	58.25
chr10	122119450	122120253	MACS_peak_302	119.75
chr10	122863088	122863775	MACS_peak_303	108.85
chr10	123475836	123476596	MACS_peak_304	98.88
chr10	124058005	124058687	MACS_peak_305	78.16
chr10	125062992	125063682	MACS_peak_306	70.76
chr10	127146361	127147360	MACS_peak_307	109.76
chr10	127442660	127443606	MACS_peak_308	101.36
chr10	127951603	127952527	MACS_peak_309	264.26
chr10	128304626	128306203	MACS_peak_310	355.12
chr10	128466327	128467188	MACS_peak_311	188.38
chr10	128609914	128611141	MACS_peak_312	256.72
chr10	129482520	129483489	MACS_peak_313	188.8
chr11	3292879	3293797	MACS_peak_314	531.07
chr11	4108221	4109175	MACS_peak_315	152.42
chr11	4322970	4323508	MACS_peak_316	99.15
chr11	4660602	4661163	MACS_peak_317	77.15
chr11	4779545	4780382	MACS_peak_318	186.82
chr11	6149969	6151057	MACS_peak_319	114.37
chr11	6586607	6587372	MACS_peak_320	115.21
chr11	6695505	6696498	MACS_peak_321	336.14
chr11	6770743	6771710	MACS_peak_322	241.44
chr11	7502296	7503049	MACS_peak_323	144.25
chr11	8580431	8580887	MACS_peak_324	69.74
chr11	11116824	11118023	MACS_peak_325	348.94
chr11	12606858	12607896	MACS_peak_326	153.51
chr11	15010504	15011805	MACS_peak_327	106.9
chr11	16966376	16967195	MACS_peak_328	187.75
chr11	17306085	17306959	MACS_peak_329	87.91
chr11	17400258	17401218	MACS_peak_330	117.35
chr11	17425178	17425902	MACS_peak_331	75.98
chr11	18745432	18746109	MACS_peak_332	192.97
chr11	20307717	20308496	MACS_peak_333	189.39
chr11	20963783	20964826	MACS_peak_334	184.65
chr11	21725642	21726179	MACS_peak_335	82.75
chr11	21749030	21750382	MACS_peak_336	229.97
chr11	21817699	21818838	MACS_peak_337	233.38
chr11	21870996	21872267	MACS_peak_338	276.45
chr11	21967292	21968412	MACS_peak_339	212.64
chr11	22127532	22128255	MACS_peak_340	68
chr11	23704736	23705991	MACS_peak_341	143.47
chr11	24485564	24486515	MACS_peak_342	123.96
chr11	24652634	24653332	MACS_peak_343	59.51
chr11	25679728	25680890	MACS_peak_344	168.94
chr11	26493128	26493833	MACS_peak_345	73.52
chr11	28581424	28582290	MACS_peak_346	59.83
chr11	29503902	29505071	MACS_peak_347	67.61
chr11	30218222	30219191	MACS_peak_348	96.61
chr11	30644599	30645796	MACS_peak_349	175.06
chr11	33291529	33292070	MACS_peak_350	67.31
chr11	33312846	33313705	MACS_peak_351	109.77
chr11	34463487	34464435	MACS_peak_352	206.84
chr11	35548364	35548945	MACS_peak_353	196.74
chr11	36465406	36466207	MACS_peak_354	191.64
chr11	36625622	36626524	MACS_peak_355	120.7
chr11	37579180	37580291	MACS_peak_356	239.39
chr11	38404668	38405739	MACS_peak_357	102.39
chr11	43335575	43336113	MACS_peak_358	82.61
chr11	44709940	44710746	MACS_peak_359	130.77
chr11	44780391	44780903	MACS_peak_360	52.48
chr11	45570735	45571713	MACS_peak_361	122.57
chr11	47341607	47342741	MACS_peak_362	169.16
chr11	47721149	47722190	MACS_peak_363	65.11
chr11	47784592	47785496	MACS_peak_364	91.34
chr11	47874709	47875713	MACS_peak_365	190.31
chr11	48035581	48036570	MACS_peak_366	226.57
chr11	50295612	50296420	MACS_peak_367	136.78
chr11	50867147	50868282	MACS_peak_368	237.27
chr11	51608666	51610181	MACS_peak_369	430.54
chr11	52492735	52493532	MACS_peak_370	139.43
chr11	54736275	54737203	MACS_peak_371	97.05
chr11	58243715	58244657	MACS_peak_372	114.58
chr11	59503341	59504075	MACS_peak_373	105.28
chr11	62649723	62651153	MACS_peak_374	797.31
chr11	62742075	62743823	MACS_peak_375	698.12
chr11	62779043	62780080	MACS_peak_376	96.1
chr11	64560099	64560545	MACS_peak_377	51.2
chr11	64674724	64675765	MACS_peak_378	170.63
chr11	65385015	65385683	MACS_peak_379	57.22
chr11	67115236	67116088	MACS_peak_380	208.33
chr11	72397810	72398755	MACS_peak_381	323.13
chr11	73118177	73119422	MACS_peak_382	198.53
chr11	76204505	76205646	MACS_peak_383	111.87
chr11	76547666	76548603	MACS_peak_384	125.81
chr11	77459086	77460521	MACS_peak_385	1046.93
chr11	79585941	79587507	MACS_peak_386	934.9
chr11	82122174	82122981	MACS_peak_387	141.13
chr11	85525817	85527548	MACS_peak_388	2044.02
chr11	90520400	90521194	MACS_peak_389	178.51
chr11	92222789	92224080	MACS_peak_390	150.14
chr11	94096758	94097676	MACS_peak_391	87.41
chr11	95966248	95967641	MACS_peak_392	279
chr11	95971212	95972424	MACS_peak_393	288.15
chr11	96574526	96575669	MACS_peak_394	294
chr11	96913555	96914569	MACS_peak_395	226.94
chr11	97954009	97954428	MACS_peak_396	50.53
chr11	98362736	98363757	MACS_peak_397	286.74
chr11	100109268	100109789	MACS_peak_398	70.95
chr11	100763871	100765177	MACS_peak_399	284.11
chr11	101283513	101284467	MACS_peak_400	113.56
chr11	101309304	101310142	MACS_peak_401	178.67
chr11	101579406	101580608	MACS_peak_402	157.68
chr11	102611125	102611967	MACS_peak_403	131.53
chr11	104727244	104727854	MACS_peak_404	107.73
chr11	105987449	105988311	MACS_peak_405	144.4
chr11	106290122	106291141	MACS_peak_406	235.29
chr11	108441698	108442211	MACS_peak_407	67.93
chr11	108609093	108610063	MACS_peak_408	138.34
chr11	109734839	109735888	MACS_peak_409	137.05
chr11	110958663	110959217	MACS_peak_410	88.65
chr11	113646800	113647697	MACS_peak_411	206.04
chr11	113678444	113678921	MACS_peak_412	63.18
chr11	114650654	114651749	MACS_peak_413	227.25
chr11	114777876	114778624	MACS_peak_414	154.92
chr11	115079751	115080246	MACS_peak_415	65.71
chr11	116296178	116297152	MACS_peak_416	187.23
chr11	117109507	117110520	MACS_peak_417	151.56
chr11	117724338	117725288	MACS_peak_418	150.38
chr11	117926035	117926680	MACS_peak_419	103.36
chr11	119670502	119671610	MACS_peak_420	317.87
chr11	120082109	120083050	MACS_peak_421	232.43
chr11	120177937	120178711	MACS_peak_422	63.31
chr11	120490135	120491113	MACS_peak_423	328.57
chr11	121334295	121335302	MACS_peak_424	80.54
chr12	3663222	3664247	MACS_peak_425	193.64
chr12	4114148	4114963	MACS_peak_426	54.01
chr12	4217256	4218222	MACS_peak_427	130.69
chr12	4997327	4998495	MACS_peak_428	169.31
chr12	5688120	5688584	MACS_peak_429	71.48
chr12	6938736	6939481	MACS_peak_430	90.36
chr12	8340213	8341308	MACS_peak_431	147.55
chr12	8524972	8525646	MACS_peak_432	121.06
chr12	8783240	8784047	MACS_peak_433	296.95
chr12	9404354	9405503	MACS_peak_434	173.09
chr12	9862079	9862748	MACS_peak_435	66.84
chr12	10163323	10164126	MACS_peak_436	115.32
chr12	10281089	10282079	MACS_peak_437	123.12
chr12	10935554	10936043	MACS_peak_438	59.97
chr12	11350113	11351287	MACS_peak_439	220.22
chr12	14218861	14219524	MACS_peak_440	107.25
chr12	15818110	15819393	MACS_peak_441	572.72
chr12	17222503	17223470	MACS_peak_442	128.59
chr12	24928392	24929894	MACS_peak_443	460.45
chr12	25411936	25412987	MACS_peak_444	207.49
chr12	26102222	26103369	MACS_peak_445	183.39
chr12	31082777	31083291	MACS_peak_446	58.56
chr12	32869636	32870499	MACS_peak_447	204.41
chr12	33599831	33600539	MACS_peak_448	130.77
chr12	33920553	33921375	MACS_peak_449	128.48
chr12	36196639	36197723	MACS_peak_450	313.15
chr12	39835484	39836130	MACS_peak_451	54.5
chr12	40275015	40276164	MACS_peak_452	189.56
chr12	40277328	40278129	MACS_peak_453	99.81
chr12	40748278	40748957	MACS_peak_454	54.92
chr12	40868354	40869338	MACS_peak_455	144.85
chr12	44552061	44552868	MACS_peak_456	200.49
chr12	46392323	46393304	MACS_peak_457	83.58
chr12	47401680	47402948	MACS_peak_458	316.13
chr12	48058878	48060124	MACS_peak_459	258.09
chr12	51588761	51589274	MACS_peak_460	92.85
chr12	52710743	52711833	MACS_peak_461	271.46
chr12	53598752	53599523	MACS_peak_462	192.01
chr12	54237439	54238313	MACS_peak_463	145.05
chr12	56506662	56507144	MACS_peak_464	58.02
chr12	56672838	56673877	MACS_peak_465	190.33
chr12	56811509	56812117	MACS_peak_466	69.47
chr12	56906322	56907013	MACS_peak_467	77.5
chr12	56936311	56936920	MACS_peak_468	69.66
chr12	58635058	58635815	MACS_peak_469	95.54
chr12	58884684	58885392	MACS_peak_470	78.6
chr12	58911164	58912040	MACS_peak_471	144.36
chr12	64254028	64255196	MACS_peak_472	156.11
chr12	64989639	64990381	MACS_peak_473	59.83
chr12	65082958	65083932	MACS_peak_474	200.9
chr12	68015187	68016624	MACS_peak_475	283.38
chr12	68067522	68068182	MACS_peak_476	85.62
chr12	68112294	68113275	MACS_peak_477	155.83
chr12	68354339	68355574	MACS_peak_478	276.2
chr12	70467089	70468099	MACS_peak_479	128.61
chr12	70878282	70879178	MACS_peak_480	152.48
chr12	71123063	71124202	MACS_peak_481	377.9
chr12	72775098	72775738	MACS_peak_482	59.79
chr12	72860458	72861349	MACS_peak_483	193.11
chr12	73169126	73170019	MACS_peak_484	101.02
chr12	73795083	73796520	MACS_peak_485	362
chr12	74344892	74345764	MACS_peak_486	146.62
chr12	75705058	75705724	MACS_peak_487	84.6
chr12	76064258	76065392	MACS_peak_488	173.83
chr12	76148305	76149017	MACS_peak_489	78.54
chr12	76415341	76416671	MACS_peak_490	467.39
chr12	76964346	76965700	MACS_peak_491	235.83
chr12	79847375	79848522	MACS_peak_492	478.84
chr12	81660187	81660916	MACS_peak_493	111.63
chr12	83799643	83800601	MACS_peak_494	194.7
chr12	89809524	89810216	MACS_peak_495	102.97
chr12	91328621	91329292	MACS_peak_496	106.86
chr12	91386725	91387308	MACS_peak_497	85.12
chr12	91575080	91575769	MACS_peak_498	97.4
chr12	91645369	91646616	MACS_peak_499	210.96
chr12	95678119	95679456	MACS_peak_500	335.69
chr12	96224568	96225438	MACS_peak_501	143.49
chr12	99202711	99203506	MACS_peak_502	118.04
chr12	99631579	99632421	MACS_peak_503	64.57
chr12	102093223	102094100	MACS_peak_504	187.65
chr12	102146625	102147823	MACS_peak_505	104.34
chr12	102768675	102769695	MACS_peak_506	169.91
chr12	102795409	102796274	MACS_peak_507	149.94
chr12	103405558	103406538	MACS_peak_508	112.26
chr12	104915284	104916358	MACS_peak_509	194.67
chr12	106395420	106396156	MACS_peak_510	72.31
chr12	107424974	107425719	MACS_peak_511	144.28
chr12	107770134	107770826	MACS_peak_512	56.92
chr12	107901597	107902599	MACS_peak_513	141.31
chr12	108387103	108387804	MACS_peak_514	76.32
chr12	109391780	109392240	MACS_peak_515	58.27
chr12	110797418	110798204	MACS_peak_516	148.65
chr12	110854051	110854597	MACS_peak_517	74.6
chr12	110912150	110913464	MACS_peak_518	168.54
chr12	111642831	111643785	MACS_peak_519	104.84
chr12	112631364	112632354	MACS_peak_520	127.37
chr12	113038633	113039613	MACS_peak_521	242.53
chr12	113060190	113061264	MACS_peak_522	148.6
chr13	4400963	4401648	MACS_peak_523	117.74
chr13	7657315	7658085	MACS_peak_524	189.61
chr13	7725631	7726457	MACS_peak_525	86.27
chr13	8139201	8140122	MACS_peak_526	143.09
chr13	8307539	8308549	MACS_peak_527	121.37
chr13	8412383	8413054	MACS_peak_528	96.38
chr13	8868466	8869499	MACS_peak_529	165.08
chr13	8969865	8970616	MACS_peak_530	55.29
chr13	9585884	9586741	MACS_peak_531	126.08
chr13	11757515	11758541	MACS_peak_532	108.85
chr13	11801720	11802899	MACS_peak_533	180.01
chr13	12145605	12146534	MACS_peak_534	83.2
chr13	14178566	14179518	MACS_peak_535	175.15
chr13	14659820	14660377	MACS_peak_536	56.81
chr13	18105230	18105864	MACS_peak_537	60.27
chr13	20021003	20021428	MACS_peak_538	75.91
chr13	20175195	20175770	MACS_peak_539	184.06
chr13	21034213	21034795	MACS_peak_540	51.23
chr13	21142882	21143401	MACS_peak_541	62.38
chr13	21867061	21868067	MACS_peak_542	152.11
chr13	21902773	21903521	MACS_peak_543	105.48
chr13	24248660	24249604	MACS_peak_544	93.15
chr13	26016600	26017021	MACS_peak_545	63.18
chr13	26126509	26128053	MACS_peak_546	603.23
chr13	26231411	26232924	MACS_peak_547	261.25
chr13	27866108	27867630	MACS_peak_548	230.24
chr13	28609899	28610924	MACS_peak_549	156.68
chr13	29127529	29128392	MACS_peak_550	158.72
chr13	30483304	30483944	MACS_peak_551	59.79
chr13	30753115	30754139	MACS_peak_552	201.63
chr13	30905452	30906188	MACS_peak_553	108.05
chr13	35117171	35118439	MACS_peak_554	337.47
chr13	37843606	37844628	MACS_peak_555	183.42
chr13	38791687	38792338	MACS_peak_556	75.6
chr13	39243967	39245055	MACS_peak_557	139.36
chr13	39251208	39251783	MACS_peak_558	77.74
chr13	39298247	39299380	MACS_peak_559	219.19
chr13	39852686	39854212	MACS_peak_560	620.75
chr13	40449105	40449686	MACS_peak_561	83.84
chr13	40458955	40459575	MACS_peak_562	50.1
chr13	40924848	40925934	MACS_peak_563	139.62
chr13	41149413	41150573	MACS_peak_564	157.33
chr13	41714294	41715200	MACS_peak_565	82.97
chr13	43555101	43555563	MACS_peak_566	51.54
chr13	47155378	47155831	MACS_peak_567	57.11
chr13	47670953	47671467	MACS_peak_568	56.98
chr13	47828512	47829536	MACS_peak_569	272.04
chr13	48931410	48932304	MACS_peak_570	89.15
chr13	51722592	51723462	MACS_peak_571	158
chr13	55337485	55338344	MACS_peak_572	119.75
chr13	58161416	58162653	MACS_peak_573	651.8
chr13	59495966	59496594	MACS_peak_574	72.84
chr13	60481773	60482971	MACS_peak_575	375.17
chr13	61282101	61283093	MACS_peak_576	183.94
chr13	63282475	63283317	MACS_peak_577	84.63
chr13	64624299	64625317	MACS_peak_578	184.29
chr13	67336986	67338316	MACS_peak_579	270.68
chr13	69060982	69061823	MACS_peak_580	171.03
chr13	70792756	70793507	MACS_peak_581	106.25
chr13	71660263	71661039	MACS_peak_582	86.4
chr13	73038355	73039092	MACS_peak_583	123.29
chr13	73435399	73436035	MACS_peak_584	76.48
chr13	73555310	73555892	MACS_peak_585	55.71
chr13	73558346	73559367	MACS_peak_586	179.4
chr13	73744249	73745456	MACS_peak_587	168.36
chr13	73935378	73936689	MACS_peak_588	291.15
chr13	74021533	74022474	MACS_peak_589	108.13
chr13	76803073	76804204	MACS_peak_590	240.51
chr13	79204091	79205277	MACS_peak_591	233.99
chr13	80062352	80063652	MACS_peak_592	327.71
chr13	80234808	80236073	MACS_peak_593	427.2
chr13	81170406	81171180	MACS_peak_594	161.46
chr13	81558454	81559298	MACS_peak_595	136.94
chr13	82302441	82303110	MACS_peak_596	62.88
chr13	84502398	84503278	MACS_peak_597	83.88
chr13	84531414	84532200	MACS_peak_598	64.29
chr13	85955965	85957043	MACS_peak_599	75.43
chr13	90842325	90842909	MACS_peak_600	78.54
chr13	91683447	91684419	MACS_peak_601	143.84
chr13	91895107	91896231	MACS_peak_602	234.19
chr13	92557194	92558105	MACS_peak_603	166.29
chr13	92712235	92713581	MACS_peak_604	247.47
chr13	93121726	93122256	MACS_peak_605	88.79
chr13	97285719	97286406	MACS_peak_606	65.59
chr13	97460345	97461189	MACS_peak_607	151.05
chr13	99276111	99276706	MACS_peak_608	65.2
chr13	99420193	99421266	MACS_peak_609	276.37
chr13	100653666	100655435	MACS_peak_610	724.49
chr13	101796487	101797231	MACS_peak_611	68.54
chr13	102958053	102958930	MACS_peak_612	186.94
chr13	102982487	102983727	MACS_peak_613	207.13
chr13	104165681	104166205	MACS_peak_614	77.53
chr13	104500835	104501743	MACS_peak_615	227.19
chr13	104606009	104606900	MACS_peak_616	82.75
chr13	107275814	107277053	MACS_peak_617	175.16
chr13	107897722	107898642	MACS_peak_618	188.09
chr13	108149666	108150331	MACS_peak_619	70.69
chr13	109747096	109747902	MACS_peak_620	90.94
chr13	110460658	110461608	MACS_peak_621	146.19
chr13	111354534	111355475	MACS_peak_622	208.56
chr13	111544872	111546139	MACS_peak_623	203.62
chr13	111648293	111649348	MACS_peak_624	124.38
chr13	112275059	112276132	MACS_peak_625	234.96
chr13	112373495	112374257	MACS_peak_626	123.94
chr13	112422129	112422697	MACS_peak_627	67.49
chr13	112474448	112474923	MACS_peak_628	50.15
chr13	112590174	112591094	MACS_peak_629	195.02
chr13	112805113	112806195	MACS_peak_630	201.35
chr13	113469858	113470577	MACS_peak_631	113
chr13	113865626	113866743	MACS_peak_632	195.84
chr13	114194763	114195533	MACS_peak_633	51.74
chr13	114431081	114431918	MACS_peak_634	176.93
chr13	117828821	117829366	MACS_peak_635	52.47
chr14	7820323	7821073	MACS_peak_636	124.42
chr14	8189265	8189925	MACS_peak_637	112.08
chr14	8369797	8370855	MACS_peak_638	244.25
chr14	8566980	8568193	MACS_peak_639	92.19
chr14	9216204	9216866	MACS_peak_640	63.31
chr14	9851286	9852180	MACS_peak_641	139.76
chr14	10597668	10598592	MACS_peak_642	178.57
chr14	10636472	10637433	MACS_peak_643	128.19
chr14	11163303	11164228	MACS_peak_644	125.19
chr14	11179324	11180063	MACS_peak_645	172.42
chr14	11521246	11522176	MACS_peak_646	132.47
chr14	11673520	11673993	MACS_peak_647	63.39
chr14	12293009	12293998	MACS_peak_648	246.28
chr14	12397077	12398390	MACS_peak_649	341.51
chr14	18265319	18265786	MACS_peak_650	51.57
chr14	20378283	20379082	MACS_peak_651	83.66
chr14	20471273	20472252	MACS_peak_652	240.98
chr14	20571103	20571772	MACS_peak_653	80.18
chr14	21785167	21786222	MACS_peak_654	306.48
chr14	21934134	21934979	MACS_peak_655	147.69
chr14	22094527	22095402	MACS_peak_656	202.58
chr14	22413203	22414126	MACS_peak_657	157.31
chr14	22950313	22951012	MACS_peak_658	84.79
chr14	22959423	22960604	MACS_peak_659	137.93
chr14	23446313	23447155	MACS_peak_660	76.13
chr14	23737358	23738088	MACS_peak_661	71.12
chr14	23746257	23747688	MACS_peak_662	112.63
chr14	24780892	24781756	MACS_peak_663	109.11
chr14	24884864	24886232	MACS_peak_664	321.2
chr14	29558757	29560039	MACS_peak_665	291.56
chr14	30092861	30093790	MACS_peak_666	158.78
chr14	34739973	34741189	MACS_peak_667	151.09
chr14	34772831	34773601	MACS_peak_668	87.87
chr14	36343591	36344225	MACS_peak_669	72.12
chr14	39251013	39251699	MACS_peak_670	127.8
chr14	39394304	39395086	MACS_peak_671	113.51
chr14	45103394	45103900	MACS_peak_672	69.42
chr14	45737893	45738514	MACS_peak_673	97.98
chr14	47671950	47672935	MACS_peak_674	78.37
chr14	48232573	48233675	MACS_peak_675	174.79
chr14	56377599	56379175	MACS_peak_676	338.28
chr14	57394453	57395150	MACS_peak_677	64.68
chr14	57747831	57748814	MACS_peak_678	153.7
chr14	57976974	57977455	MACS_peak_679	67.44
chr14	59099473	59100463	MACS_peak_680	129.34
chr14	60421818	60422562	MACS_peak_681	119.24
chr14	60792760	60793500	MACS_peak_682	78.14
chr14	61567495	61568539	MACS_peak_683	95.39
chr14	61772773	61773597	MACS_peak_684	124.32
chr14	62487895	62489622	MACS_peak_685	922.14
chr14	63799147	63799599	MACS_peak_686	59.23
chr14	64870802	64872033	MACS_peak_687	194.38
chr14	66035521	66036421	MACS_peak_688	153.87
chr14	66991569	66992599	MACS_peak_689	240.3
chr14	67572888	67573589	MACS_peak_690	167.71
chr14	70234473	70235313	MACS_peak_691	190.82
chr14	72418105	72418718	MACS_peak_692	74.91
chr14	73110882	73111884	MACS_peak_693	189.92
chr14	75503066	75503915	MACS_peak_694	73.56
chr14	78247258	78248238	MACS_peak_695	163.47
chr14	78700645	78701274	MACS_peak_696	65.2
chr14	79931036	79931703	MACS_peak_697	136.48
chr14	79931727	79932155	MACS_peak_698	128.09
chr14	80125372	80126359	MACS_peak_699	261.49
chr14	81524552	81525658	MACS_peak_700	51
chr14	85917271	85918353	MACS_peak_701	235.93
chr14	86225405	86226755	MACS_peak_702	162.77
chr14	86358023	86359352	MACS_peak_703	210.78
chr14	86687769	86689007	MACS_peak_704	139.23
chr14	88318360	88319937	MACS_peak_705	394.66
chr14	93394539	93395795	MACS_peak_706	276.68
chr14	93893148	93894246	MACS_peak_707	189.87
chr14	93999008	93999895	MACS_peak_708	55.5
chr14	95140659	95141534	MACS_peak_709	63.67
chr14	102869165	102869902	MACS_peak_710	91.36
chr14	103147406	103148278	MACS_peak_711	108.14
chr14	103503356	103503870	MACS_peak_712	51.57
chr14	105273367	105274154	MACS_peak_713	118.17
chr14	105557041	105558115	MACS_peak_714	208.75
chr14	105828721	105830068	MACS_peak_715	163.44
chr14	106575512	106576365	MACS_peak_716	168.34
chr14	106616341	106617708	MACS_peak_717	103.9
chr14	106761364	106762403	MACS_peak_718	108.94
chr14	106834519	106834970	MACS_peak_719	51.57
chr14	113476400	113477850	MACS_peak_720	202.51
chr14	113504083	113504916	MACS_peak_721	163.4
chr14	115061778	115062382	MACS_peak_722	55.36
chr14	116577401	116578345	MACS_peak_723	149.46
chr14	117276972	117278073	MACS_peak_724	116.95
chr14	117648360	117649369	MACS_peak_725	126.75
chr14	117686907	117688003	MACS_peak_726	206.46
chr14	117934637	117935388	MACS_peak_727	126.34
chr14	117963912	117964965	MACS_peak_728	159.78
chr14	117978901	117979743	MACS_peak_729	88.28
chr14	118345854	118346344	MACS_peak_730	61.32
chr14	118631385	118632102	MACS_peak_731	57.09
chr14	118756615	118757488	MACS_peak_732	229.14
chr14	119178648	119179327	MACS_peak_733	61.46
chr14	119389790	119390602	MACS_peak_734	116.49
chr14	119982678	119983919	MACS_peak_735	239.2
chr14	120004681	120005277	MACS_peak_736	65.74
chr14	121335600	121336614	MACS_peak_737	132.3
chr14	121410416	121411208	MACS_peak_738	115.37
chr14	121631314	121632049	MACS_peak_739	232.64
chr14	121799632	121801203	MACS_peak_740	961.43
chr15	3472994	3473510	MACS_peak_741	71.59
chr15	4833803	4835306	MACS_peak_742	226.68
chr15	5207956	5208951	MACS_peak_743	298.28
chr15	6735797	6736526	MACS_peak_744	57.9
chr15	7610000	7611201	MACS_peak_745	206.23
chr15	8146879	8147717	MACS_peak_746	194.67
chr15	8188411	8189218	MACS_peak_747	104.38
chr15	9198693	9199118	MACS_peak_748	51.31
chr15	9258514	9259381	MACS_peak_749	176.4
chr15	9536015	9536602	MACS_peak_750	89.36
chr15	9635503	9637088	MACS_peak_751	559.24
chr15	10831499	10832426	MACS_peak_752	72.45
chr15	11728998	11730005	MACS_peak_753	181.57
chr15	12966949	12967588	MACS_peak_754	69.88
chr15	13071590	13072482	MACS_peak_755	200.9
chr15	13345156	13346262	MACS_peak_756	158.01
chr15	14771400	14772339	MACS_peak_757	129.98
chr15	16470423	16471486	MACS_peak_758	124.3
chr15	17763247	17764151	MACS_peak_759	113.69
chr15	21130167	21131436	MACS_peak_760	234.45
chr15	21222828	21223325	MACS_peak_761	54.19
chr15	22499669	22500201	MACS_peak_762	81.4
chr15	23053882	23054717	MACS_peak_763	61.08
chr15	25605445	25605896	MACS_peak_764	80.6
chr15	25902597	25903715	MACS_peak_765	345.64
chr15	27051063	27051680	MACS_peak_766	92.18
chr15	27174232	27174767	MACS_peak_767	56.27
chr15	27482299	27482935	MACS_peak_768	50.54
chr15	28173633	28174279	MACS_peak_769	82.57
chr15	28288498	28289228	MACS_peak_770	103.28
chr15	28357394	28358004	MACS_peak_771	101.16
chr15	29680630	29681556	MACS_peak_772	98.94
chr15	29834222	29835516	MACS_peak_773	340.16
chr15	30341753	30342331	MACS_peak_774	80.47
chr15	30867820	30868749	MACS_peak_775	243.1
chr15	31359979	31361128	MACS_peak_776	296.63
chr15	31511924	31513339	MACS_peak_777	191.18
chr15	32467205	32468158	MACS_peak_778	224.3
chr15	34928214	34929146	MACS_peak_779	152.57
chr15	35777631	35778643	MACS_peak_780	152.58
chr15	36640959	36641851	MACS_peak_781	200.9
chr15	36786021	36786873	MACS_peak_782	145.61
chr15	38229248	38230172	MACS_peak_783	164.15
chr15	39114133	39115157	MACS_peak_784	368.02
chr15	40059663	40060877	MACS_peak_785	155.66
chr15	40181641	40182360	MACS_peak_786	136.59
chr15	40228416	40229067	MACS_peak_787	81.8
chr15	40353545	40354565	MACS_peak_788	233.89
chr15	40500970	40501580	MACS_peak_789	65.45
chr15	40650334	40651064	MACS_peak_790	106.47
chr15	40839917	40840883	MACS_peak_791	77.68
chr15	41324641	41325133	MACS_peak_792	91.8
chr15	41493442	41494008	MACS_peak_793	57.01
chr15	41582231	41582727	MACS_peak_794	50.53
chr15	41768059	41768565	MACS_peak_795	94.61
chr15	42160106	42160822	MACS_peak_796	78.8
chr15	42539846	42540806	MACS_peak_797	170.54
chr15	43395633	43396211	MACS_peak_798	91.88
chr15	44236563	44237677	MACS_peak_799	229.15
chr15	48746621	48747222	MACS_peak_800	82.63
chr15	49338236	49339658	MACS_peak_801	212.32
chr15	50121762	50122650	MACS_peak_802	125.3
chr15	50199714	50200443	MACS_peak_803	79.07
chr15	50996380	50996988	MACS_peak_804	81.48
chr15	51739806	51740871	MACS_peak_805	204.72
chr15	51957728	51958881	MACS_peak_806	257.31
chr15	52322778	52323964	MACS_peak_807	177.57
chr15	53308133	53308712	MACS_peak_808	142.45
chr15	54345684	54346429	MACS_peak_809	65.69
chr15	57770670	57771623	MACS_peak_810	149.71
chr15	57887117	57888048	MACS_peak_811	71.1
chr15	59043612	59044024	MACS_peak_812	50.71
chr15	59101619	59102300	MACS_peak_813	102.92
chr15	64298906	64299727	MACS_peak_814	102.67
chr15	66185324	66186319	MACS_peak_815	197.1
chr15	66234861	66235549	MACS_peak_816	60.15
chr15	71529100	71529840	MACS_peak_817	104.31
chr15	73445727	73446834	MACS_peak_818	364.32
chr15	76905867	76908095	MACS_peak_819	2324.74
chr15	77779766	77781132	MACS_peak_820	338.55
chr15	81058959	81060006	MACS_peak_821	168.94
chr15	81996488	81997784	MACS_peak_822	293.37
chr15	82375763	82376756	MACS_peak_823	126.22
chr15	84877592	84878585	MACS_peak_824	179.2
chr15	85313672	85314880	MACS_peak_825	304.65
chr15	88199357	88200420	MACS_peak_826	209.31
chr15	88417964	88418786	MACS_peak_827	189.51
chr15	88627164	88628180	MACS_peak_828	244.07
chr15	89479171	89480129	MACS_peak_829	213.02
chr15	90125882	90126485	MACS_peak_830	55.73
chr15	90520649	90521223	MACS_peak_831	52.69
chr15	90709064	90709832	MACS_peak_832	129.55
chr15	90917630	90918267	MACS_peak_833	167.31
chr15	91043241	91044162	MACS_peak_834	66.11
chr15	91217090	91218298	MACS_peak_835	268.47
chr15	92129928	92130619	MACS_peak_836	85.13
chr15	92459752	92461056	MACS_peak_837	244.38
chr15	92550989	92551867	MACS_peak_838	52.53
chr15	93288437	93289150	MACS_peak_839	68.43
chr15	93340145	93341107	MACS_peak_840	187.23
chr15	94557492	94558478	MACS_peak_841	198.3
chr15	94844072	94844549	MACS_peak_842	94.59
chr15	95062833	95063973	MACS_peak_843	213.28
chr15	95547503	95548215	MACS_peak_844	89.04
chr15	95630340	95631515	MACS_peak_845	137.75
chr15	96173365	96174425	MACS_peak_846	155.46
chr15	96341001	96341430	MACS_peak_847	67.93
chr15	97681968	97682959	MACS_peak_848	176.58
chr15	97695730	97696314	MACS_peak_849	69.67
chr15	98084865	98085566	MACS_peak_850	107.54
chr15	99072212	99073574	MACS_peak_851	517.67
chr15	99343268	99344059	MACS_peak_852	106.58
chr15	100268868	100269752	MACS_peak_853	218.91
chr15	100776660	100777131	MACS_peak_854	51.57
chr15	101225440	101226758	MACS_peak_855	401.37
chr15	101636723	101637526	MACS_peak_856	109.54
chr15	101818342	101819678	MACS_peak_857	518.99
chr16	4024014	4024653	MACS_peak_858	57.9
chr16	4378998	4379896	MACS_peak_859	189.25
chr16	4410126	4410841	MACS_peak_860	52.5
chr16	5099427	5100310	MACS_peak_861	227.15
chr16	5423801	5424908	MACS_peak_862	199.1
chr16	9087185	9088261	MACS_peak_863	129.78
chr16	9340950	9341507	MACS_peak_864	54.19
chr16	10046378	10047447	MACS_peak_865	180.57
chr16	10798033	10798814	MACS_peak_866	116.18
chr16	10851311	10852012	MACS_peak_867	147.2
chr16	11285211	11286399	MACS_peak_868	267.57
chr16	12822734	12823674	MACS_peak_869	147.56
chr16	14105096	14105721	MACS_peak_870	65.42
chr16	14165285	14166482	MACS_peak_871	717.7
chr16	15898182	15899173	MACS_peak_872	301.42
chr16	16355701	16356344	MACS_peak_873	108.04
chr16	18526008	18526799	MACS_peak_874	72.59
chr16	21054560	21055500	MACS_peak_875	130.91
chr16	23271575	23272332	MACS_peak_876	109.17
chr16	23450313	23451326	MACS_peak_877	176.7
chr16	24546411	24546773	MACS_peak_878	50.04
chr16	26742112	26742955	MACS_peak_879	157.26
chr16	29811812	29813148	MACS_peak_880	601.39
chr16	30195073	30196928	MACS_peak_881	371.85
chr16	30287773	30288391	MACS_peak_882	67.94
chr16	31409748	31411412	MACS_peak_883	2013.58
chr16	36631506	36632181	MACS_peak_884	86.75
chr16	37562727	37563919	MACS_peak_885	189.58
chr16	38210212	38211215	MACS_peak_886	116.7
chr16	40119023	40120125	MACS_peak_887	285.51
chr16	41695429	41696531	MACS_peak_888	123.78
chr16	43588773	43589082	MACS_peak_889	85.45
chr16	43830087	43830888	MACS_peak_890	89.86
chr16	43938898	43939716	MACS_peak_891	165.29
chr16	44075781	44077039	MACS_peak_892	386.11
chr16	45170943	45172542	MACS_peak_893	385.79
chr16	45177173	45178601	MACS_peak_894	205.68
chr16	45798751	45799698	MACS_peak_895	79.52
chr16	45956637	45957522	MACS_peak_896	111.53
chr16	46011691	46013181	MACS_peak_897	456.97
chr16	46889200	46890226	MACS_peak_898	142.32
chr16	48594265	48594874	MACS_peak_899	66.58
chr16	49840908	49842312	MACS_peak_900	661.07
chr16	50125369	50126606	MACS_peak_901	104.56
chr16	51409790	51411068	MACS_peak_902	215.87
chr16	54077418	54078513	MACS_peak_903	183.06
chr16	55988312	55989453	MACS_peak_904	325.21
chr16	56415244	56416157	MACS_peak_905	221.34
chr16	56581872	56583016	MACS_peak_906	111.46
chr16	57291761	57292729	MACS_peak_907	110.46
chr16	57707847	57708791	MACS_peak_908	215.56
chr16	58269569	58271029	MACS_peak_909	264.71
chr16	58515630	58516317	MACS_peak_910	119.08
chr16	59583448	59584657	MACS_peak_911	179.73
chr16	60170858	60171592	MACS_peak_912	114.88
chr16	61716247	61717619	MACS_peak_913	207.45
chr16	62191980	62193107	MACS_peak_914	183.11
chr16	63349724	63350816	MACS_peak_915	162.06
chr16	63741091	63742279	MACS_peak_916	166.39
chr16	64072538	64073776	MACS_peak_917	323.74
chr16	65540833	65541898	MACS_peak_918	195.19
chr16	66842439	66843245	MACS_peak_919	90.94
chr16	67734846	67735457	MACS_peak_920	56.45
chr16	68491224	68491653	MACS_peak_921	58.55
chr16	69844534	69845621	MACS_peak_922	182.97
chr16	70524525	70525370	MACS_peak_923	100.91
chr16	71738366	71739466	MACS_peak_924	125.88
chr16	72552675	72553869	MACS_peak_925	148.08
chr16	73258367	73259586	MACS_peak_926	263.68
chr16	73460539	73462023	MACS_peak_927	192.43
chr16	74280190	74280839	MACS_peak_928	64.4
chr16	76807142	76808025	MACS_peak_929	70.72
chr16	78629477	78630123	MACS_peak_930	57.57
chr16	79174638	79175123	MACS_peak_931	59.72
chr16	79748787	79749400	MACS_peak_932	51.73
chr16	80219984	80220981	MACS_peak_933	198.35
chr16	80428493	80429514	MACS_peak_934	318.73
chr16	80878534	80879262	MACS_peak_935	60.78
chr16	81212907	81213599	MACS_peak_936	65.57
chr16	81645950	81646626	MACS_peak_937	69.75
chr16	82677067	82677880	MACS_peak_938	218.07
chr16	84752628	84753024	MACS_peak_939	59.49
chr16	85814360	85814968	MACS_peak_940	84.97
chr16	86373815	86374640	MACS_peak_941	87.34
chr16	86641954	86642630	MACS_peak_942	97.38
chr16	87258716	87259142	MACS_peak_943	87.58
chr16	87842575	87843507	MACS_peak_944	209.7
chr16	88255803	88256800	MACS_peak_945	159.29
chr16	89289089	89290076	MACS_peak_946	88.81
chr16	89510036	89510767	MACS_peak_947	126.06
chr16	89833547	89834219	MACS_peak_948	79.31
chr16	89935953	89936919	MACS_peak_949	87.03
chr16	90332044	90332898	MACS_peak_950	200.69
chr16	90854457	90855155	MACS_peak_951	74.97
chr16	91108968	91109866	MACS_peak_952	146.39
chr16	91491024	91491669	MACS_peak_953	75.94
chr16	92567276	92568197	MACS_peak_954	241.07
chr16	92583265	92583923	MACS_peak_955	96.82
chr16	92615451	92616002	MACS_peak_956	56.92
chr16	92808154	92808807	MACS_peak_957	64.17
chr16	93663247	93663709	MACS_peak_958	51.54
chr16	93788136	93789937	MACS_peak_959	217.08
chr16	94452575	94453011	MACS_peak_960	72.69
chr16	94464568	94465306	MACS_peak_961	70.72
chr16	94621933	94622900	MACS_peak_962	197.51
chr16	94654294	94655228	MACS_peak_963	100.66
chr16	95174263	95175112	MACS_peak_964	72.17
chr16	95374937	95375970	MACS_peak_965	224.98
chr16	96715139	96715858	MACS_peak_966	89.38
chr16	97188331	97188863	MACS_peak_967	56.59
chr17	3128779	3129481	MACS_peak_968	181.82
chr17	3191077	3192121	MACS_peak_969	238.62
chr17	4975737	4976212	MACS_peak_970	56.51
chr17	5080471	5081308	MACS_peak_971	131.35
chr17	5420498	5421141	MACS_peak_972	88.85
chr17	5570292	5571138	MACS_peak_973	122.5
chr17	5588393	5588989	MACS_peak_974	64.48
chr17	5627689	5628329	MACS_peak_975	142.12
chr17	6077599	6078631	MACS_peak_976	141.11
chr17	9757415	9758756	MACS_peak_977	1162.35
chr17	11113478	11113959	MACS_peak_978	54.19
chr17	11570258	11571335	MACS_peak_979	192.23
chr17	12086515	12087808	MACS_peak_980	171.85
chr17	12985952	12986398	MACS_peak_981	73.99
chr17	13748777	13750004	MACS_peak_982	444.34
chr17	14045827	14046717	MACS_peak_983	129.95
chr17	17643272	17643775	MACS_peak_984	66.42
chr17	21677889	21679149	MACS_peak_985	457.04
chr17	23800824	23801854	MACS_peak_986	248.28
chr17	24346560	24347288	MACS_peak_987	92.41
chr17	31139368	31139867	MACS_peak_988	53.85
chr17	44289931	44290995	MACS_peak_989	308.81
chr17	45386936	45387646	MACS_peak_990	127.88
chr17	46938485	46939198	MACS_peak_991	202.56
chr17	49051781	49052449	MACS_peak_992	114.39
chr17	49674975	49675808	MACS_peak_993	88.52
chr17	50233930	50234969	MACS_peak_994	93.32
chr17	51523947	51524523	MACS_peak_995	62.57
chr17	51820911	51822112	MACS_peak_996	177.91
chr17	52699676	52700560	MACS_peak_997	149.4
chr17	53660964	53661750	MACS_peak_998	91.8
chr17	53687065	53688035	MACS_peak_999	101.68
chr17	60366035	60366729	MACS_peak_1000	54.82
chr17	61203430	61204804	MACS_peak_1001	205.26
chr17	62642176	62643242	MACS_peak_1002	228.46
chr17	62656748	62657560	MACS_peak_1003	131.09
chr17	62841805	62842506	MACS_peak_1004	179.59
chr17	63502057	63503357	MACS_peak_1005	643.07
chr17	64597036	64598288	MACS_peak_1006	244.18
chr17	64834743	64836382	MACS_peak_1007	678.52
chr17	66196949	66197383	MACS_peak_1008	63.58
chr17	67933078	67933689	MACS_peak_1009	66.1
chr17	69420169	69420649	MACS_peak_1010	69.34
chr17	70645979	70646911	MACS_peak_1011	128.69
chr17	71282337	71283255	MACS_peak_1012	162.15
chr17	71797315	71798427	MACS_peak_1013	215.94
chr17	72092193	72092982	MACS_peak_1014	59.83
chr17	74965889	74968116	MACS_peak_1015	2796.71
chr17	75209433	75210495	MACS_peak_1016	177.43
chr17	75365280	75366270	MACS_peak_1017	249.16
chr17	75614297	75615558	MACS_peak_1018	250.01
chr17	76686172	76687218	MACS_peak_1019	418.78
chr17	77080138	77081344	MACS_peak_1020	219.34
chr17	77801499	77802757	MACS_peak_1021	117.03
chr17	78290586	78291357	MACS_peak_1022	100.51
chr17	78775087	78775662	MACS_peak_1023	106.43
chr17	78970155	78971466	MACS_peak_1024	201.91
chr17	79725709	79726344	MACS_peak_1025	83.73
chr17	79760440	79761486	MACS_peak_1026	153.61
chr17	79857540	79858338	MACS_peak_1027	139.82
chr17	79931114	79931846	MACS_peak_1028	83.63
chr17	80120230	80121195	MACS_peak_1029	207.04
chr17	80135394	80136234	MACS_peak_1030	76.11
chr17	80250366	80251082	MACS_peak_1031	86.78
chr17	81427253	81427731	MACS_peak_1032	56.17
chr17	81467905	81468612	MACS_peak_1033	69.17
chr17	82531752	82532425	MACS_peak_1034	84.54
chr17	82846215	82846966	MACS_peak_1035	79.14
chr17	83271926	83272992	MACS_peak_1036	291.84
chr17	84043114	84043933	MACS_peak_1037	164.96
chr17	84375184	84375589	MACS_peak_1038	58.5
chr17	84375611	84376098	MACS_peak_1039	66.61
chr17	84917207	84918077	MACS_peak_1040	122.32
chr17	84980649	84981595	MACS_peak_1041	86.3
chr17	85770709	85771715	MACS_peak_1042	105.65
chr17	85850628	85851200	MACS_peak_1043	71.4
chr17	85869119	85869676	MACS_peak_1044	63
chr17	87220649	87221467	MACS_peak_1045	129.05
chr17	87312985	87314335	MACS_peak_1046	394.24
chr17	88200872	88201862	MACS_peak_1047	103.91
chr17	88365526	88366380	MACS_peak_1048	442.43
chr17	89311853	89313079	MACS_peak_1049	200.05
chr17	89713181	89714131	MACS_peak_1050	89.74
chr17	90158612	90159795	MACS_peak_1051	157.96
chr17	90854319	90855044	MACS_peak_1052	74.04
chr17	91962828	91963466	MACS_peak_1053	131.91
chr17	92199292	92200001	MACS_peak_1054	105.96
chr17	93469982	93470818	MACS_peak_1055	96.59
chr18	3929831	3930635	MACS_peak_1056	74.36
chr18	5803910	5804366	MACS_peak_1057	50.58
chr18	6441225	6441871	MACS_peak_1058	82.41
chr18	7567941	7568692	MACS_peak_1059	81.3
chr18	8486295	8487094	MACS_peak_1060	226.33
chr18	9615475	9616702	MACS_peak_1061	202.46
chr18	9812952	9813744	MACS_peak_1062	262.52
chr18	12382847	12383890	MACS_peak_1063	136.66
chr18	13937446	13938446	MACS_peak_1064	153.37
chr18	14077944	14078818	MACS_peak_1065	102.72
chr18	14180116	14181238	MACS_peak_1066	142.48
chr18	15168647	15169629	MACS_peak_1067	232.83
chr18	15721304	15722287	MACS_peak_1068	122.61
chr18	15727144	15728127	MACS_peak_1069	143.6
chr18	16734693	16735839	MACS_peak_1070	274.88
chr18	16739254	16740121	MACS_peak_1071	71.3
chr18	21040431	21041734	MACS_peak_1072	298.3
chr18	21711645	21712350	MACS_peak_1073	69.39
chr18	22659982	22660518	MACS_peak_1074	97.47
chr18	23594078	23595035	MACS_peak_1075	131.21
chr18	24596728	24597396	MACS_peak_1076	117.2
chr18	26222146	26222645	MACS_peak_1077	61.04
chr18	27674696	27676250	MACS_peak_1078	310.08
chr18	28159211	28159844	MACS_peak_1079	119.95
chr18	28776172	28776948	MACS_peak_1080	106.71
chr18	28877904	28878534	MACS_peak_1081	113.62
chr18	29088337	29088954	MACS_peak_1082	59.65
chr18	30004166	30004980	MACS_peak_1083	75.39
chr18	30424148	30425222	MACS_peak_1084	168.53
chr18	30963454	30964387	MACS_peak_1085	197.43
chr18	31453489	31454245	MACS_peak_1086	98.43
chr18	31875349	31876018	MACS_peak_1087	66.98
chr18	32371731	32372483	MACS_peak_1088	154.24
chr18	32861187	32862458	MACS_peak_1089	147.51
chr18	33984096	33984904	MACS_peak_1090	62.9
chr18	34428264	34428928	MACS_peak_1091	100.29
chr18	34913835	34914606	MACS_peak_1092	73.26
chr18	35744486	35745350	MACS_peak_1093	148.34
chr18	37325821	37326682	MACS_peak_1094	199.28
chr18	37435054	37436376	MACS_peak_1095	293.88
chr18	37624598	37625511	MACS_peak_1096	189.29
chr18	37779369	37780205	MACS_peak_1097	101.51
chr18	38161170	38162327	MACS_peak_1098	140.3
chr18	38478654	38479106	MACS_peak_1099	58.81
chr18	38770973	38771826	MACS_peak_1100	145.86
chr18	40502251	40502906	MACS_peak_1101	56.45
chr18	41749045	41749865	MACS_peak_1102	165.18
chr18	43462634	43463488	MACS_peak_1103	173.29
chr18	45352997	45353982	MACS_peak_1104	167.71
chr18	46505893	46506752	MACS_peak_1105	148.56
chr18	49579336	49580196	MACS_peak_1106	159.58
chr18	53161304	53162317	MACS_peak_1107	93.34
chr18	53279377	53280842	MACS_peak_1108	230.55
chr18	53770865	53771671	MACS_peak_1109	187.65
chr18	55126234	55127486	MACS_peak_1110	347.23
chr18	55652228	55652689	MACS_peak_1111	51.65
chr18	56371523	56372595	MACS_peak_1112	108.87
chr18	56917050	56918014	MACS_peak_1113	161.83
chr18	57293724	57294296	MACS_peak_1114	106.9
chr18	59336791	59337566	MACS_peak_1115	59.83
chr18	60069772	60070320	MACS_peak_1116	54.11
chr18	61714511	61715084	MACS_peak_1117	51.49
chr18	61904088	61905103	MACS_peak_1118	279.61
chr18	64089370	64090452	MACS_peak_1119	313.58
chr18	64093524	64094532	MACS_peak_1120	208
chr18	64377097	64378079	MACS_peak_1121	172.55
chr18	64781305	64782020	MACS_peak_1122	75.39
chr18	65051120	65051657	MACS_peak_1123	57.57
chr18	65129525	65130634	MACS_peak_1124	241.83
chr18	65627614	65628199	MACS_peak_1125	63.45
chr18	66318503	66319682	MACS_peak_1126	123.4
chr18	67311897	67312534	MACS_peak_1127	143.13
chr18	68760176	68761261	MACS_peak_1128	375.85
chr18	69173090	69174030	MACS_peak_1129	89
chr18	69625968	69626619	MACS_peak_1130	69.84
chr18	69863678	69864565	MACS_peak_1131	110.39
chr18	70531621	70532285	MACS_peak_1132	99.5
chr18	70708909	70709349	MACS_peak_1133	70.75
chr18	71108271	71109443	MACS_peak_1134	100.27
chr18	73062322	73063237	MACS_peak_1135	55.26
chr18	73449029	73449821	MACS_peak_1136	62.87
chr18	74401574	74402256	MACS_peak_1137	64.5
chr18	74423944	74424520	MACS_peak_1138	79.58
chr18	75932258	75933145	MACS_peak_1139	155.96
chr18	76401766	76402841	MACS_peak_1140	157.13
chr18	77166453	77167079	MACS_peak_1141	73.11
chr18	77230880	77231593	MACS_peak_1142	228.78
chr18	78296672	78297775	MACS_peak_1143	220.4
chr18	78784647	78785393	MACS_peak_1144	103.39
chr18	78821615	78822711	MACS_peak_1145	212.8
chr18	79309808	79310609	MACS_peak_1146	86.53
chr18	79405797	79406474	MACS_peak_1147	85.3
chr18	80183699	80184543	MACS_peak_1148	125.61
chr18	80787039	80788049	MACS_peak_1149	193.86
chr18	81630235	81630882	MACS_peak_1150	95.98
chr18	82809781	82810744	MACS_peak_1151	249.51
chr18	82847117	82847747	MACS_peak_1152	98.31
chr18	82860530	82861542	MACS_peak_1153	120.53
chr18	83008815	83009331	MACS_peak_1154	71.59
chr18	83708414	83709147	MACS_peak_1155	107.85
chr18	83864513	83865401	MACS_peak_1156	82.91
chr18	83924591	83925336	MACS_peak_1157	71.38
chr18	86596562	86597055	MACS_peak_1158	77.9
chr18	87680834	87682052	MACS_peak_1159	269.96
chr18	87863607	87864842	MACS_peak_1160	191.53
chr19	3332757	3333264	MACS_peak_1161	87.02
chr19	3639429	3640324	MACS_peak_1162	208.41
chr19	4228469	4229214	MACS_peak_1163	117.89
chr19	4266899	4267822	MACS_peak_1164	117.03
chr19	5194654	5195538	MACS_peak_1165	141.19
chr19	5669440	5669849	MACS_peak_1166	57.8
chr19	5682433	5683564	MACS_peak_1167	122.15
chr19	6990044	6991088	MACS_peak_1168	368.79
chr19	7289738	7290876	MACS_peak_1169	118.6
chr19	10860667	10861656	MACS_peak_1170	879.59
chr19	12509128	12509833	MACS_peak_1171	62.83
chr19	12781281	12782207	MACS_peak_1172	280.89
chr19	14566903	14567656	MACS_peak_1173	92.27
chr19	15142215	15143137	MACS_peak_1174	114.33
chr19	15559347	15560049	MACS_peak_1175	97.81
chr19	16487691	16488872	MACS_peak_1176	210.5
chr19	16861212	16861770	MACS_peak_1177	61.26
chr19	17855704	17856322	MACS_peak_1178	74.07
chr19	18210814	18211600	MACS_peak_1179	118.22
chr19	19058224	19058678	MACS_peak_1180	57.57
chr19	21265031	21265623	MACS_peak_1181	82.41
chr19	22445660	22447495	MACS_peak_1182	1223.12
chr19	22533517	22533941	MACS_peak_1183	51.57
chr19	22778744	22780098	MACS_peak_1184	220
chr19	23186378	23187081	MACS_peak_1185	103.19
chr19	23704149	23704915	MACS_peak_1186	151.06
chr19	23841902	23842932	MACS_peak_1187	247.66
chr19	24523957	24525002	MACS_peak_1188	79.82
chr19	25091306	25091890	MACS_peak_1189	62.53
chr19	25498627	25499127	MACS_peak_1190	50.05
chr19	25575360	25576206	MACS_peak_1191	108
chr19	25626969	25627901	MACS_peak_1192	138.91
chr19	26089789	26090404	MACS_peak_1193	134.28
chr19	27856513	27857426	MACS_peak_1194	123.21
chr19	28005663	28006733	MACS_peak_1195	95.96
chr19	28711030	28712934	MACS_peak_1196	363.77
chr19	28940710	28941107	MACS_peak_1197	52.08
chr19	28941109	28941601	MACS_peak_1198	56.34
chr19	29619709	29620470	MACS_peak_1199	77.57
chr19	29978370	29979322	MACS_peak_1200	149.87
chr19	31455890	31456940	MACS_peak_1201	214.95
chr19	31891491	31892105	MACS_peak_1202	93.42
chr19	32189328	32190181	MACS_peak_1203	145.74
chr19	32358968	32359963	MACS_peak_1204	173
chr19	32997885	32998953	MACS_peak_1205	468.23
chr19	35941960	35943056	MACS_peak_1206	166.78
chr19	36239401	36239887	MACS_peak_1207	55.27
chr19	36626468	36626965	MACS_peak_1208	65.46
chr19	37171474	37173349	MACS_peak_1209	493
chr19	37511993	37512539	MACS_peak_1210	67.89
chr19	38169297	38169895	MACS_peak_1211	91.1
chr19	40450291	40451828	MACS_peak_1212	375.11
chr19	41294537	41295905	MACS_peak_1213	653.58
chr19	45575206	45575900	MACS_peak_1214	110.77
chr19	45641089	45641868	MACS_peak_1215	50.9
chr19	47054101	47054946	MACS_peak_1216	133.12
chr19	47495869	47496700	MACS_peak_1217	291.01
chr19	48214299	48214965	MACS_peak_1218	111.09
chr19	49773809	49774386	MACS_peak_1219	50.89
chr19	53099812	53100578	MACS_peak_1220	130.07
chr19	53294307	53295335	MACS_peak_1221	128.99
chr19	53472992	53473566	MACS_peak_1222	61.58
chr19	53811418	53812379	MACS_peak_1223	180.19
chr19	55010684	55011266	MACS_peak_1224	59.69
chr19	55159350	55160187	MACS_peak_1225	71.1
chr19	56189816	56190736	MACS_peak_1226	96.34
chr19	56671328	56671987	MACS_peak_1227	94.38
chr19	57021501	57022241	MACS_peak_1228	83.71
chr19	57646064	57647134	MACS_peak_1229	160.75
chr19	58722152	58723211	MACS_peak_1230	88.71
chr19	59188827	59189490	MACS_peak_1231	90.65
chr2	3502070	3503000	MACS_peak_1232	183.06
chr2	4116097	4117271	MACS_peak_1233	86.7
chr2	4156353	4156813	MACS_peak_1234	66.84
chr2	4162569	4163007	MACS_peak_1235	122.87
chr2	4383492	4384404	MACS_peak_1236	151.98
chr2	4535023	4535779	MACS_peak_1237	123.53
chr2	4566689	4567053	MACS_peak_1238	56.73
chr2	4871481	4872208	MACS_peak_1239	72.23
chr2	4907920	4908553	MACS_peak_1240	89.69
chr2	5039948	5041421	MACS_peak_1241	81.11
chr2	5316920	5317759	MACS_peak_1242	210.83
chr2	5608978	5609521	MACS_peak_1243	64.68
chr2	5967738	5969044	MACS_peak_1244	279.51
chr2	6395477	6396780	MACS_peak_1245	226.85
chr2	6874392	6875641	MACS_peak_1246	135.76
chr2	7529500	7530052	MACS_peak_1247	67.18
chr2	8596337	8597318	MACS_peak_1248	199.48
chr2	10108266	10108874	MACS_peak_1249	111.94
chr2	10522698	10523758	MACS_peak_1250	292.48
chr2	10554583	10555486	MACS_peak_1251	129.26
chr2	11173698	11174469	MACS_peak_1252	114.28
chr2	11442908	11443804	MACS_peak_1253	153.47
chr2	11876341	11877047	MACS_peak_1254	67.93
chr2	14995528	14996350	MACS_peak_1255	158.51
chr2	17819670	17820058	MACS_peak_1256	67.8
chr2	18208739	18209394	MACS_peak_1257	52.33
chr2	18669713	18670597	MACS_peak_1258	83.4
chr2	18976131	18977155	MACS_peak_1259	295.13
chr2	19283702	19284304	MACS_peak_1260	60.79
chr2	19403938	19404675	MACS_peak_1261	77.15
chr2	19716268	19717110	MACS_peak_1262	164.77
chr2	20960540	20961197	MACS_peak_1263	56.42
chr2	21059890	21060409	MACS_peak_1264	64.49
chr2	21060777	21061456	MACS_peak_1265	79.8
chr2	21419517	21420296	MACS_peak_1266	65.55
chr2	21783745	21784522	MACS_peak_1267	100.11
chr2	22751363	22752166	MACS_peak_1268	50.89
chr2	22879154	22879947	MACS_peak_1269	98.43
chr2	24939287	24940582	MACS_peak_1270	190.24
chr2	24970113	24971057	MACS_peak_1271	148.78
chr2	25097160	25098344	MACS_peak_1272	285.51
chr2	25715902	25716932	MACS_peak_1273	138.4
chr2	25894444	25895148	MACS_peak_1274	88.68
chr2	25962113	25963107	MACS_peak_1275	97.74
chr2	26078170	26078579	MACS_peak_1276	57.8
chr2	26849949	26850520	MACS_peak_1277	65
chr2	27277913	27278908	MACS_peak_1278	77.23
chr2	27747238	27748055	MACS_peak_1279	122.08
chr2	28754741	28755636	MACS_peak_1280	203.47
chr2	29074414	29075503	MACS_peak_1281	111.91
chr2	29201667	29202529	MACS_peak_1282	123
chr2	29961931	29963475	MACS_peak_1283	1040.44
chr2	31001700	31002514	MACS_peak_1284	159.38
chr2	31279465	31280295	MACS_peak_1285	117.12
chr2	31966829	31967891	MACS_peak_1286	250.41
chr2	32057579	32058454	MACS_peak_1287	86.87
chr2	32563293	32564238	MACS_peak_1288	69.43
chr2	32631699	32632773	MACS_peak_1289	201.12
chr2	32682817	32683387	MACS_peak_1290	67.26
chr2	32709218	32710908	MACS_peak_1291	1584.08
chr2	32933959	32934995	MACS_peak_1292	155.44
chr2	33141928	33142917	MACS_peak_1293	155.46
chr2	33207927	33208784	MACS_peak_1294	188.37
chr2	33342082	33342920	MACS_peak_1295	148.02
chr2	33447932	33448800	MACS_peak_1296	625.01
chr2	34993536	34994140	MACS_peak_1297	140.57
chr2	35070657	35071594	MACS_peak_1298	158.92
chr2	35540465	35541523	MACS_peak_1299	318.81
chr2	37531057	37532081	MACS_peak_1300	167.25
chr2	38512775	38514438	MACS_peak_1301	932.68
chr2	38655940	38656552	MACS_peak_1302	100.87
chr2	40312038	40312537	MACS_peak_1303	66.92
chr2	42107316	42108135	MACS_peak_1304	148.63
chr2	42553321	42554685	MACS_peak_1305	254.49
chr2	43846848	43847433	MACS_peak_1306	107.25
chr2	43963554	43964447	MACS_peak_1307	171.28
chr2	44877973	44879058	MACS_peak_1308	258.43
chr2	47073088	47073942	MACS_peak_1309	106.96
chr2	47213377	47213996	MACS_peak_1310	66.06
chr2	48152983	48153722	MACS_peak_1311	110.63
chr2	49203239	49204030	MACS_peak_1312	76.64
chr2	49631231	49632084	MACS_peak_1313	322.39
chr2	49705526	49706254	MACS_peak_1314	289.3
chr2	51155994	51156835	MACS_peak_1315	73.08
chr2	51935954	51937619	MACS_peak_1316	986.2
chr2	52627482	52628286	MACS_peak_1317	62.35
chr2	53743047	53743683	MACS_peak_1318	51.14
chr2	58517185	58517758	MACS_peak_1319	83.85
chr2	59416220	59416777	MACS_peak_1320	58.62
chr2	59783283	59783962	MACS_peak_1321	110.02
chr2	59984706	59985820	MACS_peak_1322	112.9
chr2	60570312	60571522	MACS_peak_1323	295.99
chr2	60704307	60704872	MACS_peak_1324	76.29
chr2	60709092	60709974	MACS_peak_1325	189.04
chr2	60766939	60767699	MACS_peak_1326	113.91
chr2	61489492	61490195	MACS_peak_1327	62.57
chr2	61672989	61674123	MACS_peak_1328	572.49
chr2	62619617	62620469	MACS_peak_1329	133.8
chr2	62923417	62924582	MACS_peak_1330	168.17
chr2	64396781	64397401	MACS_peak_1331	146.29
chr2	64516657	64517529	MACS_peak_1332	186.37
chr2	64807593	64809095	MACS_peak_1333	206.66
chr2	64908656	64909221	MACS_peak_1334	74.51
chr2	65165338	65166128	MACS_peak_1335	91.65
chr2	65337493	65338111	MACS_peak_1336	77.34
chr2	66725653	66726479	MACS_peak_1337	84.01
chr2	66930865	66931310	MACS_peak_1338	51.87
chr2	68989925	68990747	MACS_peak_1339	99.58
chr2	69013532	69014952	MACS_peak_1340	200.22
chr2	71044984	71046213	MACS_peak_1341	196.68
chr2	71330095	71330713	MACS_peak_1342	92.88
chr2	72568173	72569126	MACS_peak_1343	221.98
chr2	75566048	75567070	MACS_peak_1344	210.5
chr2	75633229	75634756	MACS_peak_1345	337
chr2	76072036	76072916	MACS_peak_1346	186.39
chr2	76407919	76409393	MACS_peak_1347	295.41
chr2	76470379	76471103	MACS_peak_1348	92.9
chr2	76707513	76708311	MACS_peak_1349	124.72
chr2	76898480	76899208	MACS_peak_1350	158.38
chr2	77294043	77295091	MACS_peak_1351	231.84
chr2	78011393	78012301	MACS_peak_1352	128.22
chr2	78352533	78353433	MACS_peak_1353	189.12
chr2	79233495	79234696	MACS_peak_1354	181.09
chr2	79340318	79341699	MACS_peak_1355	244.4
chr2	79660300	79661441	MACS_peak_1356	244.89
chr2	84349040	84350049	MACS_peak_1357	149.79
chr2	85178290	85179248	MACS_peak_1358	140.31
chr2	85515118	85516527	MACS_peak_1359	478.51
chr2	85527444	85528923	MACS_peak_1360	172.06
chr2	90510315	90510841	MACS_peak_1361	70.32
chr2	94282383	94283350	MACS_peak_1362	234.34
chr2	94482709	94483910	MACS_peak_1363	268.84
chr2	95315161	95316152	MACS_peak_1364	149.98
chr2	101575699	101577177	MACS_peak_1365	414.03
chr2	103163593	103165047	MACS_peak_1366	256.89
chr2	103824917	103825618	MACS_peak_1367	108.4
chr2	104104578	104105908	MACS_peak_1368	322.73
chr2	105330812	105331860	MACS_peak_1369	286.45
chr2	105618188	105619212	MACS_peak_1370	127.07
chr2	106108557	106109362	MACS_peak_1371	64.57
chr2	106495369	106495763	MACS_peak_1372	51.08
chr2	106734109	106735186	MACS_peak_1373	108.54
chr2	107327054	107328169	MACS_peak_1374	158.37
chr2	108809745	108810709	MACS_peak_1375	158.54
chr2	110493367	110494141	MACS_peak_1376	180.61
chr2	112298117	112299087	MACS_peak_1377	182.5
chr2	112590313	112591420	MACS_peak_1378	82.75
chr2	113199783	113200695	MACS_peak_1379	90.46
chr2	113443191	113444704	MACS_peak_1380	619.15
chr2	114486151	114486924	MACS_peak_1381	181.55
chr2	114856181	114857303	MACS_peak_1382	130.9
chr2	115928508	115929534	MACS_peak_1383	164.08
chr2	117011829	117012846	MACS_peak_1384	242.56
chr2	117359841	117360531	MACS_peak_1385	98.14
chr2	119364634	119365443	MACS_peak_1386	100.11
chr2	120093986	120094831	MACS_peak_1387	102.97
chr2	120523277	120523982	MACS_peak_1388	99.49
chr2	127253676	127254780	MACS_peak_1389	288.46
chr2	127581803	127583052	MACS_peak_1390	440.97
chr2	128468923	128469718	MACS_peak_1391	91.04
chr2	134945317	134946365	MACS_peak_1392	195.21
chr2	134982507	134984119	MACS_peak_1393	155.55
chr2	135661312	135662120	MACS_peak_1394	234.08
chr2	137544406	137545625	MACS_peak_1395	327.75
chr2	139715598	139716887	MACS_peak_1396	225.31
chr2	140863506	140864454	MACS_peak_1397	169.94
chr2	140996129	140997268	MACS_peak_1398	250.65
chr2	144514286	144515312	MACS_peak_1399	107.89
chr2	145384870	145386108	MACS_peak_1400	265.92
chr2	145520037	145520744	MACS_peak_1401	147.1
chr2	146668383	146669243	MACS_peak_1402	174.9
chr2	147804728	147806052	MACS_peak_1403	444.42
chr2	148668948	148669718	MACS_peak_1404	152.87
chr2	148703118	148704311	MACS_peak_1405	119.44
chr2	148904390	148905306	MACS_peak_1406	81.74
chr2	150577121	150578293	MACS_peak_1407	213.05
chr2	150934401	150935967	MACS_peak_1408	697.76
chr2	152920838	152921811	MACS_peak_1409	384.88
chr2	154782431	154783745	MACS_peak_1410	148.25
chr2	154814981	154815804	MACS_peak_1411	72.19
chr2	155160279	155161186	MACS_peak_1412	201.9
chr2	155893371	155894283	MACS_peak_1413	311.51
chr2	159338193	159339477	MACS_peak_1414	207.42
chr2	161689355	161690045	MACS_peak_1415	76.95
chr2	163468743	163469700	MACS_peak_1416	179.91
chr2	166823562	166824366	MACS_peak_1417	90.02
chr2	168372733	168373660	MACS_peak_1418	142.25
chr2	169471876	169472467	MACS_peak_1419	75.76
chr2	169779242	169780445	MACS_peak_1420	134.45
chr2	170151894	170152844	MACS_peak_1421	352.26
chr2	170316497	170317796	MACS_peak_1422	247.34
chr2	170689301	170690503	MACS_peak_1423	257.08
chr2	171279415	171280125	MACS_peak_1424	53.8
chr2	171307567	171308391	MACS_peak_1425	100
chr2	171643480	171643890	MACS_peak_1426	57.67
chr2	172708936	172709585	MACS_peak_1427	76.08
chr2	173190794	173191726	MACS_peak_1428	253.84
chr2	173822422	173823480	MACS_peak_1429	227.06
chr2	173936440	173937016	MACS_peak_1430	63.4
chr2	174704226	174705276	MACS_peak_1431	192.04
chr2	178574459	178575392	MACS_peak_1432	312.22
chr2	180295443	180296399	MACS_peak_1433	191.27
chr3	4465218	4465909	MACS_peak_1434	90.94
chr3	5589840	5590871	MACS_peak_1435	104.16
chr3	5702741	5703846	MACS_peak_1436	397.55
chr3	8920959	8921661	MACS_peak_1437	158.9
chr3	9526423	9527099	MACS_peak_1438	60.25
chr3	10317074	10317772	MACS_peak_1439	54.51
chr3	13324229	13324995	MACS_peak_1440	94.63
chr3	13759463	13760638	MACS_peak_1441	176.44
chr3	15102069	15102862	MACS_peak_1442	195.23
chr3	15244751	15245394	MACS_peak_1443	104.76
chr3	16769440	16770858	MACS_peak_1444	290.56
chr3	16828887	16829361	MACS_peak_1445	104.27
chr3	17099571	17101022	MACS_peak_1446	467.35
chr3	17259095	17260019	MACS_peak_1447	72.31
chr3	17700545	17701264	MACS_peak_1448	171.05
chr3	19491072	19492080	MACS_peak_1449	132.06
chr3	19700264	19701291	MACS_peak_1450	92.58
chr3	20655289	20656277	MACS_peak_1451	217
chr3	21315742	21316367	MACS_peak_1452	109.49
chr3	22117320	22118193	MACS_peak_1453	220.12
chr3	22175646	22176841	MACS_peak_1454	237.12
chr3	22211841	22212980	MACS_peak_1455	97.81
chr3	24410454	24410921	MACS_peak_1456	101
chr3	25003378	25004204	MACS_peak_1457	103.73
chr3	25564427	25565080	MACS_peak_1458	77.3
chr3	27035009	27035799	MACS_peak_1459	74.24
chr3	27478793	27479884	MACS_peak_1460	311.65
chr3	27626983	27627781	MACS_peak_1461	219.04
chr3	27951436	27952283	MACS_peak_1462	120.77
chr3	28288798	28290020	MACS_peak_1463	234.49
chr3	29942445	29943022	MACS_peak_1464	66.72
chr3	30332152	30333285	MACS_peak_1465	112.97
chr3	31137902	31138925	MACS_peak_1466	283.3
chr3	33285358	33286587	MACS_peak_1467	216.69
chr3	34231139	34231813	MACS_peak_1468	72.8
chr3	34283370	34284036	MACS_peak_1469	68.03
chr3	35307708	35308879	MACS_peak_1470	300.17
chr3	35546115	35546590	MACS_peak_1471	56.05
chr3	36484444	36485197	MACS_peak_1472	75.63
chr3	37352308	37353031	MACS_peak_1473	134.86
chr3	39488202	39489538	MACS_peak_1474	268.67
chr3	40735597	40736585	MACS_peak_1475	110.3
chr3	41438282	41438953	MACS_peak_1476	126.21
chr3	42145677	42147628	MACS_peak_1477	1190.31
chr3	44662879	44663540	MACS_peak_1478	84.49
chr3	45608777	45609589	MACS_peak_1479	98.24
chr3	51149122	51149892	MACS_peak_1480	136.13
chr3	51924583	51925421	MACS_peak_1481	163.12
chr3	53149887	53151055	MACS_peak_1482	155.51
chr3	54216331	54217974	MACS_peak_1483	208.9
chr3	54776016	54776897	MACS_peak_1484	202.9
chr3	54897362	54898083	MACS_peak_1485	93.28
chr3	54929002	54930438	MACS_peak_1486	837.9
chr3	56451742	56452520	MACS_peak_1487	84.14
chr3	56456886	56458329	MACS_peak_1488	190.71
chr3	57132871	57134129	MACS_peak_1489	215.31
chr3	58657726	58658661	MACS_peak_1490	104.03
chr3	59187031	59188119	MACS_peak_1491	176.48
chr3	60705228	60705906	MACS_peak_1492	51.18
chr3	60795624	60796329	MACS_peak_1493	59.91
chr3	65563040	65563909	MACS_peak_1494	112.76
chr3	65767714	65768702	MACS_peak_1495	230.62
chr3	66011724	66012246	MACS_peak_1496	54.23
chr3	68128724	68129936	MACS_peak_1497	195.15
chr3	68819527	68820775	MACS_peak_1498	190.97
chr3	69123028	69124726	MACS_peak_1499	1229.92
chr3	69573517	69574345	MACS_peak_1500	190.94
chr3	70245950	70247123	MACS_peak_1501	261.88
chr3	70471663	70472145	MACS_peak_1502	71.09
chr3	73597987	73599092	MACS_peak_1503	252.97
chr3	74666841	74668477	MACS_peak_1504	277.23
chr3	75310593	75311376	MACS_peak_1505	159.09
chr3	76539572	76540832	MACS_peak_1506	347.52
chr3	77451021	77451827	MACS_peak_1507	126.92
chr3	77695885	77697117	MACS_peak_1508	248.46
chr3	78231509	78232558	MACS_peak_1509	214.93
chr3	79546005	79546691	MACS_peak_1510	74.32
chr3	81614964	81616049	MACS_peak_1511	94.42
chr3	81884937	81885740	MACS_peak_1512	113.78
chr3	82225568	82226963	MACS_peak_1513	384.19
chr3	82725792	82726974	MACS_peak_1514	237.05
chr3	83431186	83431990	MACS_peak_1515	109.91
chr3	83893393	83894379	MACS_peak_1516	197.13
chr3	83951602	83952261	MACS_peak_1517	113.29
chr3	84007310	84007974	MACS_peak_1518	86.9
chr3	86286795	86287426	MACS_peak_1519	150.29
chr3	86360976	86362224	MACS_peak_1520	306.19
chr3	87691783	87692592	MACS_peak_1521	122.8
chr3	88565333	88566468	MACS_peak_1522	302.49
chr3	90703836	90704347	MACS_peak_1523	60.92
chr3	95616589	95617535	MACS_peak_1524	153.64
chr3	95715549	95715994	MACS_peak_1525	112.92
chr3	97603839	97604678	MACS_peak_1526	124.01
chr3	100279075	100279778	MACS_peak_1527	103.29
chr3	101038248	101039178	MACS_peak_1528	156.13
chr3	101855344	101856390	MACS_peak_1529	145.61
chr3	104415957	104417128	MACS_peak_1530	254.82
chr3	104753996	104755096	MACS_peak_1531	267.09
chr3	104994582	104995801	MACS_peak_1532	287.86
chr3	105106520	105107484	MACS_peak_1533	147.96
chr3	105166421	105167275	MACS_peak_1534	206.72
chr3	106687361	106688080	MACS_peak_1535	135.61
chr3	107067647	107068688	MACS_peak_1536	180.19
chr3	108322699	108323287	MACS_peak_1537	69.52
chr3	110330252	110331216	MACS_peak_1538	202.28
chr3	115036512	115037517	MACS_peak_1539	380.86
chr3	115867523	115868522	MACS_peak_1540	132.21
chr3	116913886	116914866	MACS_peak_1541	229.77
chr3	117485379	117486504	MACS_peak_1542	174.59
chr3	122061127	122061983	MACS_peak_1543	167.84
chr3	123140897	123141844	MACS_peak_1544	81.39
chr3	123495389	123496260	MACS_peak_1545	149.97
chr3	123703046	123703483	MACS_peak_1546	61.1
chr3	123862005	123862599	MACS_peak_1547	62.53
chr3	125556931	125557874	MACS_peak_1548	190.7
chr3	126056806	126057881	MACS_peak_1549	155.5
chr3	128153628	128154876	MACS_peak_1550	188.42
chr3	128650158	128650494	MACS_peak_1551	53.43
chr3	128665171	128665557	MACS_peak_1552	50.31
chr3	129004242	129004766	MACS_peak_1553	57.46
chr3	129516821	129517270	MACS_peak_1554	59.6
chr3	130381271	130382271	MACS_peak_1555	205.46
chr3	131059494	131060086	MACS_peak_1556	67.84
chr3	131077590	131078436	MACS_peak_1557	97.05
chr3	131560306	131561199	MACS_peak_1558	169.46
chr3	132129166	132130015	MACS_peak_1559	192.64
chr3	134163506	134164024	MACS_peak_1560	55.45
chr3	134164060	134164432	MACS_peak_1561	50.98
chr3	134248559	134249303	MACS_peak_1562	68.76
chr3	135683893	135684596	MACS_peak_1563	82.55
chr3	135696311	135696924	MACS_peak_1564	66.71
chr3	136060505	136061300	MACS_peak_1565	150.91
chr3	137251441	137252184	MACS_peak_1566	85.72
chr3	137713485	137714518	MACS_peak_1567	150.78
chr3	138592819	138593498	MACS_peak_1568	92.86
chr3	138615910	138617169	MACS_peak_1569	178.24
chr3	139108729	139109637	MACS_peak_1570	174.6
chr3	140323131	140323842	MACS_peak_1571	108.39
chr3	141913882	141915121	MACS_peak_1572	362.33
chr3	141993193	141993774	MACS_peak_1573	82.72
chr3	142273149	142273966	MACS_peak_1574	198.46
chr3	143584499	143585361	MACS_peak_1575	81.67
chr3	143673979	143674991	MACS_peak_1576	55.95
chr3	144001960	144002766	MACS_peak_1577	61.02
chr3	144414638	144415645	MACS_peak_1578	277.92
chr3	144696476	144696989	MACS_peak_1579	56.68
chr3	145235806	145236967	MACS_peak_1580	162.3
chr3	145935205	145936045	MACS_peak_1581	78.89
chr3	146306866	146307773	MACS_peak_1582	230.75
chr3	147348615	147349701	MACS_peak_1583	161.96
chr3	148414164	148414890	MACS_peak_1584	120.63
chr3	148427374	148428143	MACS_peak_1585	84.35
chr3	149083390	149084589	MACS_peak_1586	211.65
chr3	149149894	149151078	MACS_peak_1587	172.46
chr3	149180163	149180818	MACS_peak_1588	74.96
chr3	150814865	150815371	MACS_peak_1589	86.52
chr3	152170512	152171160	MACS_peak_1590	67.93
chr3	154510824	154512365	MACS_peak_1591	778.5
chr3	154731706	154732382	MACS_peak_1592	67.01
chr3	157857469	157858779	MACS_peak_1593	236.54
chr3	158260312	158261261	MACS_peak_1594	122.8
chr4	3798980	3799682	MACS_peak_1595	99.99
chr4	3838912	3839419	MACS_peak_1596	65.93
chr4	4564739	4565628	MACS_peak_1597	208.14
chr4	4755152	4756100	MACS_peak_1598	77.07
chr4	5011970	5013127	MACS_peak_1599	165.32
chr4	6710728	6711682	MACS_peak_1600	152.75
chr4	8820998	8821750	MACS_peak_1601	53.97
chr4	9033056	9033704	MACS_peak_1602	64.59
chr4	9246838	9247712	MACS_peak_1603	187.5
chr4	9365137	9365856	MACS_peak_1604	104.44
chr4	9784018	9784890	MACS_peak_1605	108.14
chr4	10898974	10899972	MACS_peak_1606	220.91
chr4	11879645	11880546	MACS_peak_1607	183.53
chr4	13246896	13248198	MACS_peak_1608	192.68
chr4	13919720	13920992	MACS_peak_1609	122.33
chr4	14517179	14518105	MACS_peak_1610	194.67
chr4	14733220	14734084	MACS_peak_1611	81.67
chr4	14960688	14961279	MACS_peak_1612	85.79
chr4	15207671	15208642	MACS_peak_1613	93.7
chr4	15323489	15324242	MACS_peak_1614	76.33
chr4	16073404	16074504	MACS_peak_1615	119.81
chr4	16149263	16150097	MACS_peak_1616	213.67
chr4	16157367	16158185	MACS_peak_1617	144.76
chr4	19268985	19269800	MACS_peak_1618	81.8
chr4	19586176	19586713	MACS_peak_1619	75.76
chr4	19816736	19818191	MACS_peak_1620	141.98
chr4	21706867	21707839	MACS_peak_1621	60.78
chr4	21708482	21709493	MACS_peak_1622	142.2
chr4	21925451	21926456	MACS_peak_1623	236.66
chr4	22184089	22184721	MACS_peak_1624	70.49
chr4	22440657	22441223	MACS_peak_1625	62.53
chr4	22925095	22926023	MACS_peak_1626	194.54
chr4	22965363	22965811	MACS_peak_1627	53.1
chr4	22968584	22969248	MACS_peak_1628	62.76
chr4	23498456	23499438	MACS_peak_1629	300.61
chr4	24432409	24433226	MACS_peak_1630	136.43
chr4	24671295	24672328	MACS_peak_1631	146.31
chr4	27786657	27787785	MACS_peak_1632	156.33
chr4	28323945	28324375	MACS_peak_1633	51.57
chr4	28754985	28755634	MACS_peak_1634	109.4
chr4	29334099	29335108	MACS_peak_1635	180.29
chr4	30460165	30461061	MACS_peak_1636	145.15
chr4	31173370	31174163	MACS_peak_1637	147.53
chr4	31926500	31927509	MACS_peak_1638	69.75
chr4	32388817	32389982	MACS_peak_1639	224.46
chr4	32495357	32496363	MACS_peak_1640	117.2
chr4	32754176	32755183	MACS_peak_1641	192.18
chr4	32818730	32819243	MACS_peak_1642	58.67
chr4	32858769	32859588	MACS_peak_1643	85.08
chr4	32988854	32989749	MACS_peak_1644	129.75
chr4	33275874	33276930	MACS_peak_1645	313.85
chr4	33390048	33391211	MACS_peak_1646	187.51
chr4	34261617	34262651	MACS_peak_1647	84.49
chr4	35211373	35211854	MACS_peak_1648	79.7
chr4	38713072	38714077	MACS_peak_1649	165.76
chr4	40044292	40045366	MACS_peak_1650	209.84
chr4	40820135	40821078	MACS_peak_1651	205.61
chr4	44389011	44390228	MACS_peak_1652	229.72
chr4	44435730	44436781	MACS_peak_1653	207.34
chr4	44851667	44852322	MACS_peak_1654	77.53
chr4	45420630	45421295	MACS_peak_1655	67.4
chr4	45579397	45580065	MACS_peak_1656	65.45
chr4	45871887	45873010	MACS_peak_1657	233.86
chr4	47875923	47876828	MACS_peak_1658	268.3
chr4	48256605	48257164	MACS_peak_1659	55.62
chr4	52632819	52634222	MACS_peak_1660	120.35
chr4	53645885	53646585	MACS_peak_1661	77.35
chr4	53692099	53692805	MACS_peak_1662	109.67
chr4	55117154	55117724	MACS_peak_1663	82.99
chr4	55726202	55727469	MACS_peak_1664	334.7
chr4	57208477	57209310	MACS_peak_1665	66.75
chr4	58070882	58072011	MACS_peak_1666	141.53
chr4	59451050	59452015	MACS_peak_1667	172.9
chr4	59705824	59707011	MACS_peak_1668	159.69
chr4	62201151	62202113	MACS_peak_1669	134.35
chr4	62725262	62726260	MACS_peak_1670	132.75
chr4	65012188	65012863	MACS_peak_1671	65.29
chr4	65107350	65107860	MACS_peak_1672	54.3
chr4	66942337	66943517	MACS_peak_1673	185.2
chr4	68467070	68467755	MACS_peak_1674	119.39
chr4	70313264	70314302	MACS_peak_1675	182.51
chr4	76010675	76011360	MACS_peak_1676	57.36
chr4	77439277	77439950	MACS_peak_1677	97.96
chr4	77741376	77742275	MACS_peak_1678	74.33
chr4	78048916	78049350	MACS_peak_1679	64.64
chr4	81715634	81716379	MACS_peak_1680	69.36
chr4	82181468	82182429	MACS_peak_1681	121.6
chr4	82509235	82511285	MACS_peak_1682	1728.83
chr4	82930900	82931407	MACS_peak_1683	63.65
chr4	83227954	83228790	MACS_peak_1684	84.04
chr4	83433176	83433845	MACS_peak_1685	121.84
chr4	83796730	83797586	MACS_peak_1686	136.22
chr4	85441033	85442070	MACS_peak_1687	162.06
chr4	88029109	88030407	MACS_peak_1688	133.13
chr4	89044492	89045461	MACS_peak_1689	85.9
chr4	89512227	89512790	MACS_peak_1690	72.49
chr4	90429973	90431191	MACS_peak_1691	241.26
chr4	90500433	90501047	MACS_peak_1692	93.42
chr4	90728948	90730114	MACS_peak_1693	172.3
chr4	91208281	91208926	MACS_peak_1694	159.52
chr4	96093074	96094097	MACS_peak_1695	65.32
chr4	97474506	97475429	MACS_peak_1696	87.69
chr4	97559290	97560502	MACS_peak_1697	150.85
chr4	97933013	97933705	MACS_peak_1698	111.06
chr4	98731822	98732692	MACS_peak_1699	347.13
chr4	100025199	100026448	MACS_peak_1700	93.7
chr4	101168949	101169956	MACS_peak_1701	189.12
chr4	102889898	102890837	MACS_peak_1702	189.5
chr4	103331326	103331851	MACS_peak_1703	83.92
chr4	103493558	103494343	MACS_peak_1704	97.71
chr4	106070460	106071233	MACS_peak_1705	98.42
chr4	106327572	106328368	MACS_peak_1706	111.53
chr4	107041794	107042436	MACS_peak_1707	126.13
chr4	108051013	108052535	MACS_peak_1708	212.09
chr4	108538706	108539732	MACS_peak_1709	236.11
chr4	109156416	109156865	MACS_peak_1710	58.08
chr4	114614782	114615349	MACS_peak_1711	94.28
chr4	114823356	114824357	MACS_peak_1712	178.17
chr4	116301252	116302273	MACS_peak_1713	101.76
chr4	117372385	117373420	MACS_peak_1714	263.83
chr4	120507827	120508521	MACS_peak_1715	175.94
chr4	120590861	120591649	MACS_peak_1716	113.4
chr4	124380608	124381182	MACS_peak_1717	91.87
chr4	124387131	124387713	MACS_peak_1718	76.87
chr4	124842391	124843289	MACS_peak_1719	86.4
chr4	125304671	125305384	MACS_peak_1720	94.27
chr4	125634223	125635316	MACS_peak_1721	184.93
chr4	126144436	126145455	MACS_peak_1722	115.6
chr4	126284673	126285769	MACS_peak_1723	175.54
chr4	126562408	126563855	MACS_peak_1724	179.25
chr4	126742396	126744104	MACS_peak_1725	642.83
chr4	126751069	126752112	MACS_peak_1726	166.35
chr4	127823227	127823946	MACS_peak_1727	79.54
chr4	137307112	137308078	MACS_peak_1728	252.47
chr4	137473297	137474176	MACS_peak_1729	164.12
chr4	140093714	140094724	MACS_peak_1730	227.66
chr4	142795911	142796923	MACS_peak_1731	199.92
chr4	143309634	143310418	MACS_peak_1732	50.3
chr4	144790263	144790901	MACS_peak_1733	74.32
chr4	148029774	148030614	MACS_peak_1734	186.25
chr4	149515534	149516819	MACS_peak_1735	707.89
chr4	149980591	149981350	MACS_peak_1736	119.05
chr4	151133850	151135591	MACS_peak_1737	1333.69
chr4	151197364	151197994	MACS_peak_1738	67.93
chr4	151560767	151561267	MACS_peak_1739	73.67
chr4	151992053	151993219	MACS_peak_1740	231.77
chr4	152950588	152951160	MACS_peak_1741	92.15
chr4	153318334	153318790	MACS_peak_1742	65.54
chr4	154185544	154186556	MACS_peak_1743	171.97
chr4	154322648	154323390	MACS_peak_1744	85.43
chr4	155424139	155425056	MACS_peak_1745	102.85
chr4	155429213	155430103	MACS_peak_1746	109.49
chr4	155859410	155860205	MACS_peak_1747	228.22
chr5	4328508	4329908	MACS_peak_1748	379.81
chr5	5115074	5115993	MACS_peak_1749	55.67
chr5	5556409	5557004	MACS_peak_1750	53.59
chr5	8156552	8157490	MACS_peak_1751	185.08
chr5	9419207	9420154	MACS_peak_1752	154.18
chr5	10579581	10580576	MACS_peak_1753	66.91
chr5	13145046	13145964	MACS_peak_1754	279.74
chr5	14211676	14212745	MACS_peak_1755	99.92
chr5	15915848	15916495	MACS_peak_1756	56.51
chr5	16377860	16379186	MACS_peak_1757	342.83
chr5	16581159	16582143	MACS_peak_1758	177.67
chr5	17646077	17647004	MACS_peak_1759	113.02
chr5	20599454	20600201	MACS_peak_1760	68.36
chr5	20645314	20646446	MACS_peak_1761	193.72
chr5	22435281	22436183	MACS_peak_1762	194.67
chr5	23507506	23508154	MACS_peak_1763	55.26
chr5	23659069	23659661	MACS_peak_1764	57.51
chr5	23916625	23917791	MACS_peak_1765	141.65
chr5	25471873	25473043	MACS_peak_1766	754.48
chr5	25685067	25685973	MACS_peak_1767	80.97
chr5	26548318	26549220	MACS_peak_1768	165.56
chr5	26755559	26756081	MACS_peak_1769	51.45
chr5	26822210	26822901	MACS_peak_1770	76.82
chr5	27435933	27436837	MACS_peak_1771	123.48
chr5	28450191	28450854	MACS_peak_1772	70.49
chr5	28957073	28957785	MACS_peak_1773	108.25
chr5	28985125	28985649	MACS_peak_1774	60.52
chr5	29272963	29273782	MACS_peak_1775	138.51
chr5	29782572	29783754	MACS_peak_1776	306.18
chr5	31156027	31157064	MACS_peak_1777	184.16
chr5	32194070	32195066	MACS_peak_1778	168.41
chr5	32209250	32210296	MACS_peak_1779	169.76
chr5	33120174	33121210	MACS_peak_1780	162.57
chr5	33476395	33478263	MACS_peak_1781	303.08
chr5	33513556	33514863	MACS_peak_1782	955.69
chr5	35218830	35220127	MACS_peak_1783	248.75
chr5	35412259	35412958	MACS_peak_1784	110.07
chr5	35612362	35612731	MACS_peak_1785	77.85
chr5	35972133	35972757	MACS_peak_1786	59.97
chr5	37657402	37658206	MACS_peak_1787	162.77
chr5	38341525	38342855	MACS_peak_1788	196.15
chr5	38368896	38369605	MACS_peak_1789	117.03
chr5	38527337	38528775	MACS_peak_1790	515.03
chr5	38613496	38614328	MACS_peak_1791	71.81
chr5	41475397	41476298	MACS_peak_1792	243.2
chr5	43770272	43771140	MACS_peak_1793	153.23
chr5	45552166	45552636	MACS_peak_1794	50.57
chr5	49225449	49225943	MACS_peak_1795	52.24
chr5	49520345	49521409	MACS_peak_1796	186.75
chr5	50260108	50260614	MACS_peak_1797	96.96
chr5	50523581	50524352	MACS_peak_1798	84.49
chr5	51188838	51189660	MACS_peak_1799	60.47
chr5	52518866	52520082	MACS_peak_1800	471.44
chr5	52803893	52804780	MACS_peak_1801	116.19
chr5	52843543	52844291	MACS_peak_1802	132.06
chr5	54428272	54429415	MACS_peak_1803	309.9
chr5	56172560	56173356	MACS_peak_1804	100.53
chr5	60112660	60113355	MACS_peak_1805	142.86
chr5	60209294	60210318	MACS_peak_1806	96.97
chr5	61588940	61590377	MACS_peak_1807	255.25
chr5	63134710	63135421	MACS_peak_1808	111.77
chr5	63428019	63428596	MACS_peak_1809	68.33
chr5	63428654	63429011	MACS_peak_1810	56.98
chr5	65110540	65111212	MACS_peak_1811	72.78
chr5	65615120	65615776	MACS_peak_1812	68.35
chr5	65631805	65632498	MACS_peak_1813	86.62
chr5	65824394	65825003	MACS_peak_1814	73.61
chr5	65943309	65944007	MACS_peak_1815	80.67
chr5	66850435	66850966	MACS_peak_1816	54.57
chr5	67103531	67104925	MACS_peak_1817	289.01
chr5	67333640	67334502	MACS_peak_1818	109.37
chr5	67861287	67861958	MACS_peak_1819	79.32
chr5	68366622	68367387	MACS_peak_1820	89.28
chr5	70827567	70828454	MACS_peak_1821	195.85
chr5	72240699	72241387	MACS_peak_1822	73.46
chr5	72865844	72866422	MACS_peak_1823	65.12
chr5	73358011	73359593	MACS_peak_1824	574.18
chr5	74145634	74146315	MACS_peak_1825	147.58
chr5	74184998	74185838	MACS_peak_1826	167.66
chr5	75717727	75718491	MACS_peak_1827	167.91
chr5	75948157	75949545	MACS_peak_1828	504.33
chr5	76136371	76137217	MACS_peak_1829	65.97
chr5	76230554	76231119	MACS_peak_1830	74.35
chr5	76534342	76535112	MACS_peak_1831	158.99
chr5	77202352	77203799	MACS_peak_1832	189.06
chr5	77435240	77435794	MACS_peak_1833	76.88
chr5	77476545	77477187	MACS_peak_1834	124.87
chr5	78616348	78617773	MACS_peak_1835	87.12
chr5	79084847	79085689	MACS_peak_1836	210.85
chr5	79906054	79906785	MACS_peak_1837	55.78
chr5	82360111	82360554	MACS_peak_1838	51.67
chr5	83626168	83627290	MACS_peak_1839	81.66
chr5	85762303	85762964	MACS_peak_1840	94.11
chr5	86858097	86859049	MACS_peak_1841	118.14
chr5	87640998	87641847	MACS_peak_1842	222.73
chr5	88654700	88655561	MACS_peak_1843	87.34
chr5	89089783	89090797	MACS_peak_1844	205.67
chr5	89519499	89520681	MACS_peak_1845	108.32
chr5	90831036	90831716	MACS_peak_1846	65.2
chr5	90897138	90897762	MACS_peak_1847	53.12
chr5	91576828	91577658	MACS_peak_1848	134.53
chr5	91751380	91751968	MACS_peak_1849	111.29
chr5	91779929	91780459	MACS_peak_1850	146.58
chr5	91942778	91943323	MACS_peak_1851	61.5
chr5	96336894	96338032	MACS_peak_1852	217.75
chr5	97789432	97790045	MACS_peak_1853	74.62
chr5	98514657	98515612	MACS_peak_1854	190.12
chr5	99061780	99062462	MACS_peak_1855	114.13
chr5	99199432	99199921	MACS_peak_1856	58.89
chr5	99226190	99227043	MACS_peak_1857	145.86
chr5	99690027	99690858	MACS_peak_1858	69.21
chr5	100338974	100339589	MACS_peak_1859	79.51
chr5	100596584	100597775	MACS_peak_1860	183.48
chr5	101334598	101335155	MACS_peak_1861	93.61
chr5	101721013	101721612	MACS_peak_1862	74.79
chr5	101966427	101967073	MACS_peak_1863	82.41
chr5	104261491	104262193	MACS_peak_1864	59.51
chr5	106782697	106784067	MACS_peak_1865	658.78
chr5	107596273	107596809	MACS_peak_1866	65.55
chr5	107920800	107921367	MACS_peak_1867	72.81
chr5	108377876	108378537	MACS_peak_1868	150.12
chr5	108666853	108668173	MACS_peak_1869	576.75
chr5	110550564	110551325	MACS_peak_1870	129.93
chr5	111431185	111431824	MACS_peak_1871	83.27
chr5	111436027	111437009	MACS_peak_1872	232.83
chr5	111574037	111575469	MACS_peak_1873	454.97
chr5	117232503	117233570	MACS_peak_1874	285.11
chr5	118230589	118231139	MACS_peak_1875	83.67
chr5	120246685	120247754	MACS_peak_1876	150.97
chr5	121558361	121559329	MACS_peak_1877	227.31
chr5	123116675	123117102	MACS_peak_1878	55.56
chr5	124236608	124237691	MACS_peak_1879	135.35
chr5	130361339	130362397	MACS_peak_1880	476.48
chr5	133038548	133039223	MACS_peak_1881	94.31
chr5	139316589	139316987	MACS_peak_1882	73.73
chr5	139821586	139822594	MACS_peak_1883	125.02
chr5	140436454	140437407	MACS_peak_1884	145.72
chr5	141143308	141143745	MACS_peak_1885	98.29
chr5	141769317	141770434	MACS_peak_1886	74.02
chr5	143533589	143534164	MACS_peak_1887	106.43
chr5	143911405	143912856	MACS_peak_1888	849.36
chr5	144021775	144022434	MACS_peak_1889	74.34
chr5	144153805	144154419	MACS_peak_1890	73.02
chr5	144679849	144680544	MACS_peak_1891	103.52
chr5	144689540	144690517	MACS_peak_1892	156.43
chr5	146451148	146452091	MACS_peak_1893	99.1
chr5	146602573	146603392	MACS_peak_1894	111.61
chr5	146605617	146606602	MACS_peak_1895	326.58
chr5	147888826	147889737	MACS_peak_1896	89.08
chr5	148221980	148222362	MACS_peak_1897	51.24
chr5	148222391	148222964	MACS_peak_1898	114.95
chr5	148340690	148341604	MACS_peak_1899	181.35
chr5	148412582	148413389	MACS_peak_1900	102.76
chr5	148939389	148939994	MACS_peak_1901	87.62
chr5	150417519	150418522	MACS_peak_1902	152.95
chr6	3452764	3453609	MACS_peak_1903	113.56
chr6	3884825	3885561	MACS_peak_1904	75.3
chr6	5140988	5141471	MACS_peak_1905	59.22
chr6	5645348	5646177	MACS_peak_1906	144.54
chr6	6848536	6849413	MACS_peak_1907	94.59
chr6	7389210	7390018	MACS_peak_1908	96.85
chr6	7637713	7638641	MACS_peak_1909	73.33
chr6	7954125	7955186	MACS_peak_1910	244.72
chr6	8153441	8154420	MACS_peak_1911	233.39
chr6	8670330	8670994	MACS_peak_1912	55.04
chr6	9852789	9853672	MACS_peak_1913	134.38
chr6	10467757	10468761	MACS_peak_1914	134.77
chr6	11578084	11579041	MACS_peak_1915	199.52
chr6	13297071	13298200	MACS_peak_1916	207.47
chr6	14539848	14540866	MACS_peak_1917	155.81
chr6	15023466	15024121	MACS_peak_1918	58.65
chr6	15620019	15621217	MACS_peak_1919	357.91
chr6	16781423	16782129	MACS_peak_1920	109.08
chr6	17574111	17575321	MACS_peak_1921	242.88
chr6	17866005	17867365	MACS_peak_1922	268.62
chr6	17971086	17971922	MACS_peak_1923	151.2
chr6	18406332	18407667	MACS_peak_1924	151.12
chr6	18616876	18617918	MACS_peak_1925	248.7
chr6	19949561	19950722	MACS_peak_1926	156.9
chr6	20039654	20040891	MACS_peak_1927	236.94
chr6	21885028	21886353	MACS_peak_1928	193.77
chr6	22349935	22351226	MACS_peak_1929	414.78
chr6	22423192	22424136	MACS_peak_1930	202.05
chr6	22887775	22888711	MACS_peak_1931	108.75
chr6	23284388	23285410	MACS_peak_1932	133.09
chr6	23345109	23346044	MACS_peak_1933	134.11
chr6	23816662	23817611	MACS_peak_1934	264.41
chr6	25227119	25228642	MACS_peak_1935	420.82
chr6	26298822	26299644	MACS_peak_1936	241.44
chr6	26391112	26392213	MACS_peak_1937	182.07
chr6	27900800	27901922	MACS_peak_1938	148.32
chr6	28442028	28443154	MACS_peak_1939	201.72
chr6	28789913	28790824	MACS_peak_1940	174.17
chr6	30037253	30038059	MACS_peak_1941	67.02
chr6	31934383	31935838	MACS_peak_1942	826.75
chr6	32251341	32251772	MACS_peak_1943	90.8
chr6	32836786	32837816	MACS_peak_1944	161.65
chr6	33634778	33635713	MACS_peak_1945	111.91
chr6	33795225	33796397	MACS_peak_1946	240.97
chr6	34041498	34042672	MACS_peak_1947	161.74
chr6	34513145	34513907	MACS_peak_1948	152.57
chr6	35517239	35518499	MACS_peak_1949	129.85
chr6	47628653	47629787	MACS_peak_1950	179.34
chr6	48441955	48442927	MACS_peak_1951	202.65
chr6	49099828	49100726	MACS_peak_1952	125.38
chr6	50767760	50768637	MACS_peak_1953	135.02
chr6	50870983	50871999	MACS_peak_1954	151.14
chr6	50899869	50900910	MACS_peak_1955	198.84
chr6	51222203	51223070	MACS_peak_1956	143.4
chr6	52236870	52237265	MACS_peak_1957	66.78
chr6	52279439	52280618	MACS_peak_1958	327.75
chr6	52440142	52441180	MACS_peak_1959	133.48
chr6	52784127	52784840	MACS_peak_1960	100.83
chr6	53496100	53496987	MACS_peak_1961	106.07
chr6	53515709	53516553	MACS_peak_1962	136.31
chr6	53765168	53765716	MACS_peak_1963	104.4
chr6	53910787	53911729	MACS_peak_1964	114.55
chr6	54026970	54027757	MACS_peak_1965	76
chr6	54071325	54072047	MACS_peak_1966	86.03
chr6	54551772	54552588	MACS_peak_1967	93.01
chr6	54836289	54837251	MACS_peak_1968	184.9
chr6	54882835	54883615	MACS_peak_1969	59.33
chr6	54928620	54929480	MACS_peak_1970	96.45
chr6	57217792	57218720	MACS_peak_1971	130.83
chr6	57836391	57838011	MACS_peak_1972	465.22
chr6	61394443	61395602	MACS_peak_1973	224.15
chr6	61493330	61494198	MACS_peak_1974	204.66
chr6	61575644	61576375	MACS_peak_1975	105.81
chr6	62958636	62959764	MACS_peak_1976	275.02
chr6	63213423	63214170	MACS_peak_1977	164.69
chr6	63249463	63250059	MACS_peak_1978	53.43
chr6	64763475	64764548	MACS_peak_1979	170.1
chr6	65039471	65041175	MACS_peak_1980	612.13
chr6	65917168	65918049	MACS_peak_1981	71.61
chr6	66016311	66017739	MACS_peak_1982	287.09
chr6	67492111	67493271	MACS_peak_1983	118.57
chr6	69970693	69971513	MACS_peak_1984	112.73
chr6	70753835	70754630	MACS_peak_1985	85.2
chr6	70793325	70794392	MACS_peak_1986	113.59
chr6	70910211	70911610	MACS_peak_1987	499.01
chr6	71418649	71419514	MACS_peak_1988	178.69
chr6	72056275	72057093	MACS_peak_1989	121.94
chr6	72227432	72228381	MACS_peak_1990	160.76
chr6	72348575	72349400	MACS_peak_1991	113.13
chr6	72855707	72856479	MACS_peak_1992	135.47
chr6	73709352	73710062	MACS_peak_1993	208.9
chr6	78081538	78082199	MACS_peak_1994	138.84
chr6	78913542	78914399	MACS_peak_1995	266.98
chr6	79289491	79290685	MACS_peak_1996	157.52
chr6	79897539	79898567	MACS_peak_1997	163.76
chr6	81955447	81955973	MACS_peak_1998	54.1
[truncated: 371 more rows]

## Sheet: slow-turnover H3K4me3 peaks
1,036 slow-turnover H3K4me3 peaks
Chr	Start	End	Macs	Pvalue
chr1	4769427	4770188	MACS_peak_1	122.8
chr1	17327103	17328074	MACS_peak_2	172.22
chr1	32242513	32243739	MACS_peak_3	159.1
chr1	35574992	35576154	MACS_peak_4	241.67
chr1	36623057	36624006	MACS_peak_5	110.19
chr1	40469469	40470322	MACS_peak_6	168.34
chr1	40947952	40948451	MACS_peak_7	53.85
chr1	41648575	41649889	MACS_peak_8	354.65
chr1	43863916	43865112	MACS_peak_9	181.87
chr1	44473473	44474798	MACS_peak_10	435.19
chr1	52538606	52539583	MACS_peak_11	115.15
chr1	54468995	54470057	MACS_peak_12	344.43
chr1	55011382	55012762	MACS_peak_13	229.71
chr1	56870276	56870984	MACS_peak_14	115.98
chr1	62922541	62923412	MACS_peak_15	179.84
chr1	63726907	63727893	MACS_peak_16	139.28
chr1	67391244	67392386	MACS_peak_17	158.62
chr1	72084507	72085477	MACS_peak_18	341.82
chr1	73102302	73103304	MACS_peak_19	197.37
chr1	73905044	73905984	MACS_peak_20	213.04
chr1	76447748	76448821	MACS_peak_21	168.98
chr1	79109465	79110426	MACS_peak_22	261.92
chr1	81083555	81084505	MACS_peak_23	157.5
chr1	88624509	88625251	MACS_peak_24	106.69
chr1	89556826	89557845	MACS_peak_25	419.98
chr1	90093949	90094931	MACS_peak_26	208.78
chr1	96349018	96349675	MACS_peak_27	170.08
chr1	104820385	104821826	MACS_peak_28	349.23
chr1	105963248	105964329	MACS_peak_29	340.06
chr1	119528347	119529409	MACS_peak_30	305.98
chr1	121312826	121313796	MACS_peak_31	147.02
chr1	125579284	125580698	MACS_peak_32	717.05
chr1	127145079	127145827	MACS_peak_33	158.31
chr1	131564966	131566191	MACS_peak_34	330.25
chr1	134629511	134630550	MACS_peak_35	414.58
chr1	135484512	135485102	MACS_peak_36	69.99
chr1	136271578	136272270	MACS_peak_37	79.14
chr1	136601270	136602295	MACS_peak_38	220.39
chr1	143275053	143276003	MACS_peak_39	290.18
chr1	149164007	149165711	MACS_peak_40	400.96
chr1	150405024	150406348	MACS_peak_41	472.01
chr1	152794921	152796057	MACS_peak_42	293.88
chr1	154004251	154005584	MACS_peak_43	599.32
chr1	156986440	156987426	MACS_peak_44	335.36
chr1	159151825	159152910	MACS_peak_45	506.56
chr1	159694229	159695524	MACS_peak_46	415.36
chr1	164176019	164176917	MACS_peak_47	114.14
chr1	165624377	165625980	MACS_peak_48	293.36
chr1	165644798	165645818	MACS_peak_49	234.84
chr1	174095749	174096976	MACS_peak_50	367.53
chr1	178326778	178328357	MACS_peak_51	640.15
chr1	178545163	178546260	MACS_peak_52	494.72
chr1	179704036	179704993	MACS_peak_53	216.03
chr1	180444848	180446053	MACS_peak_54	308.86
chr1	182939654	182940981	MACS_peak_55	653.65
chr1	183218313	183219442	MACS_peak_56	294.13
chr1	183399516	183400139	MACS_peak_57	234.92
chr1	184324378	184325756	MACS_peak_58	599.05
chr1	184918361	184919414	MACS_peak_59	289.94
chr1	185430133	185431168	MACS_peak_60	266.96
chr1	187261751	187262742	MACS_peak_61	151.57
chr1	187436497	187437514	MACS_peak_62	347.92
chr1	187529107	187530009	MACS_peak_63	215.24
chr1	187562623	187563538	MACS_peak_64	254.42
chr1	188202731	188203913	MACS_peak_65	183.93
chr1	188969680	188970724	MACS_peak_66	115.23
chr1	189209622	189211014	MACS_peak_67	465.73
chr1	189361971	189363177	MACS_peak_68	288.55
chr1	189744348	189745448	MACS_peak_69	474.39
chr1	190044637	190045596	MACS_peak_70	137.86
chr1	191529292	191530596	MACS_peak_71	463.05
chr1	191967889	191969310	MACS_peak_72	353.76
chr10	8858774	8859492	MACS_peak_73	114.55
chr10	12043371	12043997	MACS_peak_74	74.37
chr10	13690746	13691326	MACS_peak_75	91.91
chr10	16210953	16212092	MACS_peak_76	365.67
chr10	19606129	19607268	MACS_peak_77	310.14
chr10	30805587	30806703	MACS_peak_78	141.9
chr10	39422507	39423750	MACS_peak_79	236.53
chr10	40266816	40268347	MACS_peak_80	212.54
chr10	40375330	40376502	MACS_peak_81	342.61
chr10	45305483	45306833	MACS_peak_82	281.29
chr10	51937739	51938957	MACS_peak_83	494.45
chr10	53970254	53971342	MACS_peak_84	144.55
chr10	57613063	57613832	MACS_peak_85	115
chr10	58698665	58699428	MACS_peak_86	122.52
chr10	61107115	61108413	MACS_peak_87	544.31
chr10	62935302	62936484	MACS_peak_88	338.89
chr10	64082300	64083359	MACS_peak_89	350.4
chr10	66284165	66285333	MACS_peak_90	400.38
chr10	67254673	67255760	MACS_peak_91	262.02
chr10	67258896	67259845	MACS_peak_92	164.64
chr10	67786948	67788235	MACS_peak_93	350.94
chr10	68408181	68409124	MACS_peak_94	176.62
chr10	68881408	68882023	MACS_peak_95	107.76
chr10	69359628	69361008	MACS_peak_96	687.39
chr10	70930322	70931357	MACS_peak_97	503.01
chr10	71230757	71231559	MACS_peak_98	146.91
chr10	77849688	77851046	MACS_peak_99	413.3
chr10	78079006	78080244	MACS_peak_100	256.8
chr10	85341781	85342543	MACS_peak_101	150.29
chr10	85931769	85933152	MACS_peak_102	795.94
chr10	86478080	86479120	MACS_peak_103	367.77
chr10	90824437	90825013	MACS_peak_104	98.69
chr10	91616152	91617489	MACS_peak_105	497.57
chr10	91651855	91652581	MACS_peak_106	183.07
chr10	98760974	98761768	MACS_peak_107	122.78
chr10	101912242	101913096	MACS_peak_108	171.21
chr10	109848018	109849284	MACS_peak_109	393.05
chr10	111823369	111824425	MACS_peak_110	327.74
chr10	111977144	111978091	MACS_peak_111	256.31
chr10	116129086	116130384	MACS_peak_112	313.88
chr10	116377446	116378284	MACS_peak_113	393.75
chr10	117123425	117124603	MACS_peak_114	356.74
chr10	117293196	117294008	MACS_peak_115	159.71
chr10	117854731	117855765	MACS_peak_116	297.96
chr10	117961881	117962944	MACS_peak_117	353.15
chr10	121434682	121435939	MACS_peak_118	300.34
chr10	127252864	127254860	MACS_peak_119	739.4
chr10	127353376	127354426	MACS_peak_120	374.46
chr10	128571606	128572837	MACS_peak_121	514.87
chr11	3463426	3464594	MACS_peak_122	375.06
chr11	4313369	4313971	MACS_peak_123	82.87
chr11	4701408	4702434	MACS_peak_124	232.79
chr11	5320968	5322102	MACS_peak_125	205.82
chr11	6603087	6604608	MACS_peak_126	294.02
chr11	11065147	11066372	MACS_peak_127	260.96
chr11	11825058	11825971	MACS_peak_128	103.3
chr11	17463278	17464183	MACS_peak_129	268.97
chr11	19258566	19259494	MACS_peak_130	226.69
chr11	20429909	20430964	MACS_peak_131	243.6
chr11	21873483	21874604	MACS_peak_132	323.47
chr11	29177629	29178605	MACS_peak_133	196.64
chr11	34431715	34432685	MACS_peak_134	172.37
chr11	34699044	34699809	MACS_peak_135	108.11
chr11	34700329	34701427	MACS_peak_136	251.83
chr11	37114942	37115729	MACS_peak_137	158.38
chr11	38562177	38563372	MACS_peak_138	267.84
chr11	38767768	38768874	MACS_peak_139	331.73
chr11	43966046	43966651	MACS_peak_140	75.7
chr11	46491143	46491823	MACS_peak_141	271.24
chr11	47198588	47200137	MACS_peak_142	529.58
chr11	48695842	48696739	MACS_peak_143	111.74
chr11	48874367	48875684	MACS_peak_144	384.06
chr11	49687401	49688825	MACS_peak_145	318.17
chr11	50286837	50287948	MACS_peak_146	190.95
chr11	56264270	56265276	MACS_peak_147	191.34
chr11	56505592	56507001	MACS_peak_148	638.88
chr11	58146474	58147658	MACS_peak_149	279.61
chr11	62343945	62345355	MACS_peak_150	587.25
chr11	62442859	62443734	MACS_peak_151	89.46
chr11	63035364	63036381	MACS_peak_152	247.22
chr11	63093487	63094367	MACS_peak_153	141.76
chr11	63484722	63485918	MACS_peak_154	639.41
chr11	63963011	63964238	MACS_peak_155	696.37
chr11	65068155	65069746	MACS_peak_156	285.39
chr11	67574482	67575359	MACS_peak_157	187.65
chr11	68575304	68576299	MACS_peak_158	271.9
chr11	68757862	68759051	MACS_peak_159	146.07
chr11	68829845	68831297	MACS_peak_160	922.96
chr11	69503546	69504566	MACS_peak_161	182.22
chr11	70210124	70211065	MACS_peak_162	138.7
chr11	70693102	70694395	MACS_peak_163	367.12
chr11	72673064	72674183	MACS_peak_164	403.26
chr11	72753673	72754811	MACS_peak_165	415.11
chr11	72772113	72773130	MACS_peak_166	242.56
chr11	78210487	78211546	MACS_peak_167	445.87
chr11	79128992	79129806	MACS_peak_168	143.46
chr11	80029637	80030559	MACS_peak_169	168.28
chr11	81066839	81068029	MACS_peak_170	283.4
chr11	85457858	85458790	MACS_peak_171	190.96
chr11	86305628	86306434	MACS_peak_172	119.08
chr11	88597872	88599105	MACS_peak_173	313.76
chr11	88842347	88843918	MACS_peak_174	768.62
chr11	88927425	88928806	MACS_peak_175	296.76
chr11	89481573	89483397	MACS_peak_176	507.11
chr11	90560459	90561691	MACS_peak_177	291.12
chr11	91706446	91707259	MACS_peak_178	280.21
chr11	92459564	92460128	MACS_peak_179	54.74
chr11	93179781	93180971	MACS_peak_180	585.74
chr11	96660034	96661060	MACS_peak_181	399.16
chr11	101421092	101422316	MACS_peak_182	432.3
chr11	104406531	104407989	MACS_peak_183	355.66
chr11	107833006	107834343	MACS_peak_184	350.02
chr11	108043742	108045095	MACS_peak_185	324.64
chr11	108151930	108153029	MACS_peak_186	380.73
chr11	108278310	108279489	MACS_peak_187	388.73
chr11	112935493	112936388	MACS_peak_188	297.91
chr11	113210237	113211782	MACS_peak_189	786.83
chr11	113313643	113314557	MACS_peak_190	115.55
chr11	113448435	113449459	MACS_peak_191	282.91
chr11	114731993	114733175	MACS_peak_192	361.58
chr11	114997417	114998373	MACS_peak_193	254.79
chr11	115956435	115957688	MACS_peak_194	168.2
chr11	116016140	116017052	MACS_peak_195	130.33
chr11	116633786	116635100	MACS_peak_196	269.09
chr11	117234331	117235177	MACS_peak_197	169.5
chr11	120382846	120383742	MACS_peak_198	168.98
chr11	121220356	121221695	MACS_peak_199	128.76
chr11	121240092	121241337	MACS_peak_200	598.27
chr12	3756475	3757566	MACS_peak_201	453.77
chr12	4300733	4301986	MACS_peak_202	212.58
chr12	7177984	7179286	MACS_peak_203	131.73
chr12	9208163	9209359	MACS_peak_204	298.7
chr12	9945210	9946229	MACS_peak_205	147.13
chr12	10400006	10400610	MACS_peak_206	94.99
chr12	11875037	11876285	MACS_peak_207	168.99
chr12	28880185	28881640	MACS_peak_208	558.98
chr12	32087501	32088520	MACS_peak_209	382.27
chr12	33127184	33128219	MACS_peak_210	406.2
chr12	33784100	33784858	MACS_peak_211	151.45
chr12	51459863	51460754	MACS_peak_212	322.05
chr12	54061830	54063286	MACS_peak_213	558.72
chr12	54305772	54306822	MACS_peak_214	236.46
chr12	58004829	58006229	MACS_peak_215	270.37
chr12	61045071	61046459	MACS_peak_216	331.39
chr12	66637736	66638533	MACS_peak_217	83.17
chr12	70957436	70958368	MACS_peak_218	127.59
chr12	75440620	75441549	MACS_peak_219	84.99
chr12	76135193	76135936	MACS_peak_220	121.69
chr12	77923919	77925304	MACS_peak_221	557.37
chr12	78093153	78094090	MACS_peak_222	194.99
chr12	78185386	78186855	MACS_peak_223	232.21
chr12	80086706	80087623	MACS_peak_224	262.58
chr12	81526816	81527579	MACS_peak_225	133.95
chr12	81975333	81976572	MACS_peak_226	309.75
chr12	82278116	82278934	MACS_peak_227	151.13
chr12	83931789	83932887	MACS_peak_228	196.12
chr12	85675620	85676327	MACS_peak_229	162.13
chr12	89143894	89144625	MACS_peak_230	105.68
chr12	91187521	91188889	MACS_peak_231	437.32
chr12	92526083	92527272	MACS_peak_232	214.75
chr12	93246907	93248032	MACS_peak_233	239.01
chr12	94579833	94581326	MACS_peak_234	400.33
chr12	97915329	97916797	MACS_peak_235	281.92
chr12	101058238	101059290	MACS_peak_236	117.06
chr12	104889670	104890882	MACS_peak_237	389.98
chr12	104993411	104994495	MACS_peak_238	330.57
chr12	106005552	106006735	MACS_peak_239	368.06
chr12	106025034	106026109	MACS_peak_240	264.32
chr12	107767042	107768539	MACS_peak_241	440.97
chr12	108877194	108878353	MACS_peak_242	504.46
chr12	111247746	111248850	MACS_peak_243	334.89
chr12	115881128	115882230	MACS_peak_244	171.44
chr13	3801307	3802223	MACS_peak_245	151.36
chr13	9748860	9750174	MACS_peak_246	224.3
chr13	13845839	13846941	MACS_peak_247	211.82
chr13	15745983	15747257	MACS_peak_248	152.14
chr13	19515847	19516520	MACS_peak_249	106.57
chr13	26090021	26091125	MACS_peak_250	228.01
chr13	28639039	28640241	MACS_peak_251	463.16
chr13	28679510	28680572	MACS_peak_252	319.91
chr13	29173758	29174946	MACS_peak_253	275.64
chr13	29311012	29312407	MACS_peak_254	294.3
chr13	29384401	29385440	MACS_peak_255	121.09
chr13	34268422	34269251	MACS_peak_256	247.1
chr13	36749224	36750421	MACS_peak_257	420.65
chr13	39017214	39017875	MACS_peak_258	97.05
chr13	41227082	41228063	MACS_peak_259	352.26
chr13	43250684	43251946	MACS_peak_260	233.91
chr13	43432038	43432976	MACS_peak_261	105.31
chr13	44980403	44981631	MACS_peak_262	235.53
chr13	45835947	45836946	MACS_peak_263	248.21
chr13	46445555	46446731	MACS_peak_264	328.01
chr13	46950875	46951971	MACS_peak_265	254.64
chr13	49690053	49690955	MACS_peak_266	174.7
chr13	51768873	51770176	MACS_peak_267	395.86
chr13	52915325	52915781	MACS_peak_268	58.75
chr13	54414465	54415591	MACS_peak_269	279.22
chr13	54557256	54558033	MACS_peak_270	120.42
chr13	55234562	55235940	MACS_peak_271	273.66
chr13	55876574	55877228	MACS_peak_272	134.94
chr13	57278312	57279028	MACS_peak_273	52.39
chr13	67736494	67737900	MACS_peak_274	246.68
chr13	70040707	70041844	MACS_peak_275	229.52
chr13	78995582	78996638	MACS_peak_276	178.34
chr13	80979723	80980490	MACS_peak_277	113.93
chr13	81320315	81321957	MACS_peak_278	246.92
chr13	95361668	95362666	MACS_peak_279	160.83
chr13	95434110	95435130	MACS_peak_280	248.01
chr13	98253117	98254152	MACS_peak_281	223.19
chr13	99096223	99097270	MACS_peak_282	240.43
chr13	102586756	102588053	MACS_peak_283	300.44
chr13	103738919	103739910	MACS_peak_284	193.33
chr13	104463525	104464425	MACS_peak_285	126.38
chr13	106919628	106920698	MACS_peak_286	265.31
chr13	106963047	106964281	MACS_peak_287	292.43
chr13	107680361	107681490	MACS_peak_288	270.42
chr13	111815103	111816159	MACS_peak_289	216.24
chr13	112556646	112558092	MACS_peak_290	524.78
chr13	114100953	114101920	MACS_peak_291	122.48
chr13	115866124	115867295	MACS_peak_292	330.74
chr13	119034370	119034898	MACS_peak_293	114.15
chr14	8026420	8027328	MACS_peak_294	175.34
chr14	8383400	8384337	MACS_peak_295	120.6
chr14	11457493	11458313	MACS_peak_296	87.37
chr14	19694875	19695954	MACS_peak_297	223.32
chr14	20514473	20515322	MACS_peak_298	177.04
chr14	21905682	21906854	MACS_peak_299	268.41
chr14	22725252	22726629	MACS_peak_300	258.6
chr14	24592739	24594032	MACS_peak_301	455.35
chr14	25071335	25072020	MACS_peak_302	91.02
chr14	26452360	26453194	MACS_peak_303	173.35
chr14	27438228	27439659	MACS_peak_304	597.36
chr14	27888507	27889459	MACS_peak_305	168.25
chr14	29556087	29557215	MACS_peak_306	262.55
chr14	30163557	30164493	MACS_peak_307	187.28
chr14	32852632	32853578	MACS_peak_308	146.71
chr14	34419725	34420701	MACS_peak_309	71.02
chr14	40036000	40037207	MACS_peak_310	231.32
chr14	40415095	40416184	MACS_peak_311	266.91
chr14	44155752	44156766	MACS_peak_312	213.54
chr14	46442513	46443822	MACS_peak_313	203.36
chr14	48350699	48351819	MACS_peak_314	75.88
chr14	48805355	48806545	MACS_peak_315	254.27
chr14	49072715	49073552	MACS_peak_316	279.61
chr14	49159588	49160719	MACS_peak_317	296.78
chr14	55994017	55995373	MACS_peak_318	369.48
chr14	59971184	59971976	MACS_peak_319	264.11
chr14	60171072	60171776	MACS_peak_320	83.19
chr14	60235835	60237034	MACS_peak_321	262.09
chr14	60554174	60554792	MACS_peak_322	127.82
chr14	60925063	60925625	MACS_peak_323	69.02
chr14	61236416	61237792	MACS_peak_324	364.25
chr14	62709189	62710581	MACS_peak_325	305.53
chr14	63073957	63074745	MACS_peak_326	112
chr14	63450539	63451745	MACS_peak_327	224.83
chr14	64674124	64675195	MACS_peak_328	176.48
chr14	65011376	65012409	MACS_peak_329	298.18
chr14	68034113	68035201	MACS_peak_330	282.63
chr14	68184087	68185135	MACS_peak_331	404.54
chr14	68270082	68271272	MACS_peak_332	164.34
chr14	72855234	72855925	MACS_peak_333	93.25
chr14	73427973	73428894	MACS_peak_334	143.09
chr14	78559503	78560491	MACS_peak_335	125.48
chr14	116385842	116387102	MACS_peak_336	142.67
chr14	119310709	119312002	MACS_peak_337	398.82
chr15	4941184	4942330	MACS_peak_338	100.32
chr15	6130613	6131357	MACS_peak_339	166.49
chr15	31217861	31218842	MACS_peak_340	217.54
chr15	35366565	35367595	MACS_peak_341	152.1
chr15	35807408	35808578	MACS_peak_342	432.94
chr15	36567357	36568591	MACS_peak_343	572.41
chr15	51994138	51995305	MACS_peak_344	290.22
chr15	54849495	54850832	MACS_peak_345	249.87
chr15	54972709	54973541	MACS_peak_346	99.74
chr15	56487991	56489530	MACS_peak_347	306.39
chr15	58849292	58850478	MACS_peak_348	280.08
chr15	64274466	64275894	MACS_peak_349	541.55
chr15	66162448	66163569	MACS_peak_350	186.41
chr15	68513383	68514831	MACS_peak_351	320.56
chr15	70226343	70227563	MACS_peak_352	172.01
chr15	72337974	72339002	MACS_peak_353	269.52
chr15	75743641	75745402	MACS_peak_354	401.35
chr15	75825959	75827152	MACS_peak_355	656.01
chr15	81450263	81451356	MACS_peak_356	279.68
chr15	83382359	83383591	MACS_peak_357	359.97
chr15	88175579	88176676	MACS_peak_358	151.75
chr15	88234953	88236167	MACS_peak_359	270.32
chr15	89874686	89875859	MACS_peak_360	154.77
chr15	92024457	92025627	MACS_peak_361	308.23
chr15	92642361	92643276	MACS_peak_362	188.94
chr15	95799461	95800797	MACS_peak_363	418.16
chr15	95804417	95805164	MACS_peak_364	115.18
chr15	96156960	96157857	MACS_peak_365	146.44
chr15	97277384	97278385	MACS_peak_366	313.97
chr15	98025265	98026357	MACS_peak_367	154.83
chr15	98737518	98738653	MACS_peak_368	252.48
chr15	99060098	99061490	MACS_peak_369	460.22
chr15	99064541	99065785	MACS_peak_370	454.91
chr15	99704186	99705351	MACS_peak_371	313.27
chr15	99821015	99822492	MACS_peak_372	265.3
chr15	100072524	100073496	MACS_peak_373	237.93
chr15	101831111	101832054	MACS_peak_374	309.51
chr15	101834744	101835730	MACS_peak_375	240.25
chr15	102499808	102501333	MACS_peak_376	379.39
chr15	102686729	102687649	MACS_peak_377	161.44
chr15	102808639	102809931	MACS_peak_378	285.05
chr15	102876688	102877730	MACS_peak_379	289.2
chr16	4233637	4234848	MACS_peak_380	329.25
chr16	4947757	4949102	MACS_peak_381	409.07
chr16	9849314	9850307	MACS_peak_382	218.96
chr16	10321155	10322034	MACS_peak_383	143.22
chr16	10482761	10483844	MACS_peak_384	272.41
chr16	10549794	10551126	MACS_peak_385	370.31
chr16	12030063	12031074	MACS_peak_386	376.6
chr16	12091850	12092982	MACS_peak_387	340.52
chr16	13630283	13631582	MACS_peak_388	175.81
chr16	14352839	14354205	MACS_peak_389	763.46
chr16	22146623	22147336	MACS_peak_390	108.12
chr16	24470700	24471898	MACS_peak_391	420.4
chr16	24900453	24901665	MACS_peak_392	403.45
chr16	28706323	28707224	MACS_peak_393	183.53
chr16	29783428	29784486	MACS_peak_394	244.47
chr16	30321076	30322268	MACS_peak_395	335.97
chr16	31511217	31512211	MACS_peak_396	201.83
chr16	31712047	31714199	MACS_peak_397	739.51
chr16	32424596	32425999	MACS_peak_398	562.58
chr16	32654754	32655845	MACS_peak_399	329.02
chr16	32702852	32703833	MACS_peak_400	141.88
chr16	32982925	32984434	MACS_peak_401	194.29
chr16	35065954	35066872	MACS_peak_402	214.43
chr16	38941903	38942920	MACS_peak_403	203.59
chr16	39130243	39131312	MACS_peak_404	230.3
chr16	40461091	40461950	MACS_peak_405	147.36
chr16	40559778	40561120	MACS_peak_406	303.92
chr16	42919519	42920376	MACS_peak_407	173.09
chr16	44050240	44050818	MACS_peak_408	80.01
chr16	44785665	44787109	MACS_peak_409	291.55
chr16	48982861	48983993	MACS_peak_410	126.9
chr16	50400258	50401178	MACS_peak_411	188.09
chr16	67856423	67857484	MACS_peak_412	212.93
chr16	82074267	82075434	MACS_peak_413	300.73
chr16	85785632	85787202	MACS_peak_414	314.98
chr16	87863162	87864356	MACS_peak_415	384.83
chr16	90657840	90658749	MACS_peak_416	308.53
chr16	91674600	91675544	MACS_peak_417	228
chr16	92961973	92962604	MACS_peak_418	64.78
chr16	93637536	93638293	MACS_peak_419	93.27
chr16	94208242	94209376	MACS_peak_420	176.4
chr16	94388308	94389173	MACS_peak_421	144.1
chr16	96960802	96961628	MACS_peak_422	213.38
chr17	3334104	3334964	MACS_peak_423	144.69
chr17	4640940	4641729	MACS_peak_424	148.17
chr17	5813391	5814755	MACS_peak_425	593.34
chr17	6018316	6019281	MACS_peak_426	139.16
chr17	7146142	7146886	MACS_peak_427	125.28
chr17	8582153	8583528	MACS_peak_428	580.58
chr17	8798224	8798918	MACS_peak_429	140.68
chr17	9432848	9433882	MACS_peak_430	177.43
chr17	10284628	10285862	MACS_peak_431	251.47
chr17	12406740	12407800	MACS_peak_432	247.18
chr17	15353907	15355088	MACS_peak_433	397.26
chr17	15708474	15709602	MACS_peak_434	262.47
chr17	29923433	29924384	MACS_peak_435	325.64
chr17	30090122	30091490	MACS_peak_436	401.51
chr17	30377220	30378382	MACS_peak_437	357.08
chr17	33721746	33723016	MACS_peak_438	210.48
chr17	34414973	34416413	MACS_peak_439	485.28
chr17	35287139	35288066	MACS_peak_440	277.76
chr17	42814019	42815202	MACS_peak_441	260.47
chr17	43819589	43820701	MACS_peak_442	160.34
chr17	45046340	45046800	MACS_peak_443	60.19
chr17	46010941	46012027	MACS_peak_444	374.78
chr17	47351435	47352345	MACS_peak_445	137.58
chr17	48598213	48599605	MACS_peak_446	389.07
chr17	50082961	50083871	MACS_peak_447	166.75
chr17	52606038	52607103	MACS_peak_448	135.73
chr17	54940192	54941021	MACS_peak_449	141.43
chr17	56555765	56557148	MACS_peak_450	379.51
chr17	63261486	63262514	MACS_peak_451	255.46
chr17	67388796	67389598	MACS_peak_452	117.09
chr17	68491125	68492463	MACS_peak_453	443.21
chr17	69588338	69589680	MACS_peak_454	286.75
chr17	70128384	70129312	MACS_peak_455	288.36
chr17	71422806	71423866	MACS_peak_456	318.37
chr17	71753277	71754651	MACS_peak_457	552.18
chr17	72075566	72076604	MACS_peak_458	146.85
chr17	75695713	75696669	MACS_peak_459	205.41
chr17	78352273	78353691	MACS_peak_460	549.91
chr17	80016671	80017799	MACS_peak_461	213.46
chr17	83579535	83580546	MACS_peak_462	206.15
chr17	83616622	83617674	MACS_peak_463	244.15
chr17	85375843	85376901	MACS_peak_464	197.57
chr17	85653541	85654718	MACS_peak_465	310.83
chr17	86160867	86162627	MACS_peak_466	800.95
chr17	88568070	88569129	MACS_peak_467	250.17
chr17	88782482	88783357	MACS_peak_468	275.89
chr17	88972713	88973487	MACS_peak_469	142.99
chr17	89396065	89397050	MACS_peak_470	120.94
chr17	90989083	90990034	MACS_peak_471	195.95
chr18	8779432	8780994	MACS_peak_472	270.11
chr18	8964490	8965345	MACS_peak_473	276.3
chr18	12212436	12213700	MACS_peak_474	281.35
chr18	12495689	12497101	MACS_peak_475	415.49
chr18	12990713	12991598	MACS_peak_476	163.16
chr18	15800497	15801592	MACS_peak_477	168.5
chr18	27786646	27788320	MACS_peak_478	322.77
chr18	33491061	33492494	MACS_peak_479	477.8
chr18	38597530	38598902	MACS_peak_480	710.15
chr18	43948082	43949514	MACS_peak_481	391.36
chr18	46154038	46155185	MACS_peak_482	369.35
chr18	46665238	46666229	MACS_peak_483	254.05
chr18	47446637	47447204	MACS_peak_484	62.93
chr18	53296460	53297181	MACS_peak_485	93.28
chr18	53337860	53339433	MACS_peak_486	203.52
chr18	53729846	53730917	MACS_peak_487	114.7
chr18	58170544	58172000	MACS_peak_488	298.6
chr18	61588446	61589994	MACS_peak_489	342.09
chr18	65117104	65118482	MACS_peak_490	307.15
chr18	65312173	65313212	MACS_peak_491	246.58
chr18	65406987	65408435	MACS_peak_492	402.04
chr18	65750330	65751278	MACS_peak_493	146.43
chr18	67346376	67347613	MACS_peak_494	217.53
chr18	68983920	68985241	MACS_peak_495	519.92
chr18	70541369	70542334	MACS_peak_496	181.22
chr18	71061753	71063147	MACS_peak_497	760.42
chr18	75179150	75180882	MACS_peak_498	527.81
chr18	75476618	75477734	MACS_peak_499	203.01
chr18	76192714	76193704	MACS_peak_500	437.73
chr18	76315225	76316373	MACS_peak_501	122.8
chr18	76981686	76982669	MACS_peak_502	438.9
chr18	77141426	77142311	MACS_peak_503	133.65
chr18	77430447	77431572	MACS_peak_504	263.03
chr18	77608417	77609422	MACS_peak_505	197.08
chr18	77970180	77971555	MACS_peak_506	760.43
chr18	78589881	78590755	MACS_peak_507	180.32
chr18	79545735	79546678	MACS_peak_508	212.57
chr18	80994548	80995572	MACS_peak_509	176.29
chr18	81230643	81231888	MACS_peak_510	249.58
chr18	83776646	83777588	MACS_peak_511	265.88
chr19	3858932	3859712	MACS_peak_512	80.03
chr19	4199057	4199987	MACS_peak_513	330.75
chr19	5948875	5949795	MACS_peak_514	351.79
chr19	6214340	6215500	MACS_peak_515	138.14
chr19	6225328	6226447	MACS_peak_516	469.09
chr19	24640717	24641349	MACS_peak_517	168.21
chr19	26866902	26868216	MACS_peak_518	246
chr19	27860216	27861129	MACS_peak_519	309.12
chr19	28501341	28502695	MACS_peak_520	558.76
chr19	29732352	29733913	MACS_peak_521	556.29
chr19	29791832	29793102	MACS_peak_522	253.23
chr19	30229311	30230415	MACS_peak_523	361.48
chr19	30234323	30235257	MACS_peak_524	185.74
chr19	32101000	32101760	MACS_peak_525	137.67
chr19	32504352	32505689	MACS_peak_526	448.37
chr19	33853667	33854474	MACS_peak_527	97.77
chr19	34251935	34253154	MACS_peak_528	166.04
chr19	36790965	36791925	MACS_peak_529	232.34
chr19	37468523	37469322	MACS_peak_530	154.17
chr19	37674353	37675418	MACS_peak_531	626.82
chr19	37678158	37679309	MACS_peak_532	300.26
chr19	38026309	38027598	MACS_peak_533	383.95
chr19	40432798	40434335	MACS_peak_534	348.54
chr19	40711638	40712421	MACS_peak_535	149.13
chr19	40977573	40978188	MACS_peak_536	96.98
chr19	41276769	41277636	MACS_peak_537	175.96
chr19	48866810	48868018	MACS_peak_538	255.46
chr19	50686181	50687181	MACS_peak_539	217.69
chr19	51057132	51058427	MACS_peak_540	253.09
chr19	52555892	52556916	MACS_peak_541	251.01
chr19	53162530	53163614	MACS_peak_542	271.79
chr19	53617784	53619008	MACS_peak_543	297.03
chr19	53620677	53621882	MACS_peak_544	181.79
chr19	54665335	54666482	MACS_peak_545	151.8
chr19	56389017	56390026	MACS_peak_546	202.73
chr19	56401471	56402813	MACS_peak_547	344.8
chr19	57159767	57160757	MACS_peak_548	169.32
chr19	58132167	58132663	MACS_peak_549	65.38
chr19	58463194	58463969	MACS_peak_550	158.14
chr19	58535744	58537196	MACS_peak_551	547.63
chr19	59113288	59114339	MACS_peak_552	228.29
chr19	59424901	59425761	MACS_peak_553	237.44
chr19	60384912	60386104	MACS_peak_554	489.32
chr2	4276193	4277087	MACS_peak_555	248.66
chr2	4379977	4380971	MACS_peak_556	164.35
chr2	5443017	5443913	MACS_peak_557	168.98
chr2	7147802	7149017	MACS_peak_558	500.13
chr2	12906503	12907988	MACS_peak_559	377.92
chr2	17094382	17095860	MACS_peak_560	439.47
chr2	17586687	17587808	MACS_peak_561	449.46
chr2	20068955	20070259	MACS_peak_562	630.71
chr2	20522067	20523725	MACS_peak_563	231.8
chr2	20872118	20872952	MACS_peak_564	228.62
chr2	20924170	20925336	MACS_peak_565	287.99
chr2	28665806	28666767	MACS_peak_566	186.8
chr2	29158893	29161275	MACS_peak_567	1139.91
chr2	29904922	29906212	MACS_peak_568	481.7
chr2	30242116	30243641	MACS_peak_569	522.89
chr2	30970906	30971894	MACS_peak_570	169.62
chr2	33622265	33623211	MACS_peak_571	215.19
chr2	33859713	33860721	MACS_peak_572	303.61
chr2	35923040	35923884	MACS_peak_573	127.97
chr2	38161436	38163145	MACS_peak_574	303.8
chr2	44588303	44589105	MACS_peak_575	207.65
chr2	45530705	45531945	MACS_peak_576	240.09
chr2	51683397	51683837	MACS_peak_577	61.93
chr2	55686912	55688332	MACS_peak_578	413.78
chr2	61722687	61724427	MACS_peak_579	648.47
chr2	64113256	64114585	MACS_peak_580	375.25
chr2	64802522	64803804	MACS_peak_581	308.87
chr2	70112149	70113239	MACS_peak_582	253.84
chr2	71596155	71597313	MACS_peak_583	253.25
chr2	75785568	75787236	MACS_peak_584	467.87
chr2	76040641	76042164	MACS_peak_585	146.33
chr2	77069115	77070204	MACS_peak_586	232.11
chr2	78356889	78357966	MACS_peak_587	221.98
chr2	91750327	91751198	MACS_peak_588	148.78
chr2	92919830	92921304	MACS_peak_589	572.77
chr2	101932251	101933409	MACS_peak_590	227.95
chr2	104525219	104526106	MACS_peak_591	170.43
chr2	104758274	104759111	MACS_peak_592	202.98
chr2	106322078	106323208	MACS_peak_593	241.95
chr2	107078673	107079890	MACS_peak_594	270.33
chr2	116585960	116586831	MACS_peak_595	138.38
chr2	122068211	122069108	MACS_peak_596	232.73
chr2	131625245	131626534	MACS_peak_597	471.73
chr2	133103815	133104980	MACS_peak_598	225.27
chr2	142054436	142056121	MACS_peak_599	486.33
chr2	144579807	144580789	MACS_peak_600	395.02
chr2	146435433	146436963	MACS_peak_601	294.51
chr2	154476738	154478017	MACS_peak_602	168.47
chr2	154699068	154700268	MACS_peak_603	939.77
chr2	160114519	160115416	MACS_peak_604	208.04
chr2	160705033	160706313	MACS_peak_605	290.8
chr2	161869484	161870772	MACS_peak_606	376.11
chr2	165017041	165018294	MACS_peak_607	373.81
chr2	166562241	166562764	MACS_peak_608	62.87
chr2	168907124	168908071	MACS_peak_609	191.31
chr2	171406934	171408461	MACS_peak_610	531.51
chr2	171486687	171487829	MACS_peak_611	240.9
chr2	173133073	173134391	MACS_peak_612	336.76
chr2	173870600	173871646	MACS_peak_613	143.26
chr2	178248745	178250178	MACS_peak_614	302.81
chr2	180115086	180116393	MACS_peak_615	448.51
chr2	180627037	180628659	MACS_peak_616	503.51
chr2	181010168	181010904	MACS_peak_617	99.91
chr3	20238106	20239166	MACS_peak_618	171.97
chr3	38139950	38141029	MACS_peak_619	263.55
chr3	41718656	41719460	MACS_peak_620	217.72
chr3	52328921	52330241	MACS_peak_621	237.55
chr3	54708072	54709329	MACS_peak_622	402.25
chr3	55417445	55418658	MACS_peak_623	253.01
chr3	59132701	59133781	MACS_peak_624	271.62
chr3	63923045	63924143	MACS_peak_625	160.07
chr3	67234896	67236030	MACS_peak_626	381.38
chr3	67304161	67304704	MACS_peak_627	61.27
chr3	81343199	81344415	MACS_peak_628	256.67
chr3	84541155	84542424	MACS_peak_629	239.31
chr3	85042889	85043902	MACS_peak_630	368.82
chr3	86677608	86678372	MACS_peak_631	113.93
chr3	87217056	87218153	MACS_peak_632	484.95
chr3	89154505	89155607	MACS_peak_633	251.1
chr3	95847355	95848407	MACS_peak_634	184.64
chr3	98193052	98193868	MACS_peak_635	150.48
chr3	100224886	100225784	MACS_peak_636	191.88
chr3	101697949	101698745	MACS_peak_637	154.66
chr3	103195495	103196162	MACS_peak_638	218.79
chr3	103745234	103745926	MACS_peak_639	128.57
chr3	103988910	103990244	MACS_peak_640	593.63
chr3	107379818	107381079	MACS_peak_641	327.51
chr3	108689611	108690473	MACS_peak_642	149.32
chr3	118645343	118646208	MACS_peak_643	180.32
chr3	123392442	123393548	MACS_peak_644	281.68
chr3	128489670	128490782	MACS_peak_645	190.01
chr3	130997758	130998758	MACS_peak_646	177.92
chr3	133429578	133429978	MACS_peak_647	71.27
chr3	133960508	133961293	MACS_peak_648	158.04
chr3	135081940	135083153	MACS_peak_649	303.67
chr3	137196441	137198703	MACS_peak_650	755.15
chr3	138495327	138496156	MACS_peak_651	188.23
chr3	143331236	143331626	MACS_peak_652	74.97
chr3	143819969	143821178	MACS_peak_653	442.95
chr3	144446708	144447980	MACS_peak_654	359.19
chr3	146568381	146569350	MACS_peak_655	294.73
chr3	152451709	152452271	MACS_peak_656	72.61
chr3	153847242	153848000	MACS_peak_657	89.32
chr3	154951257	154952159	MACS_peak_658	175.64
chr3	156509745	156510766	MACS_peak_659	216.85
chr4	9124781	9125848	MACS_peak_660	196.62
chr4	11432669	11433705	MACS_peak_661	162.57
chr4	24587043	24588276	MACS_peak_662	412.81
chr4	31418615	31419671	MACS_peak_663	342.56
chr4	37799598	37800930	MACS_peak_664	106.15
chr4	39400662	39401917	MACS_peak_665	517.84
chr4	44583667	44585153	MACS_peak_666	391.35
chr4	44963435	44964337	MACS_peak_667	131.94
chr4	45371823	45372465	MACS_peak_668	126.13
chr4	45896976	45898029	MACS_peak_669	302.53
chr4	48070422	48071488	MACS_peak_670	169.72
chr4	48665360	48666565	MACS_peak_671	270.55
chr4	49807746	49808729	MACS_peak_672	295.37
chr4	52204922	52206184	MACS_peak_673	209.31
chr4	53178983	53180009	MACS_peak_674	334.92
chr4	53658915	53660176	MACS_peak_675	251.87
chr4	62709860	62710846	MACS_peak_676	127.9
chr4	63555983	63557117	MACS_peak_677	436.6
chr4	78318778	78319958	MACS_peak_678	427.74
chr4	84483228	84484274	MACS_peak_679	161.15
chr4	84810428	84811464	MACS_peak_680	226.74
chr4	94576020	94576862	MACS_peak_681	193.54
chr4	97564895	97566027	MACS_peak_682	346.21
chr4	97754185	97755362	MACS_peak_683	407.32
chr4	100551125	100552269	MACS_peak_684	235.72
chr4	114363227	114364432	MACS_peak_685	264.5
chr4	116094910	116096020	MACS_peak_686	294.29
chr4	118355521	118356625	MACS_peak_687	302.29
chr4	119215954	119216978	MACS_peak_688	506.7
chr4	120224199	120225131	MACS_peak_689	157.7
chr4	121321161	121322346	MACS_peak_690	378.4
chr4	122872400	122873679	MACS_peak_691	187.37
chr4	123455159	123456118	MACS_peak_692	148.91
chr4	124048253	124049099	MACS_peak_693	153.1
chr4	125188474	125189478	MACS_peak_694	236.85
chr4	125337094	125338398	MACS_peak_695	693.99
chr4	125365138	125366200	MACS_peak_696	311.4
chr4	125772092	125773116	MACS_peak_697	100.33
chr4	128866588	128867294	MACS_peak_698	154.31
chr4	130964009	130965638	MACS_peak_699	682.94
chr4	131513781	131514606	MACS_peak_700	285
chr4	131589640	131591047	MACS_peak_701	653.59
chr4	139713523	139715024	MACS_peak_702	1554.16
chr4	143194277	143195730	MACS_peak_703	397.69
chr4	149027934	149028469	MACS_peak_704	88.77
chr4	149639476	149640671	MACS_peak_705	365.06
chr4	149978175	149979204	MACS_peak_706	220.23
chr4	151092724	151093836	MACS_peak_707	232.34
chr4	151277181	151278071	MACS_peak_708	193.28
chr4	151697938	151698863	MACS_peak_709	247.58
chr4	152755886	152756936	MACS_peak_710	125.93
chr4	154191474	154192665	MACS_peak_711	164.38
chr4	155081078	155081787	MACS_peak_712	243.38
chr5	3483201	3484434	MACS_peak_713	353.38
chr5	4673784	4674719	MACS_peak_714	166.23
chr5	7824482	7825722	MACS_peak_715	383.59
chr5	10392608	10393958	MACS_peak_716	160
chr5	13462745	13464043	MACS_peak_717	353.74
chr5	19419680	19420792	MACS_peak_718	184.36
chr5	24807086	24808277	MACS_peak_719	299.51
chr5	25646827	25647838	MACS_peak_720	211.61
chr5	30574755	30575949	MACS_peak_721	291.09
chr5	30639323	30640196	MACS_peak_722	164.99
chr5	32016113	32017441	MACS_peak_723	714.82
chr5	32308197	32308953	MACS_peak_724	76.14
chr5	34692519	34693198	MACS_peak_725	112.94
chr5	35135036	35135855	MACS_peak_726	136.14
chr5	36097192	36098242	MACS_peak_727	212.76
chr5	38228805	38230067	MACS_peak_728	387.45
chr5	39739995	39741279	MACS_peak_729	331.28
chr5	50151763	50153214	MACS_peak_730	781.2
chr5	52481070	52482191	MACS_peak_731	181.82
chr5	53439974	53441032	MACS_peak_732	274.22
chr5	64935715	64936979	MACS_peak_733	378.24
chr5	65566083	65567142	MACS_peak_734	240.79
chr5	65831126	65832008	MACS_peak_735	134.32
chr5	66144162	66144904	MACS_peak_736	104.22
chr5	67383265	67384548	MACS_peak_737	381.63
chr5	67571294	67572323	MACS_peak_738	189.76
chr5	71458660	71460078	MACS_peak_739	232.16
chr5	73122924	73123842	MACS_peak_740	212.26
chr5	74922685	74923815	MACS_peak_741	184.46
chr5	75940267	75941458	MACS_peak_742	386.54
chr5	86109990	86111006	MACS_peak_743	147
chr5	90343205	90344394	MACS_peak_744	204.53
chr5	90347350	90348243	MACS_peak_745	294.52
chr5	91614659	91615712	MACS_peak_746	200.13
chr5	99926945	99928169	MACS_peak_747	342.51
chr5	100155054	100156223	MACS_peak_748	167.58
chr5	100547758	100548852	MACS_peak_749	328.35
chr5	103394727	103395698	MACS_peak_750	87.33
chr5	103585154	103586270	MACS_peak_751	367.42
chr5	103647716	103648937	MACS_peak_752	361.58
chr5	103680379	103681274	MACS_peak_753	291.05
chr5	112456980	112457683	MACS_peak_754	155.48
chr5	112501421	112502935	MACS_peak_755	498.42
chr5	112752455	112753683	MACS_peak_756	594.06
chr5	118618156	118619550	MACS_peak_757	264.03
chr5	119056669	119058097	MACS_peak_758	403.4
chr5	121531421	121532252	MACS_peak_759	157.19
chr5	121732492	121733480	MACS_peak_760	226.74
chr5	122303315	122304202	MACS_peak_761	299.33
chr5	122405479	122406544	MACS_peak_762	130.63
chr5	122457251	122458275	MACS_peak_763	333.14
chr5	122578879	122580225	MACS_peak_764	296.37
chr5	122595958	122597130	MACS_peak_765	346.37
chr5	122792352	122794201	MACS_peak_766	469.32
chr5	123403505	123404579	MACS_peak_767	133.17
chr5	123650171	123651045	MACS_peak_768	242.42
chr5	125142987	125144269	MACS_peak_769	340.09
chr5	125654486	125655480	MACS_peak_770	206.7
chr5	126664652	126665632	MACS_peak_771	224.3
chr5	131164349	131165608	MACS_peak_772	265.47
chr5	132161983	132163038	MACS_peak_773	213.56
chr5	132560033	132561626	MACS_peak_774	278.17
chr5	133787813	133788479	MACS_peak_775	186.7
chr5	136033054	136034108	MACS_peak_776	458.35
chr5	136113398	136114709	MACS_peak_777	634.79
chr5	136218637	136219702	MACS_peak_778	405.63
chr5	137277781	137278750	MACS_peak_779	277.35
chr5	138235903	138237117	MACS_peak_780	500.4
chr5	139072774	139073918	MACS_peak_781	183.03
chr5	139255570	139256441	MACS_peak_782	130.77
chr5	143220585	143221326	MACS_peak_783	237.86
chr5	144501529	144502371	MACS_peak_784	154.88
chr5	144587702	144588820	MACS_peak_785	225.49
chr5	146272825	146274009	MACS_peak_786	289.68
chr5	147205068	147206201	MACS_peak_787	418.21
chr5	147538751	147539559	MACS_peak_788	206.44
chr5	149218772	149219923	MACS_peak_789	320.47
chr5	149316704	149317795	MACS_peak_790	245.07
chr5	149980244	149980709	MACS_peak_791	55.66
chr6	3980171	3980624	MACS_peak_792	63.53
chr6	14642127	14643156	MACS_peak_793	174.3
chr6	17591316	17592103	MACS_peak_794	124.12
chr6	27711149	27712397	MACS_peak_795	448.81
chr6	30657441	30658480	MACS_peak_796	482.26
chr6	30866974	30868141	MACS_peak_797	212.88
chr6	32040973	32042100	MACS_peak_798	374.03
chr6	32973776	32974719	MACS_peak_799	175.33
chr6	34088970	34089529	MACS_peak_800	53.8
chr6	34598311	34599436	MACS_peak_801	642.4
chr6	35011907	35012681	MACS_peak_802	113.95
chr6	35147687	35149009	MACS_peak_803	386.41
chr6	36700956	36702166	MACS_peak_804	138.5
chr6	38079755	38080615	MACS_peak_805	131.33
chr6	38411886	38412979	MACS_peak_806	236.17
chr6	38896012	38897055	MACS_peak_807	348.88
chr6	39021216	39022042	MACS_peak_808	157.69
chr6	39248985	39250089	MACS_peak_809	146.39
chr6	40043352	40044281	MACS_peak_810	153.6
chr6	40701928	40702928	MACS_peak_811	396.6
chr6	41446507	41447764	MACS_peak_812	211.9
chr6	49127666	49128580	MACS_peak_813	147.09
chr6	49142864	49143796	MACS_peak_814	217.77
chr6	49203500	49204714	MACS_peak_815	432.8
chr6	49344391	49345410	MACS_peak_816	370.22
chr6	50515471	50516544	MACS_peak_817	145.61
chr6	51609294	51610537	MACS_peak_818	281.66
chr6	52003608	52004719	MACS_peak_819	262.37
chr6	52555037	52556089	MACS_peak_820	117.17
chr6	53557797	53558499	MACS_peak_821	89.32
chr6	73589042	73590115	MACS_peak_822	339.12
chr6	74200820	74201940	MACS_peak_823	141.85
chr6	76516034	76517091	MACS_peak_824	118.87
chr6	77119395	77120359	MACS_peak_825	222.44
chr6	84099603	84100641	MACS_peak_826	238.65
chr6	84425521	84426716	MACS_peak_827	216.85
chr6	84547041	84548130	MACS_peak_828	261.64
chr6	87069649	87070641	MACS_peak_829	270.72
chr6	90115853	90117297	MACS_peak_830	479
chr6	97199181	97200499	MACS_peak_831	606.67
chr6	97860989	97862097	MACS_peak_832	250
chr6	99290158	99291396	MACS_peak_833	635.59
chr6	99542232	99543232	MACS_peak_834	296.64
chr6	100794218	100795536	MACS_peak_835	418.96
chr6	113202666	113203634	MACS_peak_836	194.62
chr6	118895578	118897018	MACS_peak_837	1275.3
chr6	119138370	119139247	MACS_peak_838	123.25
chr6	119484372	119485594	MACS_peak_839	719.02
chr6	121240757	121241788	MACS_peak_840	156.93
chr6	122891327	122892215	MACS_peak_841	304.51
chr6	125727009	125728172	MACS_peak_842	297.66
chr6	129381325	129382462	MACS_peak_843	97.8
chr6	133755064	133756211	MACS_peak_844	170.81
chr6	134462157	134463044	MACS_peak_845	314.46
chr6	134509728	134510821	MACS_peak_846	313.28
chr6	134578021	134579139	MACS_peak_847	282.9
chr6	134650783	134651773	MACS_peak_848	311.4
chr6	136081219	136081801	MACS_peak_849	68.48
chr6	144025701	144026574	MACS_peak_850	326.58
chr6	144500953	144502024	MACS_peak_851	315.96
chr6	147585280	147586697	MACS_peak_852	194.11
chr7	6191350	6192484	MACS_peak_853	406.3
chr7	12716558	12717689	MACS_peak_854	253.85
chr7	12996909	12997948	MACS_peak_855	230.44
chr7	16442072	16442992	MACS_peak_856	288.6
chr7	16605218	16606653	MACS_peak_857	240.25
chr7	28917767	28918831	MACS_peak_858	381.12
chr7	29334421	29335508	MACS_peak_859	214.29
chr7	29686511	29687590	MACS_peak_860	255.36
chr7	29836336	29837367	MACS_peak_861	273
chr7	34541130	34542186	MACS_peak_862	301.89
chr7	36215492	36216789	MACS_peak_863	475.69
chr7	36376125	36377137	MACS_peak_864	207.26
chr7	37221284	37222706	MACS_peak_865	439.54
chr7	49810971	49812255	MACS_peak_866	223.18
chr7	55589331	55590525	MACS_peak_867	360.55
chr7	56500120	56501378	MACS_peak_868	377.9
chr7	65520315	65521349	MACS_peak_869	233.21
chr7	65976705	65977621	MACS_peak_870	146.99
chr7	66344643	66345616	MACS_peak_871	338.5
chr7	68557378	68558161	MACS_peak_872	141.58
chr7	73579078	73580253	MACS_peak_873	219.39
chr7	74290053	74291080	MACS_peak_874	261.09
chr7	79480939	79482279	MACS_peak_875	346.63
chr7	80263282	80264563	MACS_peak_876	483.32
chr7	80744050	80745422	MACS_peak_877	306.7
chr7	81725588	81726754	MACS_peak_878	296.28
chr7	82094784	82096530	MACS_peak_879	362.49
chr7	83580680	83581706	MACS_peak_880	315.8
chr7	84156899	84158015	MACS_peak_881	332.25
chr7	85965143	85966364	MACS_peak_882	270.46
chr7	90211315	90212902	MACS_peak_883	1563.56
chr7	96825436	96826748	MACS_peak_884	342.43
chr7	98805105	98806337	MACS_peak_885	403.2
chr7	104203626	104204833	MACS_peak_886	347.39
chr7	109481155	109482208	MACS_peak_887	189.37
chr7	110314688	110315598	MACS_peak_888	124.46
chr7	112284222	112285091	MACS_peak_889	238.4
chr7	113916318	113917575	MACS_peak_890	470.15
chr7	116167797	116169100	MACS_peak_891	313.02
chr7	116225594	116226698	MACS_peak_892	266.98
chr7	117316641	117317298	MACS_peak_893	147.07
chr7	119030362	119031487	MACS_peak_894	148.98
chr7	122091736	122092902	MACS_peak_895	422.18
chr7	123280910	123282028	MACS_peak_896	264.34
chr7	125995507	125996599	MACS_peak_897	174.46
chr7	126087695	126089664	MACS_peak_898	743.25
chr7	129454073	129455359	MACS_peak_899	596.44
chr7	129714494	129715391	MACS_peak_900	188.21
chr7	130762591	130763635	MACS_peak_901	262.06
chr7	131394450	131395548	MACS_peak_902	353.35
chr7	132309122	132310230	MACS_peak_903	218.51
chr7	132847967	132849049	MACS_peak_904	296.42
chr7	132855851	132857147	MACS_peak_905	781.13
chr7	134035958	134037261	MACS_peak_906	440.41
chr7	134265233	134266335	MACS_peak_907	204.91
chr7	134300345	134301346	MACS_peak_908	237.41
chr7	134714896	134716034	MACS_peak_909	286.4
chr7	135247844	135248479	MACS_peak_910	84.55
chr7	136493401	136494343	MACS_peak_911	248.89
chr7	136691074	136692434	MACS_peak_912	246.2
chr7	136783563	136784524	MACS_peak_913	140.54
chr7	137953463	137954481	MACS_peak_914	345.8
chr7	139488481	139489853	MACS_peak_915	295.26
chr7	141573663	141574848	MACS_peak_916	334.68
chr7	141590296	141591476	MACS_peak_917	272.96
chr7	141606499	141607625	MACS_peak_918	437.98
chr7	141826169	141826933	MACS_peak_919	138.36
chr7	141982019	141982962	MACS_peak_920	352.99
chr7	143253912	143255065	MACS_peak_921	251.86
chr7	144290291	144291281	MACS_peak_922	316.48
chr8	12461166	12462474	MACS_peak_923	293.91
chr8	16284880	16285840	MACS_peak_924	121.8
chr8	17143057	17144210	MACS_peak_925	359.56
chr8	18500678	18502122	MACS_peak_926	264.02
chr8	18684640	18685543	MACS_peak_927	199.65
chr8	22428303	22429458	MACS_peak_928	323.87
chr8	24359871	24360589	MACS_peak_929	129.21
chr8	35039445	35040753	MACS_peak_930	333.49
chr8	36221711	36222961	MACS_peak_931	304.76
chr8	43403503	43404747	MACS_peak_932	362.88
chr8	43737970	43739482	MACS_peak_933	895.59
chr8	47015708	47016646	MACS_peak_934	126.82
chr8	47370577	47371043	MACS_peak_935	51.11
chr8	55009119	55009786	MACS_peak_936	107.48
chr8	64134949	64136093	MACS_peak_937	304.05
chr8	67881590	67882766	MACS_peak_938	337.24
chr8	73009043	73010226	MACS_peak_939	143.2
chr8	78571597	78572646	MACS_peak_940	286.24
chr8	78838848	78839979	MACS_peak_941	274.64
chr8	79142544	79143311	MACS_peak_942	187.19
chr8	82092584	82093766	MACS_peak_943	252.71
chr8	85818582	85819759	MACS_peak_944	275.25
chr8	87211477	87212807	MACS_peak_945	583.61
chr8	90255195	90256149	MACS_peak_946	145.15
chr8	90996848	90997953	MACS_peak_947	280.8
chr8	100779200	100780626	MACS_peak_948	409.49
chr8	105285042	105285953	MACS_peak_949	170.2
chr8	106426662	106427345	MACS_peak_950	134.79
chr8	108140671	108141272	MACS_peak_951	72.58
chr8	108557161	108558185	MACS_peak_952	193.98
chr8	108856339	108857029	MACS_peak_953	90.4
chr8	108987399	108988425	MACS_peak_954	186.1
chr8	109652129	109653218	MACS_peak_955	331.03
chr8	110070392	110071266	MACS_peak_956	280.84
chr8	110941590	110942844	MACS_peak_957	760.45
chr8	112131779	112132956	MACS_peak_958	310.83
chr8	112421186	112421919	MACS_peak_959	83
chr8	113397186	113398084	MACS_peak_960	232.53
chr8	115817572	115818507	MACS_peak_961	181.55
chr8	117760435	117761246	MACS_peak_962	197.74
chr8	118329252	118329748	MACS_peak_963	60.62
chr8	118611120	118612219	MACS_peak_964	353.7
chr8	119829673	119830387	MACS_peak_965	228.55
chr8	121243460	121244546	MACS_peak_966	166.78
chr8	121740334	121741285	MACS_peak_967	374.13
chr8	122417405	122418272	MACS_peak_968	169.74
chr8	124727764	124729057	MACS_peak_969	396.56
chr8	124729286	124730431	MACS_peak_970	259.34
chr8	125736735	125737742	MACS_peak_971	220.21
chr8	126379403	126380356	MACS_peak_972	221.98
chr8	128503913	128504774	MACS_peak_973	109.81
chr9	14039055	14040469	MACS_peak_974	679.53
chr9	20567730	20568876	MACS_peak_975	293.52
chr9	21296121	21297436	MACS_peak_976	141.22
chr9	25029998	25031125	MACS_peak_977	193.75
chr9	26287012	26288380	MACS_peak_978	463.22
chr9	28347248	28348162	MACS_peak_979	266.51
chr9	29746433	29747607	MACS_peak_980	174
chr9	35042688	35043966	MACS_peak_981	514.41
chr9	35417583	35418721	MACS_peak_982	347.05
chr9	35526713	35527718	MACS_peak_983	264.87
chr9	41231640	41232852	MACS_peak_984	232.07
chr9	41440100	41441402	MACS_peak_985	241.68
chr9	44629535	44630619	MACS_peak_986	91.21
chr9	46856005	46857333	MACS_peak_987	266.71
chr9	48699673	48700679	MACS_peak_988	173.04
chr9	48806184	48807077	MACS_peak_989	161.91
chr9	53797449	53798471	MACS_peak_990	206.1
chr9	54025782	54026834	MACS_peak_991	253.22
chr9	54272966	54273923	MACS_peak_992	231.84
chr9	54646292	54647299	MACS_peak_993	238.75
chr9	61906369	61907757	MACS_peak_994	453.24
chr9	62931392	62932414	MACS_peak_995	154.79
chr9	63346546	63347459	MACS_peak_996	213.18
chr9	64693206	64694097	MACS_peak_997	225.58
chr9	65707759	65708973	MACS_peak_998	529.9
chr9	68594465	68595660	MACS_peak_999	107.79
chr9	70920612	70921855	MACS_peak_1000	680.61
chr9	71656809	71658109	MACS_peak_1001	797.99
chr9	72001264	72002399	MACS_peak_1002	406.32
chr9	74486149	74487329	MACS_peak_1003	206.04
chr9	74877212	74878020	MACS_peak_1004	159.23
chr9	80231973	80233002	MACS_peak_1005	362.29
chr9	85667835	85669003	MACS_peak_1006	269.58
chr9	85678753	85679927	MACS_peak_1007	194.8
chr9	87755748	87756350	MACS_peak_1008	67.93
chr9	95970399	95971680	MACS_peak_1009	501.44
chr9	96375561	96376959	MACS_peak_1010	206.14
chr9	97078491	97079137	MACS_peak_1011	54.19
chr9	98499771	98500443	MACS_peak_1012	99.62
chr9	99535677	99536966	MACS_peak_1013	489.59
chr9	99961466	99962730	MACS_peak_1014	181.05
chr9	103175268	103176376	MACS_peak_1015	181.04
chr9	103867701	103868516	MACS_peak_1016	86.28
chr9	104257952	104259066	MACS_peak_1017	158.84
chr9	105064580	105065429	MACS_peak_1018	128.84
chr9	105466911	105468221	MACS_peak_1019	209.05
chr9	109237217	109238252	MACS_peak_1020	297.75
chr9	110178444	110179772	MACS_peak_1021	458.51
chr9	110187436	110189410	MACS_peak_1022	1175.89
chr9	111318642	111319978	MACS_peak_1023	526.7
chr9	111507218	111508474	MACS_peak_1024	438.44
chr9	112180500	112181830	MACS_peak_1025	211.88
chr9	112676170	112677608	MACS_peak_1026	234.29
chr9	115384842	115385656	MACS_peak_1027	122.49
chr9	115390325	115391879	MACS_peak_1028	386.17
chr9	116843365	116844666	MACS_peak_1029	284.66
chr9	117655464	117656203	MACS_peak_1030	73.46
chr9	118894478	118895682	MACS_peak_1031	305.43
chr9	120917926	120918685	MACS_peak_1032	194.44
chr9	121991169	121992354	MACS_peak_1033	317.64
chr9	122140545	122141833	MACS_peak_1034	399.22
chr9	122217585	122219225	MACS_peak_1035	556.21
chr9	122917518	122918906	MACS_peak_1036	723.72
