# Supplementary material for: Refined spatial temporal epigenomic profiling reveals intrinsic connection between PRDM9-mediated H3K4me3 and the fate of double-stranded breaks
Source: Cell Res. 2020 Feb 11;30(3):256–68. doi: 10.1038/s41422-020-0281-1 (PMC7054334; doi:10.1038/s41422-020-0281-1)
Supplement: Supplementary file 21 — Supplementary information, Table S6 [file 41422_2020_281_MOESM21_ESM.xlsx]

## Sheet: New_generated_H3K4me3_6-Z_peaks
Supplementary information, Table S6 Prdm9-mediated H3K4me3 peaks with newly generated H3K36me3, H3K27ac and H3K9me2 dip in mid-zygotene.
Prdm9-mediated H3K4me3 peaks with newly generated H3K36me3, H3K27ac and H3K9me2 dip in mid-zygotene
Chr	Start	End	Pvalue	Newly generated H3K36me3	Newly generated H3K27ac	Newly generated H3K9me2 dip
chr1	3125646	3126652	149.64	No	No	No
chr1	3648939	3649577	65.2	No	No	No
chr1	3657908	3659215	87.51	No	No	No
chr1	4346014	4346610	65.21	No	No	No
chr1	4769427	4770188	122.8	No	No	No
chr1	5026608	5028481	1360.22	No	Yes	No
chr1	5121804	5123111	443.29	No	No	Yes
chr1	5150565	5151154	104.28	No	No	No
chr1	5156108	5158060	1231.29	No	Yes	No
chr1	5524580	5526566	843.83	No	Yes	No
chr1	6377101	6377672	70.23	No	No	No
chr1	6819680	6820575	146.83	No	No	No
chr1	7322469	7322821	50.06	No	No	No
chr1	9716730	9717471	64.6	No	No	No
chr1	10028149	10029311	217.04	No	No	No
chr1	10088428	10090373	1876.81	No	No	No
chr1	10162222	10163674	392.68	No	No	No
chr1	10234843	10235198	50.58	No	No	No
chr1	10452257	10453528	469.96	No	No	No
chr1	10548887	10549310	54.58	No	No	No
chr1	10615749	10617438	716.87	No	Yes	No
chr1	10808521	10809581	202.45	No	No	No
chr1	11139653	11140329	60.4	No	No	No
chr1	11545139	11547784	1367.97	Yes	Yes	No
chr1	12152663	12153099	68.21	No	No	No
chr1	13026037	13026949	225.52	No	No	No
chr1	13051616	13052761	500.4	No	No	No
chr1	13203146	13203831	60.63	No	No	No
chr1	13311601	13312832	518.22	Yes	No	No
chr1	13865273	13865790	100.45	No	No	No
chr1	14227107	14228308	189.22	No	No	No
chr1	14573464	14574247	75.54	No	No	No
chr1	14749244	14750807	637.73	No	No	No
chr1	15011470	15012097	61.59	No	No	No
chr1	15385830	15386221	52.31	No	No	No
chr1	15489272	15490482	463.63	No	No	No
chr1	16366679	16367399	56.73	No	No	No
chr1	16560982	16561658	82.4	No	No	No
chr1	17080635	17081218	112.96	No	No	No
chr1	17327103	17328074	172.22	No	No	No
chr1	17559391	17559897	53.11	No	No	No
chr1	18170177	18171798	511.79	No	No	Yes
chr1	18493631	18494997	766.9	No	Yes	Yes
chr1	18979645	18980997	451.15	No	Yes	No
chr1	19133515	19134717	293.42	No	No	No
chr1	19172485	19173494	216.07	No	No	No
chr1	19504021	19504571	68.34	No	No	No
chr1	20120955	20121290	60.58	No	No	No
chr1	20217936	20219101	244.05	No	No	No
chr1	21127062	21127837	190.15	No	No	No
chr1	21436435	21437414	151.05	No	No	No
chr1	21620435	21622491	1000.41	No	No	No
chr1	21731843	21733243	416.54	No	No	No
chr1	21805239	21806075	70.74	No	No	Yes
chr1	21917589	21919251	821.89	Yes	No	No
chr1	22061174	22062734	1718.63	Yes	Yes	No
chr1	22098988	22100666	617.87	No	Yes	No
chr1	22198372	22199461	111.94	No	No	No
chr1	22369401	22370983	803.95	No	No	No
chr1	22844654	22846686	965.1	No	Yes	No
chr1	22946236	22947566	640.9	No	Yes	No
chr1	23047768	23048865	108.94	No	No	No
chr1	23343072	23344567	917.93	No	Yes	No
chr1	23375829	23376286	52.09	No	No	No
chr1	23376451	23377131	98.54	No	No	No
chr1	23515424	23516565	406.98	No	No	No
chr1	23573092	23573698	80.63	No	No	No
chr1	23782331	23782807	79.08	No	No	No
chr1	23793169	23793871	74.25	No	No	No
chr1	24083041	24084875	1582.76	No	Yes	Yes
chr1	24104718	24105444	143.54	No	No	No
chr1	24223719	24224424	65.39	No	No	No
chr1	25239318	25240642	403.02	No	No	No
chr1	25384083	25385400	238.5	No	No	No
chr1	25519121	25519996	169.78	No	No	No
chr1	25531648	25532775	157.34	No	No	No
chr1	25534086	25535369	375.45	Yes	No	No
chr1	25543898	25544638	107.46	No	No	No
chr1	26247079	26247913	116.91	No	No	No
chr1	26387631	26389170	264.49	No	No	No
chr1	27251959	27252845	75.04	No	No	No
chr1	27529716	27530407	54.41	No	No	No
chr1	27757878	27758175	65.42	No	No	No
chr1	28035074	28036001	181.18	No	No	No
chr1	28090738	28091399	74.19	No	No	No
chr1	29077125	29078852	769.46	No	No	No
chr1	29780559	29781553	226.55	No	No	No
chr1	30851386	30853073	773	No	Yes	No
chr1	31060090	31060907	57.3	No	No	No
chr1	31404696	31406685	1521.96	Yes	No	Yes
chr1	31734032	31734553	70.95	No	No	No
chr1	31806362	31807263	63.31	No	No	No
chr1	32078564	32079853	312.68	No	No	No
chr1	32242513	32243739	159.1	No	No	Yes
chr1	32310345	32312768	1659.19	Yes	Yes	No
chr1	32589087	32589676	66.29	No	No	No
chr1	32866774	32868825	834.34	No	Yes	No
chr1	33377517	33377944	51.57	No	No	No
chr1	33564545	33565577	383.37	No	No	No
chr1	33571968	33572678	161.58	No	No	No
chr1	33763998	33765946	2279.97	No	No	No
chr1	33773747	33775172	366.45	No	No	No
chr1	33860148	33860902	122.88	No	No	No
chr1	34141711	34142058	66.54	No	No	No
chr1	34143468	34145304	2549.64	Yes	No	No
chr1	34376037	34377492	784.55	No	Yes	No
chr1	35180259	35181976	624.6	No	No	No
chr1	35192307	35193179	128.52	No	No	No
chr1	35230739	35232426	1147.95	No	Yes	No
chr1	35305437	35306777	440.64	No	No	No
chr1	35315457	35316580	214.04	No	No	No
chr1	35337662	35338439	114.73	No	No	No
chr1	35574992	35576154	241.67	No	Yes	No
chr1	35604766	35605811	191.64	No	No	No
chr1	35721875	35723596	1211.09	No	Yes	No
chr1	35728332	35729772	800.68	No	No	No
chr1	35826276	35827231	339.47	No	Yes	Yes
chr1	36221719	36223606	2386.28	No	No	No
chr1	36342581	36344103	580.29	No	No	No
chr1	36623057	36624006	110.19	No	No	Yes
chr1	36760415	36761731	501.57	No	No	No
chr1	36885700	36888282	3100	No	Yes	No
chr1	36903645	36905009	639.71	No	No	Yes
chr1	37156914	37157757	89.95	No	No	Yes
chr1	37305631	37306378	117.47	No	No	No
chr1	37349934	37351248	448.87	Yes	No	No
chr1	37388152	37389275	541.31	No	No	No
chr1	37389281	37389700	105.36	No	No	No
chr1	37397154	37399360	641.85	No	Yes	Yes
chr1	37447801	37448395	129.43	No	No	No
chr1	37493689	37494180	51.27	No	No	No
chr1	37616039	37617768	1370.73	No	No	No
chr1	37671170	37672801	1587.41	Yes	No	No
chr1	37847575	37848023	56.18	No	No	No
chr1	38008224	38009491	521.26	No	No	No
chr1	38052741	38053426	82.23	No	No	No
chr1	38095248	38095935	51	No	No	No
chr1	38156117	38156798	91.53	No	No	No
chr1	38220759	38221920	449.79	No	No	Yes
chr1	38223104	38224806	1788.39	No	Yes	No
chr1	38311337	38312946	815.06	Yes	Yes	No
chr1	38680249	38681381	251.62	No	No	No
chr1	38845794	38846380	66.01	No	No	No
chr1	39021401	39023174	1392	No	Yes	No
chr1	39154381	39155397	250.96	No	No	No
chr1	39229589	39231622	2279.96	No	Yes	Yes
chr1	39262117	39262996	64.57	No	No	No
chr1	39272875	39273367	74.74	No	No	No
chr1	39377750	39378242	53.87	No	No	No
chr1	39381880	39383147	125.3	No	No	No
chr1	39466378	39467112	119.69	No	No	No
chr1	39539982	39541761	2212.69	No	Yes	No
chr1	39557090	39558896	1331.79	No	Yes	No
chr1	39637638	39638865	306.91	No	No	No
chr1	39878894	39879724	67.55	No	No	No
chr1	39949793	39950353	72.86	No	No	No
chr1	39952691	39953362	73.46	No	No	No
chr1	39983901	39985622	1464.24	No	Yes	No
chr1	40109821	40111528	1949.81	No	No	No
chr1	40294853	40296784	3217.75	Yes	Yes	Yes
chr1	40469469	40470322	168.34	No	No	No
chr1	40488457	40490085	1451.6	No	Yes	No
chr1	40536163	40537453	263.5	No	No	Yes
chr1	40592338	40593366	255.59	No	No	No
chr1	40904094	40904739	63.33	No	No	No
chr1	40947952	40948451	53.85	No	No	No
chr1	41278617	41279128	65.45	No	No	No
chr1	41584026	41584872	101.49	No	No	No
chr1	41648575	41649889	354.65	No	No	No
chr1	41660422	41661352	100.19	No	No	No
chr1	41793007	41794166	123.41	No	No	No
chr1	41917870	41918256	90.67	No	No	No
chr1	42020977	42022813	2312.41	Yes	Yes	No
chr1	42255486	42256352	245.91	No	No	No
chr1	42514773	42515887	172.67	No	No	No
chr1	43172701	43174703	1876.09	No	Yes	No
chr1	43453678	43454398	80.13	No	No	No
chr1	43461299	43461838	51.23	No	No	No
chr1	43511255	43513166	822	No	Yes	No
chr1	43672213	43672646	59.7	No	No	No
chr1	43685335	43687317	1606.55	Yes	Yes	No
chr1	43733553	43734178	56.32	No	No	No
chr1	43807580	43808176	51.53	No	No	No
chr1	43863916	43865112	181.87	No	No	No
chr1	44017317	44017856	68.73	No	No	No
chr1	44179420	44180008	69.52	No	No	No
chr1	44203507	44204851	299.39	No	No	Yes
chr1	44473473	44474798	435.19	No	No	No
chr1	44497139	44497559	56.42	No	No	No
chr1	44661913	44662581	85.88	No	No	No
chr1	45345355	45346695	821.03	No	No	Yes
chr1	45837646	45838837	157.05	No	No	No
chr1	45857078	45857863	91.45	No	No	No
chr1	46019133	46019656	74.85	No	No	No
chr1	46199863	46201124	290.86	No	Yes	No
chr1	46448930	46449514	64.62	No	No	No
chr1	46624366	46625700	352.28	No	No	No
chr1	46907163	46908731	1470.49	Yes	Yes	Yes
chr1	46914218	46915693	1040.1	No	Yes	No
chr1	47578922	47579918	217.83	No	No	No
chr1	47648784	47649424	65.42	No	No	No
chr1	47820642	47821867	439.01	No	No	Yes
chr1	47909629	47910403	93.12	No	No	No
chr1	48432175	48432799	106.32	No	No	No
chr1	48542755	48543439	65.45	No	No	No
chr1	48813587	48815010	390.58	No	No	No
chr1	49624052	49625009	66.45	No	No	No
chr1	49957699	49958606	174.82	No	No	No
chr1	50316068	50316582	58.46	No	No	No
chr1	50399150	50399995	122.14	No	No	No
chr1	51382270	51383548	250.76	No	No	No
chr1	51643443	51643888	61.09	No	No	No
chr1	51909927	51910459	81.4	No	No	No
chr1	52011046	52011389	52.23	No	No	No
chr1	52017429	52018965	782.47	No	No	No
chr1	52421837	52423121	315.02	No	No	No
chr1	52538606	52539583	115.15	No	No	No
chr1	52595700	52596134	61	No	No	No
chr1	53215155	53216500	696.25	No	No	No
chr1	53322092	53323009	116.15	No	No	No
chr1	53547978	53548714	206.31	No	No	No
chr1	53792829	53793162	53.84	No	No	No
chr1	53907228	53908817	325.52	No	Yes	No
chr1	54307634	54309101	312.66	No	No	No
chr1	54468995	54470057	344.43	No	No	No
chr1	54478558	54480079	1019.48	No	Yes	Yes
chr1	54564031	54564775	97.03	No	No	No
chr1	54706295	54706827	105.69	No	No	No
chr1	54739454	54741196	566.42	No	Yes	No
chr1	54797532	54798338	83.97	No	No	No
chr1	54876955	54877669	129.83	No	No	No
chr1	55011382	55012762	229.71	No	No	No
chr1	55233508	55234578	253.9	No	No	No
chr1	55307535	55310333	1240.39	No	Yes	No
chr1	55338668	55339359	54.54	No	No	No
chr1	55345071	55345972	143.3	No	No	No
chr1	55890023	55891331	223.35	No	No	No
chr1	56143037	56143542	80.29	No	No	No
chr1	56244628	56245427	93.17	No	No	No
chr1	56291460	56292137	52.11	No	No	No
chr1	56870276	56870984	115.98	No	No	No
chr1	57672765	57673802	62.36	No	No	No
chr1	58097436	58098995	1068.82	No	Yes	No
chr1	58394438	58394899	67.83	No	No	No
chr1	58418732	58421061	2360.23	No	No	No
chr1	58421114	58421467	60.58	No	No	No
chr1	58437284	58439484	3018.25	No	Yes	No
chr1	58555878	58557377	752.29	No	No	No
chr1	58574148	58575242	174.12	No	No	No
chr1	58584070	58584515	50.17	No	No	No
chr1	58964824	58965654	212.77	No	No	No
chr1	58967096	58967669	67.2	No	No	No
chr1	59149476	59151170	1270.35	No	Yes	No
chr1	59157071	59158278	265.8	Yes	No	No
chr1	59162599	59163160	79.54	No	No	No
chr1	59248419	59251117	3100	Yes	Yes	No
chr1	59358355	59360343	2209.2	Yes	Yes	Yes
chr1	59402665	59404181	686.03	No	Yes	No
chr1	59752170	59753097	106.05	No	No	No
chr1	59771442	59772140	91.13	No	No	No
chr1	59772176	59773632	807.24	No	Yes	No
chr1	59856028	59857202	446.11	No	Yes	No
chr1	60105001	60107095	2243.5	No	Yes	No
chr1	60119378	60120562	591.28	No	No	No
chr1	60224208	60224751	64.66	No	No	No
chr1	60271285	60273085	1396.12	No	Yes	No
chr1	60329976	60330501	112.15	No	No	No
chr1	60548850	60550632	550.76	No	No	No
chr1	60720665	60721249	73.29	No	No	No
chr1	60951205	60951556	51.43	No	No	No
chr1	61061707	61062582	126.19	No	No	No
chr1	61215629	61215970	51.07	No	No	No
chr1	61277867	61279077	182.88	No	No	No
chr1	61377045	61377576	50.1	No	No	No
chr1	61421206	61422541	569.69	No	No	No
chr1	61545227	61546934	1310.88	Yes	Yes	No
chr1	61697482	61698694	363.25	No	No	No
chr1	61795724	61798057	3100	Yes	Yes	No
chr1	61871385	61873119	1012.14	Yes	No	No
chr1	61916270	61917739	473.14	No	No	No
chr1	62122264	62123785	1103.54	Yes	Yes	No
chr1	62128472	62128892	56.42	No	No	No
chr1	62196514	62196809	56.88	No	No	No
chr1	62350646	62351607	116.63	No	No	No
chr1	62580467	62581659	415.11	No	No	No
chr1	62590687	62592474	1625.22	No	Yes	No
chr1	62722416	62723075	92.65	No	No	No
chr1	62775825	62777487	2300.28	Yes	Yes	No
chr1	62784402	62785917	1161.87	No	Yes	No
chr1	62895045	62895573	63.43	No	No	No
chr1	62922541	62923412	179.84	No	No	No
chr1	63150745	63152938	2119.62	No	No	No
chr1	63244456	63244908	51.25	No	No	No
chr1	63250900	63252754	1393.89	No	Yes	Yes
chr1	63563783	63564549	109.39	Yes	Yes	No
chr1	63667097	63668069	366.39	No	No	No
chr1	63726907	63727893	139.28	No	No	No
chr1	63937170	63938299	373.55	No	Yes	No
chr1	64071488	64072850	302.84	No	No	No
chr1	64104914	64106397	416.3	No	No	No
chr1	64321451	64322593	360.41	No	No	No
chr1	64445955	64446398	53.68	No	No	No
chr1	64562882	64563837	125.13	No	No	No
chr1	64675047	64675482	61.93	No	No	No
chr1	64693675	64695966	2842.53	No	Yes	No
chr1	64706522	64707100	87.57	No	No	No
chr1	64733993	64734464	56.97	No	No	No
chr1	64759904	64761109	531.86	No	No	No
chr1	64803163	64804822	1593.77	No	No	No
chr1	64852486	64853927	960.58	No	Yes	No
chr1	64943908	64945007	267.94	No	No	No
chr1	65137518	65139337	842.58	No	Yes	No
chr1	65159101	65160755	1596.38	No	Yes	No
chr1	65190024	65191447	537.84	No	No	No
chr1	65221246	65222956	1480.47	No	Yes	No
chr1	65281082	65281576	73.27	No	No	No
chr1	65388255	65388851	71.84	No	No	No
chr1	65466084	65466494	50.95	No	No	No
chr1	66195874	66197982	2194.13	Yes	Yes	No
chr1	66341047	66342982	2709.21	Yes	Yes	No
chr1	66415973	66416827	98.04	No	No	No
chr1	66452091	66453551	675.46	No	No	No
chr1	66709116	66709617	66.67	No	No	No
chr1	66826708	66827411	53.44	No	No	No
chr1	66937385	66939806	2357.43	Yes	Yes	No
chr1	67025872	67027613	1167.81	No	No	No
chr1	67227818	67228959	178.22	No	No	No
chr1	67391244	67392386	158.62	No	No	No
chr1	67460338	67461021	132.4	No	No	No
chr1	67544274	67545712	676.99	Yes	No	No
chr1	67795757	67796276	52.83	No	No	No
chr1	67797950	67799386	449.68	No	Yes	No
chr1	67934715	67936658	1307.45	Yes	Yes	No
chr1	67958003	67958456	54.13	No	No	No
chr1	68227320	68228226	264.93	No	No	No
chr1	68487760	68490482	2444.92	No	Yes	No
chr1	68936107	68938050	2300.79	Yes	Yes	No
chr1	69047657	69049471	752.87	No	No	No
chr1	69307500	69310262	3100	Yes	Yes	No
chr1	69315018	69316417	1415.92	No	No	No
chr1	69418411	69419780	593.17	No	No	No
chr1	69591055	69592901	1054.52	Yes	Yes	No
chr1	69963721	69964128	52.44	No	No	No
chr1	70059954	70060699	111.27	No	No	No
chr1	70123027	70123554	63.55	No	No	No
chr1	70384561	70384920	50.41	No	No	No
chr1	70551229	70552273	187.35	No	No	No
chr1	70671828	70672294	60.48	No	No	No
chr1	70731364	70732360	471.36	No	No	Yes
chr1	71061179	71061822	78.33	No	No	No
chr1	71064566	71066358	1398.15	No	No	No
chr1	71098317	71099109	64.8	No	No	No
chr1	71308057	71309255	472.01	No	Yes	No
chr1	71428078	71429402	405.49	No	No	No
chr1	71431674	71432200	79.14	No	No	No
chr1	71487336	71488169	113.36	No	No	No
chr1	71905019	71905658	71.18	No	No	No
chr1	72084507	72085477	341.82	No	Yes	No
chr1	72182867	72184541	809.78	No	No	No
chr1	72279787	72281312	992.55	No	Yes	No
chr1	72301717	72302960	241.72	No	No	No
chr1	72313209	72313939	111.98	No	No	No
chr1	72353319	72354661	782.12	No	Yes	No
chr1	72367798	72368948	588.19	No	No	No
chr1	72410309	72411467	411.95	No	No	No
chr1	72486804	72488489	265.69	No	No	No
chr1	72495986	72497779	762.26	No	Yes	No
chr1	72767566	72768573	196.75	No	No	No
chr1	73102302	73103304	197.37	Yes	No	No
chr1	73219391	73220918	1981.04	Yes	Yes	No
chr1	73406508	73408355	1229.85	No	No	No
chr1	73801219	73802251	185.16	No	No	No
chr1	73905044	73905984	213.04	No	No	Yes
chr1	73978990	73980937	2389.02	Yes	Yes	No
chr1	74054423	74055583	241.75	No	No	No
chr1	74082265	74082668	51.77	No	No	No
chr1	74172133	74172757	85.15	No	No	No
chr1	74314591	74315346	160.8	Yes	No	No
chr1	74492649	74493484	164.7	No	No	No
chr1	74903802	74904479	333.01	No	Yes	No
chr1	74927313	74928852	1099.66	No	No	No
chr1	74945024	74945567	76.88	No	No	No
chr1	74972589	74974755	1982.52	Yes	Yes	No
chr1	74991547	74992831	391.32	No	No	No
chr1	75011130	75012911	2910.78	Yes	Yes	No
chr1	75047720	75049353	2084.96	No	Yes	No
chr1	75296904	75298139	735.5	No	Yes	Yes
chr1	75369291	75369984	71.3	No	No	No
chr1	75525821	75526366	61.5	No	No	No
chr1	75758284	75759755	312.88	No	No	No
chr1	75889247	75889751	69.69	No	No	No
chr1	75978093	75979310	461.07	No	No	No
chr1	75993532	75995019	952.05	No	Yes	No
chr1	76345296	76346275	64.29	No	No	No
chr1	76447748	76448821	168.98	No	No	No
chr1	76494454	76495050	60.85	No	No	No
chr1	76522777	76523933	144.97	No	No	No
chr1	77047951	77048826	202.73	Yes	No	No
chr1	77051806	77052677	67.95	No	No	No
chr1	77136025	77137662	821.68	No	Yes	No
chr1	77353098	77353581	59.97	No	No	No
chr1	77429023	77430326	411.64	No	No	Yes
chr1	77435197	77435788	55.44	No	No	No
chr1	77699928	77701086	378.21	No	No	No
chr1	78174448	78175915	1286.03	No	Yes	No
chr1	78186433	78187966	408.29	No	No	No
chr1	78269777	78270874	312.36	No	Yes	No
chr1	78308350	78308799	52.99	No	No	No
chr1	78316284	78317923	335.12	No	No	No
chr1	78590059	78591794	732.3	No	Yes	No
chr1	78689541	78689864	50.65	No	No	No
chr1	78853801	78854584	141.58	No	No	No
chr1	78876954	78878016	208.48	No	No	No
chr1	78979440	78980221	97.38	No	No	No
chr1	79014125	79014742	62.68	No	No	No
chr1	79101298	79101763	51.22	No	No	No
chr1	79109465	79110426	261.92	No	No	No
chr1	79268790	79269628	166.08	No	No	No
chr1	79619453	79620279	227.51	No	No	No
chr1	79686597	79687909	228.71	No	No	No
chr1	79795096	79796311	275.49	No	Yes	No
chr1	79922916	79923322	50.1	No	No	No
chr1	80009031	80010301	298.02	No	No	No
chr1	80236993	80239230	1995.26	Yes	Yes	No
chr1	80289224	80289887	85.99	No	No	No
chr1	80296462	80299240	2741.03	No	No	No
chr1	80381081	80381352	51.89	No	No	No
chr1	80511287	80511979	87.96	No	Yes	No
chr1	80870842	80871250	51.18	No	No	No
chr1	80903566	80904689	276.02	No	Yes	No
chr1	80998693	80999618	114.97	No	No	No
chr1	81057213	81058513	447.59	No	No	No
chr1	81083555	81084505	157.5	No	No	No
chr1	81488776	81490499	708.41	No	Yes	No
chr1	81704693	81706095	131.72	No	No	No
chr1	82045881	82046728	95.1	No	No	No
chr1	82053771	82055900	1874.11	Yes	Yes	No
chr1	82092095	82093290	391.84	No	No	No
chr1	82334790	82335690	128.48	No	No	No
chr1	82530924	82531660	96.89	No	No	No
chr1	82634059	82634314	59.8	No	No	No
chr1	82828315	82829205	144.37	No	No	No
chr1	82835799	82837211	389.64	No	Yes	No
chr1	83047965	83048506	52.93	No	No	No
chr1	83137586	83138174	72.81	No	No	No
chr1	83689174	83691112	1461.03	Yes	Yes	No
chr1	83740654	83741564	189.8	No	No	No
chr1	84217124	84218779	1249.07	Yes	Yes	No
chr1	84486781	84487984	482	No	No	No
chr1	84584671	84586091	379.49	No	No	No
chr1	84667422	84668100	89.91	No	No	No
chr1	84810655	84812657	2333.48	No	No	No
chr1	84814117	84816201	839.75	No	No	No
chr1	84832098	84832776	85.32	No	No	No
chr1	84842637	84844509	1293.71	No	No	No
chr1	84885345	84886449	282.1	No	No	No
chr1	85087819	85091263	2668.53	No	Yes	No
chr1	85597200	85598095	110.52	No	No	No
chr1	85619947	85622821	2892.87	No	Yes	No
chr1	85716930	85718963	1920.64	Yes	Yes	Yes
chr1	85773905	85775737	1209.06	No	Yes	No
chr1	85929126	85929934	166.96	No	No	No
chr1	86086623	86089406	3100	No	Yes	No
chr1	86161480	86162004	72.98	No	No	No
chr1	86164404	86164940	51.57	No	No	No
chr1	86207105	86208417	550.03	No	Yes	No
chr1	86216475	86219544	3100	No	No	No
chr1	86244504	86244889	60.58	No	No	No
chr1	86345824	86347371	383.89	No	No	No
chr1	86412283	86413185	160.51	No	No	No
chr1	86605927	86606624	64.46	No	No	No
chr1	86764166	86766390	2822.34	No	Yes	No
chr1	86792132	86793802	722.91	Yes	No	No
chr1	86945275	86945948	96.33	Yes	No	No
chr1	86982510	86985130	3100	Yes	Yes	No
chr1	87021432	87022720	523.05	No	No	No
chr1	87095981	87097654	1954.92	No	Yes	No
chr1	87111484	87111918	52.84	No	No	No
chr1	87227397	87228255	123.37	No	No	No
chr1	87238413	87241103	799.59	No	No	No
chr1	87285421	87287836	3100	Yes	Yes	No
chr1	87339223	87341099	1506.78	No	No	No
chr1	87437489	87439596	3100	No	Yes	No
chr1	87439787	87441154	470.32	No	No	No
chr1	87651171	87652472	279.21	No	No	No
chr1	87652726	87653952	268.72	No	No	No
chr1	87707971	87708954	102.31	No	No	No
chr1	87769335	87770974	689.78	No	No	No
chr1	87956999	87957665	62.51	No	No	No
chr1	87973037	87973508	70.53	No	No	No
chr1	87984174	87984778	86.32	No	No	No
chr1	88083145	88085205	1048.42	Yes	Yes	No
chr1	88150670	88151994	207.13	No	No	No
chr1	88192821	88193289	66.89	No	No	No
chr1	88232491	88234468	246.51	No	No	No
chr1	88259659	88262166	1712.63	No	No	No
chr1	88498564	88500594	2143.95	No	Yes	No
chr1	88502895	88503773	109.76	No	No	No
chr1	88586172	88587482	589.38	No	No	No
chr1	88619845	88621834	2843.23	Yes	No	No
chr1	88624509	88625251	106.69	No	No	No
chr1	88653501	88654116	72.91	No	No	No
chr1	89039751	89040641	88.07	No	No	No
chr1	89556826	89557845	419.98	No	No	No
chr1	89558996	89559549	80.59	No	No	No
chr1	89661627	89662355	92.41	No	No	No
chr1	89799510	89801496	1251.93	No	No	No
chr1	90090018	90091392	834.07	No	No	No
chr1	90093949	90094931	208.78	No	No	Yes
chr1	90130198	90131880	1549.61	No	No	No
chr1	90178965	90180329	539.49	No	No	No
chr1	90235211	90236096	163.16	No	No	No
chr1	90391710	90393121	370.14	No	No	No
chr1	90591425	90593158	1228.35	No	No	No
chr1	90905437	90907167	3136.14	Yes	No	No
chr1	90981349	90982541	244.26	No	No	No
chr1	90985953	90986426	63.39	No	No	No
chr1	91096268	91097805	841.3	No	No	No
chr1	91205461	91205922	51.65	No	No	No
chr1	91268612	91270667	1299.39	No	No	No
chr1	91341620	91343083	1452.33	Yes	Yes	No
chr1	91403735	91404284	58.83	No	No	No
chr1	91404697	91405383	121.27	No	No	No
chr1	91529150	91531154	1629.79	No	No	No
chr1	91549358	91550327	198.97	No	Yes	No
chr1	91739707	91740135	62.26	No	No	No
chr1	92282010	92283796	1142.59	No	Yes	No
chr1	92295541	92296539	168.43	No	No	No
chr1	92313222	92313866	63.43	No	No	No
chr1	92345038	92346754	2117.44	Yes	No	No
chr1	92443024	92443808	89.97	No	No	No
chr1	92575755	92576175	52.18	No	No	No
chr1	92839213	92839732	58	No	No	No
chr1	92944018	92945043	186.25	No	No	No
chr1	93116137	93116626	52.8	No	No	No
chr1	93158155	93159192	266.55	No	No	No
chr1	93470335	93471935	815.58	No	No	No
chr1	93486061	93487750	893.4	No	No	No
chr1	93552306	93553933	702.31	Yes	Yes	No
chr1	93625383	93626958	1230.09	No	No	No
chr1	93672456	93674708	1406.42	No	Yes	No
chr1	93751554	93752065	58.9	No	No	No
chr1	93789810	93791341	355.11	No	No	No
chr1	94028983	94029878	208.41	No	No	No
chr1	94331635	94332711	438.55	No	No	No
chr1	94573923	94575361	572.9	No	Yes	Yes
chr1	95256782	95257579	122.82	No	No	No
chr1	96139843	96141407	563.93	No	No	No
chr1	96282443	96283805	279.46	No	No	No
chr1	96349018	96349675	170.08	No	No	No
chr1	96804076	96804675	68.27	No	No	No
chr1	96885716	96886831	134.9	No	No	No
chr1	97733984	97735423	325.55	No	No	No
chr1	97800617	97801665	468.28	No	No	No
chr1	97853008	97853533	60.7	No	No	No
chr1	98076818	98078062	174.07	No	No	No
chr1	98561660	98562611	410	No	No	No
chr1	98726704	98728199	762.2	No	No	No
chr1	99002395	99003194	92.55	No	No	No
chr1	99293352	99293828	54.4	No	No	No
chr1	99303875	99304417	84.3	No	No	No
chr1	99540854	99542027	198.39	No	No	Yes
chr1	99662334	99663438	217.89	No	Yes	No
chr1	99882736	99884567	2130.67	No	Yes	Yes
chr1	99930437	99930838	52.01	No	No	No
chr1	100022883	100024288	240.31	No	No	No
chr1	100675739	100676453	143.79	No	No	No
chr1	100974393	100975799	400.02	No	No	No
chr1	102306983	102307272	54.96	No	No	No
chr1	102471009	102472032	124.88	No	No	No
chr1	102482350	102483529	88.44	No	No	No
chr1	103680144	103681006	145.87	No	No	No
chr1	103966383	103968022	224.37	No	No	No
chr1	104667425	104669490	927.06	Yes	Yes	No
chr1	104774999	104776350	598.42	Yes	Yes	No
chr1	104820385	104821826	349.23	No	No	No
chr1	105174187	105174812	79.9	No	No	No
chr1	105416731	105418549	594.56	No	No	No
chr1	105803761	105804700	137.57	No	No	No
chr1	105963248	105964329	340.06	No	No	No
chr1	106261636	106263068	653.49	Yes	Yes	No
chr1	106314945	106317343	2175.42	Yes	Yes	Yes
chr1	106389095	106390332	118.18	No	No	No
chr1	106399025	106400251	459.49	No	No	No
chr1	106451803	106452882	154.29	No	No	Yes
chr1	106587234	106589083	850.03	No	No	No
chr1	106627003	106627480	56.29	No	No	No
chr1	106706702	106707312	61.56	No	No	No
chr1	106729351	106730841	596.85	No	No	No
chr1	106740543	106742663	647.89	No	No	No
chr1	106752404	106753640	376.36	No	No	Yes
chr1	106957729	106959182	420.16	No	Yes	No
chr1	107515689	107516112	84.98	No	No	No
chr1	108208781	108209986	142.65	No	No	No
chr1	108378846	108380473	535.22	No	No	Yes
chr1	108655794	108657277	748.49	No	Yes	No
chr1	108685723	108686993	519.17	No	No	No
chr1	108977016	108978736	1787.05	Yes	Yes	No
chr1	109536844	109538879	564.89	Yes	No	No
chr1	109845392	109846031	237.45	No	No	No
chr1	110071016	110071977	249.19	No	No	No
chr1	110398165	110399320	209.22	No	No	No
chr1	111420887	111422483	477.56	No	No	No
chr1	111450716	111452316	764.66	No	No	No
chr1	111735215	111736349	237.52	No	No	No
chr1	111794915	111796345	189.68	No	No	No
chr1	112249256	112249982	92.66	No	No	No
chr1	112530740	112532228	382.45	No	No	No
chr1	113106667	113107738	144.86	No	No	No
chr1	113650108	113651331	314.41	No	No	No
chr1	113781878	113782444	56.03	No	No	No
chr1	113838838	113839514	72.19	No	No	No
chr1	113982676	113983446	223.6	No	No	No
chr1	114211609	114212064	51.88	No	No	No
chr1	114222513	114222990	52.81	No	No	No
chr1	114962384	114964208	905.91	No	Yes	No
chr1	115570654	115572481	905.06	No	No	No
chr1	115932004	115933382	501.63	No	Yes	No
chr1	116039336	116040465	170.84	No	No	No
chr1	116520995	116522282	609.46	No	No	Yes
chr1	116957290	116958148	166.08	No	No	No
chr1	117083963	117084499	78.88	No	No	No
chr1	118299021	118300271	401.8	No	No	No
chr1	118493926	118495307	523.17	No	No	No
chr1	118498078	118499475	445.24	No	No	No
chr1	118538320	118538990	101.74	No	No	No
chr1	118555013	118556430	987.27	No	No	No
chr1	118596514	118598815	1753.92	No	No	No
chr1	118707900	118708834	217.4	No	No	No
chr1	118725230	118726281	264.03	No	No	No
chr1	118986019	118987585	1617.1	No	No	No
chr1	119020571	119021620	220.74	No	No	No
chr1	119275912	119277033	254.79	No	No	No
chr1	119528347	119529409	305.98	No	No	No
chr1	119558764	119560249	590.35	No	No	No
chr1	119768314	119770835	2860.9	No	Yes	No
chr1	119891049	119892286	456.68	No	No	Yes
chr1	119990135	119990839	136.09	No	No	No
chr1	120077461	120078079	79.15	No	No	No
chr1	120100272	120101138	83.24	No	No	No
chr1	120190167	120191801	1240.51	No	Yes	No
chr1	120282506	120283526	242.31	No	No	No
chr1	121019140	121019779	88.77	No	No	No
chr1	121146217	121147949	799.38	No	Yes	No
chr1	121312826	121313796	147.02	No	No	No
chr1	121406222	121407626	254.1	No	No	No
chr1	121558162	121559016	77.08	No	No	No
chr1	121808589	121810626	1492.9	Yes	Yes	No
chr1	122348257	122349480	252.55	No	No	No
chr1	122664392	122665739	252.77	No	No	No
chr1	123989079	123990179	152.62	No	No	No
chr1	124617151	124618209	227.06	No	No	No
chr1	124632494	124632834	51.2	No	No	No
chr1	124744427	124744778	51.43	No	No	No
chr1	124745721	124747610	1706.78	Yes	Yes	No
chr1	125427266	125429031	1819.11	No	No	Yes
chr1	125430741	125431273	60.4	No	No	No
chr1	125579284	125580698	717.05	No	No	No
chr1	126136119	126137317	211.75	No	No	No
chr1	126185103	126186583	948.12	Yes	Yes	No
chr1	126322879	126323312	51.09	No	No	No
chr1	126411565	126412349	109.66	No	No	No
chr1	126466112	126466678	61.4	No	No	No
chr1	126514834	126516341	496.69	No	No	Yes
chr1	126654705	126656717	1644.7	No	Yes	No
chr1	126674223	126675292	184.46	No	No	No
chr1	126728394	126729794	404.37	No	No	No
chr1	126871734	126873081	100.41	No	No	No
chr1	126946951	126947663	129.19	No	No	No
chr1	127046075	127048060	945.08	No	No	No
chr1	127145079	127145827	158.31	No	No	No
chr1	127197011	127197323	53.04	No	No	No
chr1	127343236	127343873	83.79	No	No	No
chr1	127378783	127379126	66.18	No	No	Yes
chr1	127518807	127519559	162.09	No	No	No
chr1	127908586	127909385	70.72	No	No	No
chr1	127986583	127988599	2270.16	No	Yes	No
chr1	128010150	128011484	205.87	No	No	No
chr1	128178029	128179506	808.89	No	No	No
chr1	128227622	128228427	85.72	No	No	No
chr1	128326722	128327908	143.9	No	No	No
chr1	128352773	128353345	69.44	No	No	No
chr1	128516382	128518559	1108.97	No	Yes	No
chr1	128519846	128521432	633.13	No	Yes	No
chr1	128533035	128534554	1171.04	Yes	No	No
chr1	128542699	128544981	2638.57	No	Yes	No
chr1	128788823	128790641	1010.99	No	Yes	No
chr1	128802299	128802852	67.06	No	No	No
chr1	129215997	129216872	107.64	No	No	No
chr1	129511572	129512902	308.9	No	No	No
chr1	129705373	129706918	687.38	No	No	No
chr1	129861522	129862247	105.79	No	No	No
chr1	130539940	130541380	921.24	No	No	No
chr1	130998589	131000175	348.05	No	Yes	No
chr1	131030262	131031018	90.1	No	No	No
chr1	131157244	131158442	608.73	No	Yes	No
chr1	131180712	131181611	110.6	No	No	No
chr1	131205909	131207341	542.8	No	No	No
chr1	131357238	131359213	1282.52	No	Yes	No
chr1	131408630	131410998	3100	No	Yes	No
chr1	131564966	131566191	330.25	No	No	No
chr1	131593843	131595392	1386.02	No	Yes	No
chr1	131955729	131956657	156.56	No	No	No
chr1	132019801	132021812	3100	No	Yes	No
chr1	132086606	132087064	58.51	No	No	No
chr1	132184764	132185170	51.42	No	No	No
chr1	132228817	132229606	68.36	No	No	No
chr1	132375308	132376338	208.37	No	No	No
chr1	132380520	132382684	3180.05	Yes	Yes	Yes
chr1	132439791	132440429	81.22	No	No	No
chr1	132497612	132498765	89.39	No	No	No
chr1	132522955	132524737	3035.61	Yes	Yes	No
chr1	132587791	132588511	106.69	No	No	No
chr1	132617965	132619249	502.45	No	No	No
chr1	132623030	132624208	178.94	No	No	No
chr1	132920921	132922358	567.22	No	No	No
chr1	132988966	132990265	652.32	No	No	No
chr1	133101337	133101848	93.83	No	No	No
chr1	133390090	133391128	414.85	No	No	No
chr1	133464051	133465736	1592.98	No	Yes	No
chr1	133487372	133489084	2448.15	Yes	No	Yes
chr1	133694705	133695909	465.2	No	No	No
chr1	133739578	133741276	1209.24	No	No	No
chr1	133864485	133865390	190.66	No	No	No
chr1	133927165	133927772	61.11	No	No	No
chr1	133952203	133953592	901.45	No	No	No
chr1	134070935	134072212	656.39	No	No	No
chr1	134383347	134384079	98.66	No	No	No
chr1	134460773	134461475	88.92	No	Yes	No
chr1	134468013	134468696	65.54	No	No	No
chr1	134491835	134493548	385.33	No	No	No
chr1	134533612	134536330	3100	Yes	Yes	No
chr1	134629082	134629413	69.1	No	No	No
chr1	134629511	134630550	414.58	No	No	No
chr1	134670405	134672482	3100	Yes	No	No
chr1	134814508	134816274	1496.77	No	Yes	Yes
chr1	134828061	134829240	203.74	No	No	No
chr1	134843104	134844386	510.53	No	No	No
chr1	134902677	134905366	3100	No	Yes	No
chr1	135168717	135171104	1885.06	No	No	No
chr1	135302877	135303284	58.06	No	No	No
chr1	135357041	135358548	423.03	No	Yes	No
chr1	135481225	135483270	1550.84	Yes	Yes	No
chr1	135484512	135485102	69.99	No	No	No
chr1	135496078	135498002	2318.21	Yes	No	No
chr1	135560803	135562599	1328.26	No	Yes	Yes
chr1	135821755	135822446	165.08	No	No	No
chr1	135869816	135870117	55.52	No	No	No
chr1	135957780	135958475	148.33	No	No	No
chr1	135962160	135964086	2261.18	No	Yes	No
chr1	136008796	136010993	1816.76	No	Yes	No
chr1	136090998	136091832	220.17	No	No	Yes
chr1	136168428	136169683	749.53	No	No	No
chr1	136175153	136175754	61.74	No	No	No
chr1	136271578	136272270	79.14	No	No	No
chr1	136313861	136315596	1302.99	No	Yes	No
chr1	136329875	136331650	1785.39	No	Yes	Yes
chr1	136524584	136525293	95.05	No	No	No
chr1	136562461	136563260	103.75	No	No	No
chr1	136594831	136596124	326.54	No	No	No
chr1	136601270	136602295	220.39	No	No	No
chr1	137134871	137136185	288.28	No	Yes	No
chr1	137216394	137217165	166.67	No	No	No
chr1	137217656	137218237	83.84	No	No	No
chr1	137290676	137291249	65.96	No	No	No
chr1	137363792	137364529	198.25	No	No	No
chr1	137520334	137522360	1003.67	Yes	No	No
chr1	137634191	137635569	1109.93	Yes	No	No
chr1	137839095	137840288	88.54	No	No	Yes
chr1	137849737	137850259	58.51	No	No	No
chr1	137855684	137857113	378.52	No	No	No
chr1	138046068	138047662	393.01	No	No	No
chr1	138048636	138049243	57.08	No	No	No
chr1	138137681	138138667	148.22	No	No	No
chr1	138344565	138345391	188.92	No	No	No
chr1	138709368	138711095	832.93	No	No	No
chr1	138966798	138968742	1183.26	No	No	No
chr1	139229168	139229744	53.78	No	No	No
chr1	139243235	139245100	1322.09	Yes	Yes	No
chr1	140587026	140587629	59.21	No	No	No
chr1	140861863	140862625	73.4	No	No	No
chr1	141100208	141101271	235.61	No	No	No
chr1	141149790	141150884	96.43	No	No	No
chr1	141210625	141211915	87.51	No	No	No
chr1	141619707	141620497	64.37	No	No	No
chr1	141786499	141787180	57.13	No	No	No
chr1	141968559	141969849	565.89	No	No	No
chr1	142058386	142059491	207.16	No	No	No
chr1	142166745	142168132	548.43	No	No	No
chr1	142269554	142271107	977.03	No	No	No
chr1	142806665	142807995	464.11	No	No	No
chr1	143273134	143273923	111.9	No	No	No
chr1	143275053	143276003	290.18	No	Yes	No
chr1	143354265	143354895	64.8	No	No	No
chr1	143601319	143602101	75.66	Yes	No	No
chr1	143641382	143642402	197.13	No	No	No
chr1	143653240	143655330	2082.4	No	No	Yes
chr1	143789506	143790969	476.05	No	No	No
chr1	143862008	143862358	51.56	No	No	No
chr1	144094527	144095727	234.41	No	No	No
chr1	144421280	144422395	212.37	No	No	No
chr1	144434934	144436389	587.3	Yes	Yes	No
chr1	144509164	144510865	974.91	No	Yes	No
chr1	144774473	144776128	1136.03	No	Yes	No
chr1	144906488	144907313	85.44	No	No	Yes
chr1	144970780	144972689	1010.59	Yes	No	No
chr1	145069001	145069460	50.48	No	No	No
chr1	145618215	145619666	348.46	No	Yes	No
chr1	146964274	146964730	80.8	No	No	No
chr1	147052177	147053514	356.41	No	No	No
chr1	147126389	147127542	341.06	No	No	No
chr1	147672283	147672678	63.14	No	No	No
chr1	147912451	147912908	51.18	No	No	No
chr1	147914251	147914539	58.35	No	No	No
chr1	148590647	148591300	81.56	No	No	No
chr1	149027136	149028716	305.38	No	No	No
chr1	149164007	149165711	400.96	No	No	No
chr1	149214995	149216933	729.05	Yes	No	No
chr1	149930281	149931853	493.88	No	Yes	No
chr1	150017565	150018927	137.07	No	No	No
chr1	150384247	150385108	162.02	No	No	No
chr1	150405024	150406348	472.01	No	Yes	No
chr1	150846110	150847135	226.57	No	No	Yes
chr1	151010421	151011399	121.8	No	No	No
chr1	151048132	151049192	139.62	No	No	No
chr1	151380564	151380945	55.4	No	No	No
chr1	151394440	151395618	133.13	No	No	No
chr1	151397567	151398602	156.16	No	No	No
chr1	151674501	151675232	92.05	No	No	No
chr1	151846194	151846813	67.89	No	No	No
chr1	151892768	151894003	746.06	No	No	No
chr1	152045726	152047409	490.74	No	No	No
chr1	152278402	152279767	573.82	Yes	No	No
chr1	152297061	152297473	58.81	No	No	No
chr1	152432349	152434441	1072.81	No	No	No
chr1	152587787	152588139	51.31	No	No	No
chr1	152743069	152744943	1273.6	Yes	No	No
chr1	152748904	152750102	238.2	No	No	No
chr1	152754215	152756500	2236.19	Yes	Yes	No
chr1	152794921	152796057	293.88	No	No	No
chr1	152857780	152858885	300.33	No	No	No
chr1	152874112	152875014	118.3	No	No	No
chr1	152969370	152970854	898.78	No	No	No
chr1	153183380	153184781	685.45	No	No	No
chr1	153195127	153196601	2020.7	Yes	Yes	No
chr1	153368514	153369205	70.85	No	No	No
chr1	153421825	153422876	289.89	No	No	No
chr1	153430156	153430838	134.36	No	No	No
chr1	153430864	153433210	3100	No	No	No
chr1	153622575	153623812	713.8	No	Yes	No
chr1	153715805	153718965	2100.62	No	Yes	No
chr1	153913758	153915904	2539.66	Yes	Yes	No
chr1	154004251	154005584	599.32	No	No	No
chr1	154102493	154105268	3100	Yes	No	No
chr1	154233526	154235345	668.04	No	Yes	No
chr1	154520619	154521348	93.86	No	No	No
chr1	154652429	154654154	2054.5	Yes	Yes	No
chr1	154940645	154941760	443.23	No	No	No
chr1	155051332	155053253	3101.78	No	No	No
chr1	155054076	155054436	50.29	No	No	No
chr1	155124782	155125463	112.65	No	No	No
chr1	155230781	155232748	1094.46	No	Yes	No
chr1	155277683	155278127	67.13	No	No	No
chr1	155598242	155599968	1228.41	Yes	Yes	No
chr1	155662598	155664441	970.09	No	Yes	No
chr1	155693053	155695178	3100	No	Yes	Yes
chr1	155699021	155700939	2694.25	Yes	Yes	No
chr1	155952392	155953685	294.72	No	No	No
chr1	155983784	155985306	1026.21	Yes	Yes	Yes
chr1	156019271	156020573	486.46	No	No	No
chr1	156027061	156027520	51.87	No	No	No
chr1	156074325	156074833	65.81	No	No	No
chr1	156208014	156208499	80.96	No	No	No
chr1	156485539	156487402	2249.07	No	Yes	No
chr1	156522531	156524289	1437.21	No	Yes	No
chr1	156703662	156704769	172.84	No	No	No
chr1	156799623	156800474	155.97	No	No	No
chr1	156846876	156848108	717.18	Yes	No	No
chr1	156901860	156903503	1413.78	No	No	No
chr1	156911959	156912230	75.65	No	No	No
chr1	156948907	156950949	1926.79	Yes	Yes	Yes
chr1	156986440	156987426	335.36	No	No	Yes
chr1	157149392	157151701	2258.29	No	Yes	No
chr1	157238602	157239324	75.67	Yes	No	No
chr1	157267391	157268410	252.03	No	No	No
chr1	157273050	157273452	55.14	Yes	No	No
chr1	157300102	157300773	112.31	No	No	No
chr1	157383813	157384675	83.56	No	No	No
chr1	157388717	157389125	58.52	No	No	No
chr1	157466398	157468020	1119.37	No	Yes	No
chr1	157494751	157495517	73.56	No	No	No
chr1	157596859	157597516	65.98	No	No	No
chr1	158064446	158065127	115.02	No	No	No
chr1	158132523	158133422	191.7	No	No	No
chr1	158156000	158157662	866.96	No	Yes	No
chr1	158222157	158224208	2151.33	Yes	Yes	No
chr1	158243711	158244724	249.82	No	No	No
chr1	158378801	158380119	674.59	No	Yes	No
chr1	158502052	158503444	374.31	No	No	No
chr1	159092066	159093504	524.05	Yes	Yes	No
chr1	159151825	159152910	506.56	No	No	No
chr1	159306852	159309298	937.72	No	No	No
chr1	159434574	159435737	406.32	No	No	No
chr1	159671809	159672494	71.49	No	Yes	No
chr1	159694229	159695524	415.36	No	Yes	No
chr1	159983124	159984672	375.97	No	No	No
chr1	160014183	160014909	155.21	No	No	No
chr1	160024742	160026733	2139.16	Yes	Yes	No
chr1	160062786	160064173	555.8	Yes	Yes	No
chr1	160230514	160231219	68.73	No	No	No
chr1	160239987	160241696	1954.18	No	Yes	No
chr1	160251675	160252707	73.95	Yes	No	No
chr1	160430976	160432596	443.41	No	No	No
chr1	160436485	160438567	2195.64	No	Yes	No
chr1	160516710	160517735	210.73	No	No	No
chr1	160534908	160535516	65.44	Yes	No	No
chr1	160595287	160596161	110.71	No	No	No
chr1	160810121	160810984	129.87	No	No	No
chr1	160982768	160983358	53.5	No	No	No
chr1	161080700	161081238	59.49	No	No	No
chr1	161089167	161090163	430.75	No	No	Yes
chr1	161103660	161104564	128.63	No	No	No
chr1	161135009	161135537	50.85	No	No	No
chr1	161583659	161585008	296.9	Yes	No	No
chr1	161889764	161891515	740.14	No	No	No
chr1	162074852	162075603	100.38	No	No	No
chr1	162183275	162184573	239.82	No	No	No
chr1	162447791	162449263	416.3	No	No	No
chr1	162619999	162620634	56.01	No	No	No
chr1	162648608	162649205	50.45	No	No	No
chr1	162707533	162710073	2345.79	No	No	No
chr1	163091469	163092460	121.61	No	No	No
chr1	163117832	163118321	61.44	No	No	No
chr1	163426592	163427665	350.81	No	No	No
chr1	163670984	163671919	78.22	No	No	No
chr1	163805707	163807594	2024.87	No	No	No
chr1	163841403	163842904	420.18	No	No	No
chr1	163848341	163850103	1203.79	No	Yes	No
chr1	163854426	163855752	305.74	No	No	Yes
chr1	163955231	163955981	94.24	No	No	No
chr1	164026300	164027722	373.95	No	No	No
chr1	164176019	164176917	114.14	No	No	No
chr1	164235284	164235877	116.43	No	No	No
chr1	164314508	164315981	900.06	No	Yes	Yes
chr1	164384559	164384892	68.78	No	No	No
chr1	164441823	164445670	3100	No	No	No
chr1	164447433	164448009	58.66	No	No	No
chr1	164478685	164479348	170.43	No	No	No
chr1	164710224	164710595	62.95	No	No	No
chr1	164734032	164734942	100.01	No	No	No
chr1	164856759	164858430	1355.1	Yes	Yes	No
chr1	164902064	164902548	68.23	No	No	No
chr1	165015159	165016792	1160.56	Yes	No	No
chr1	165437277	165438995	875.34	No	No	No
chr1	165624377	165625980	293.36	No	No	No
chr1	165627747	165628310	65.36	No	No	No
chr1	165644798	165645818	234.84	No	No	No
chr1	165688205	165688844	83.27	No	No	No
chr1	165866677	165868846	2689.08	No	Yes	No
chr1	165895609	165897125	365.52	No	No	No
chr1	165934938	165936184	150.22	No	No	No
chr1	166039938	166040407	50.78	No	No	No
chr1	166280333	166280970	83.52	No	No	No
chr1	166305031	166306204	220.43	No	No	No
chr1	166958670	166959199	90.45	No	No	No
chr1	167177222	167178369	289.09	No	No	No
chr1	167182283	167183565	234.65	No	No	No
chr1	167194984	167197168	2936.19	Yes	Yes	No
chr1	167318767	167319225	61.49	No	No	No
chr1	167352042	167352925	151.25	No	No	No
chr1	167417684	167418133	66.46	No	No	No
chr1	167461824	167463215	271.73	No	No	No
chr1	167788376	167790275	1496.57	No	Yes	No
chr1	167850034	167851098	328.31	No	No	No
chr1	167901989	167903472	817.27	No	Yes	No
chr1	167961771	167962433	143.19	No	No	No
chr1	167997661	167999256	793.29	Yes	No	No
chr1	168100661	168103044	3044.13	No	Yes	No
chr1	168149441	168149788	51.96	No	No	No
chr1	168157055	168160313	3100	No	Yes	No
chr1	168222268	168223817	591.99	No	Yes	No
chr1	168460429	168461713	288.23	No	No	No
chr1	168728817	168730755	1695.48	Yes	Yes	No
chr1	168782259	168784133	1565.25	Yes	Yes	No
chr1	168968239	168969539	322.75	No	No	No
chr1	169160079	169160513	50.87	No	No	No
chr1	169330042	169331865	682.39	No	No	No
chr1	169367684	169369152	757.24	No	Yes	No
chr1	169396833	169397978	415.19	No	No	No
chr1	170078898	170080169	615.19	No	No	No
chr1	170333675	170334976	387.55	No	No	No
chr1	170433999	170435485	600.69	Yes	No	No
chr1	170440113	170441662	1549.94	No	Yes	No
chr1	170501805	170502288	66.01	No	No	No
chr1	170577920	170580046	3100	Yes	No	No
chr1	170646179	170647598	339.49	No	No	Yes
chr1	170775378	170776460	160.95	No	No	No
chr1	170794251	170795673	342.78	No	No	No
chr1	170816125	170818580	3100	No	Yes	No
chr1	170828831	170830297	1403.97	No	No	No
chr1	170897795	170899380	1392.22	No	Yes	Yes
chr1	170932203	170933212	185.87	No	No	No
chr1	171002322	171004058	2819.97	Yes	Yes	No
chr1	171013165	171014625	896.57	No	Yes	No
chr1	171170631	171172109	534.57	No	No	No
chr1	171226045	171227710	2180.91	Yes	Yes	No
chr1	171264901	171265958	381.92	No	No	No
chr1	171377251	171377802	76.88	No	No	No
chr1	171468398	171470682	1993.98	No	Yes	No
chr1	171490503	171490936	54.85	No	No	No
chr1	171585150	171586071	63.49	No	No	No
chr1	171667177	171668215	202.67	No	No	No
chr1	172057572	172058353	99.27	No	No	No
chr1	172100007	172101849	1682.22	No	No	No
chr1	172117706	172118215	57.64	No	No	No
chr1	172137267	172139240	1610.66	No	Yes	No
chr1	172171478	172171993	71.71	No	No	No
chr1	172173657	172176985	3100	No	No	No
chr1	172211449	172212718	1129.58	Yes	Yes	No
chr1	172360404	172362464	2529.55	Yes	Yes	No
chr1	172567519	172569507	3100	No	Yes	Yes
chr1	172575242	172576580	1108.87	No	No	No
chr1	172850836	172852495	951.46	Yes	Yes	No
chr1	173370336	173372249	2555.18	Yes	Yes	No
chr1	173412724	173413623	145.94	No	No	No
chr1	173530987	173533391	3100	Yes	Yes	No
chr1	173601481	173602513	170.38	No	No	No
chr1	174095749	174096976	367.53	No	No	No
chr1	174214713	174215623	197.16	No	No	No
chr1	174234866	174235207	52.75	No	No	No
chr1	174418162	174418753	77.53	No	No	No
chr1	174507842	174508724	137.98	No	No	No
chr1	174552745	174553873	473.51	No	No	No
chr1	174573824	174575437	349.02	No	No	No
chr1	174707831	174708113	57.38	No	No	No
chr1	175344917	175345520	79.93	No	No	No
chr1	175526827	175528110	140.45	No	No	No
chr1	175592968	175594020	364.57	Yes	No	No
chr1	175614454	175615748	356.68	No	No	Yes
chr1	176029014	176029595	93.4	No	No	No
chr1	176031443	176032560	264.91	No	No	No
chr1	176044217	176045014	83.17	No	No	No
chr1	176080319	176082385	2142.99	No	Yes	No
chr1	176188413	176188733	54.67	No	No	No
chr1	176434660	176436014	375.62	No	Yes	No
chr1	176537554	176537945	50.13	No	No	No
chr1	176572042	176572611	62.53	No	No	No
chr1	176658722	176660299	385.7	No	Yes	No
chr1	176886792	176888396	705.96	No	Yes	No
chr1	176976718	176978784	3100	Yes	No	No
chr1	177024217	177026088	1930.53	No	Yes	Yes
chr1	177049849	177050706	213.42	No	No	No
chr1	177078163	177080438	3102.2	No	Yes	No
chr1	177109272	177109905	60.83	No	No	No
chr1	177110189	177111968	1868.55	No	No	No
chr1	177191450	177193100	791.1	No	No	No
chr1	177193364	177193828	58.78	No	No	No
chr1	177335578	177336444	65.67	No	No	No
chr1	177355125	177356915	2461.14	Yes	Yes	No
chr1	177393315	177393984	100.02	No	No	No
chr1	177416539	177417466	178.4	No	No	No
chr1	177445434	177445924	56.06	No	No	No
chr1	177496431	177496850	63.45	No	No	No
chr1	177620136	177620970	154.96	No	No	No
chr1	177724187	177724998	109.67	No	No	No
chr1	177881487	177882974	651.05	No	Yes	No
chr1	177945148	177946645	550.59	No	Yes	No
chr1	177972701	177973838	187.52	No	No	No
chr1	178095275	178095686	58.1	No	No	No
chr1	178112868	178114626	1247.14	No	Yes	No
chr1	178300131	178301026	120.45	No	No	No
chr1	178326778	178328357	640.15	No	No	No
chr1	178334133	178334579	51.45	No	No	No
chr1	178423944	178425251	743.98	No	No	No
chr1	178545163	178546260	494.72	No	Yes	No
chr1	178577064	178578507	437.27	No	No	No
chr1	178639511	178639973	78.97	No	No	No
chr1	178639994	178640450	65.54	No	No	No
chr1	178774215	178774761	52.4	No	No	No
chr1	179025154	179026263	232.9	No	No	No
chr1	179071267	179072208	149.21	No	No	No
chr1	179185213	179186441	344.97	No	No	No
chr1	179485609	179486482	149.95	No	No	No
chr1	179552761	179553244	53.49	No	No	No
chr1	179669353	179669790	54.37	No	No	No
chr1	179671711	179672616	130.21	No	No	No
chr1	179685798	179686356	63.51	No	No	No
chr1	179704036	179704993	216.03	No	Yes	No
chr1	179805135	179805716	60.78	No	No	No
chr1	179860439	179861879	496.98	No	Yes	Yes
chr1	179931114	179932082	172.68	No	No	No
chr1	179977945	179979599	860.6	No	Yes	No
chr1	180109815	180111005	436.03	No	No	No
chr1	180121165	180121959	125.01	No	Yes	No
chr1	180125001	180126177	470.78	No	No	No
chr1	180132276	180134450	2174.45	No	Yes	No
chr1	180217947	180218662	73.96	No	No	No
chr1	180238401	180239405	270.05	No	No	No
chr1	180244149	180246133	2425.71	No	Yes	No
chr1	180321377	180323152	1451.21	No	Yes	No
chr1	180444848	180446053	308.86	No	No	No
chr1	180454356	180455684	511.14	No	No	Yes
chr1	181436622	181437840	388.5	No	No	No
chr1	181449184	181450720	719.52	No	No	No
chr1	181728322	181729465	379.24	No	No	No
chr1	181826320	181827374	452.31	No	No	Yes
chr1	182330287	182330643	56.47	No	No	No
chr1	182553988	182555980	1869.13	No	Yes	No
chr1	182558932	182559492	95.74	No	No	No
chr1	182939654	182940981	653.65	No	Yes	No
chr1	183123058	183123719	106.56	No	No	No
chr1	183172528	183174203	2371.07	No	No	No
chr1	183174615	183175687	85.34	No	No	Yes
chr1	183179234	183180699	661.73	No	No	No
chr1	183218313	183219442	294.13	No	No	No
chr1	183275533	183276035	59.71	No	No	No
chr1	183399516	183400139	234.92	No	No	No
chr1	183577255	183578937	1201.3	No	Yes	No
chr1	183699351	183699709	57.55	No	No	No
chr1	184004986	184006190	444.89	No	Yes	Yes
chr1	184110252	184111876	1034.22	No	Yes	No
chr1	184311850	184312855	188.51	No	No	No
chr1	184324378	184325756	599.05	No	No	No
chr1	184357900	184358971	112.85	No	No	No
chr1	184447982	184448357	97.57	No	No	No
chr1	184547625	184548258	68.33	No	No	No
chr1	184743211	184744434	234.92	No	No	No
chr1	184824487	184825296	76.84	No	No	No
chr1	184918361	184919414	289.94	No	No	Yes
chr1	185014451	185015960	442.62	No	No	No
chr1	185151217	185152194	140.62	No	No	No
chr1	185255111	185256187	115.72	No	No	No
chr1	185266082	185268039	2411.18	No	Yes	No
chr1	185430133	185431168	266.96	No	Yes	No
chr1	185651994	185652969	103.47	No	No	No
chr1	185766009	185766540	52.98	No	No	No
chr1	185788837	185790362	1093.25	No	Yes	No
chr1	185800194	185801190	76.42	No	No	No
chr1	186200572	186201499	59.15	No	No	No
chr1	186918983	186919810	208.45	No	Yes	No
chr1	187001994	187002808	199.15	No	No	No
chr1	187029495	187030894	1064.58	No	Yes	Yes
chr1	187213469	187214463	67.55	No	No	No
chr1	187261751	187262742	151.57	No	No	No
chr1	187436497	187437514	347.92	No	No	No
chr1	187529107	187530009	215.24	No	No	No
chr1	187562623	187563538	254.42	No	No	No
chr1	187577166	187578115	125.14	No	No	No
chr1	187596983	187598427	639.89	No	No	No
chr1	187900094	187901090	322.03	No	No	No
chr1	187992823	187993750	262.6	No	No	No
chr1	188019200	188019870	68.33	No	No	No
chr1	188075453	188075929	56.4	No	No	No
chr1	188083449	188084807	806.08	No	No	No
chr1	188202731	188203913	183.93	No	No	No
chr1	188242705	188244004	496.63	No	No	No
chr1	188301597	188302962	1136.41	Yes	Yes	No
chr1	188361412	188361782	55.93	No	No	No
chr1	188699326	188699857	50.55	No	No	No
chr1	188799297	188800689	609.61	No	Yes	No
chr1	188887731	188888338	58.49	No	No	No
chr1	188969680	188970724	115.23	No	No	No
chr1	188992079	188992988	142.85	No	No	No
chr1	189028529	189029832	460.86	No	Yes	No
chr1	189052452	189054191	559.59	No	Yes	Yes
chr1	189064038	189064831	95.24	No	No	No
chr1	189209622	189211014	465.73	No	No	No
chr1	189361971	189363177	288.55	No	No	No
chr1	189511849	189512549	109.93	No	No	No
chr1	189553046	189553537	58.93	No	No	No
chr1	189744348	189745448	474.39	No	No	No
chr1	189793995	189794890	169.14	No	No	No
chr1	189993584	189994644	399.68	No	No	No
chr1	190044637	190045596	137.86	No	No	No
chr1	190126778	190127585	433.71	No	Yes	No
chr1	190174086	190174552	64.26	No	No	No
chr1	190590613	190592073	816.58	No	No	No
chr1	190631897	190632478	83.84	No	No	No
chr1	190770119	190771102	379.01	No	No	No
chr1	190895975	190897373	1693.69	No	Yes	Yes
chr1	191186338	191187203	136.71	No	No	No
chr1	191237267	191238456	981.81	Yes	No	No
chr1	191529292	191530596	463.05	No	No	No
chr1	191640486	191640928	67.4	No	No	No
chr1	191656566	191658133	1372.96	No	Yes	No
chr1	191735340	191735802	64.77	No	No	No
chr1	191967889	191969310	353.76	No	No	No
chr1	192215629	192216506	228.34	No	No	No
chr1	192422250	192423229	184.52	No	No	No
chr1	192440014	192441244	1607.94	No	Yes	No
chr1	192657606	192658114	79.46	No	No	No
chr1	192699397	192700683	363.69	No	No	No
chr1	192744687	192746043	226.23	No	No	No
chr1	192905580	192906814	329.93	No	No	No
chr1	192935653	192937678	1563	No	Yes	No
chr1	192938484	192939558	135.08	No	No	Yes
chr1	192986555	192987011	65.54	No	No	No
chr1	193029692	193030105	50.6	No	No	No
chr1	193100649	193102173	463.15	No	Yes	No
chr1	193155481	193155861	54.62	No	No	No
chr1	193517411	193519218	969.56	No	No	No
chr1	193542525	193543051	51.05	No	No	No
chr1	193753187	193755227	1845.2	Yes	Yes	No
chr1	193936750	193937473	113.84	No	No	No
chr1	193979144	193979562	50.02	No	No	No
chr1	194033957	194036291	1171.48	No	Yes	No
chr1	194103235	194104747	594.72	No	Yes	No
chr1	194455206	194456545	385.75	No	No	No
chr1	194504866	194507425	3071.57	Yes	Yes	No
chr1	194639095	194642159	3100	Yes	Yes	No
chr1	194839298	194840674	781.58	No	No	No
chr10	3213977	3215218	446.66	No	No	No
chr10	3449855	3450674	206.44	No	No	No
chr10	4066645	4067164	55.36	No	No	No
chr10	4308779	4310071	265.05	No	No	No
chr10	4701054	4702162	424.35	No	No	No
chr10	4730090	4730576	136.17	No	No	No
chr10	4927898	4929249	224.4	No	No	No
chr10	5071633	5072275	126.13	No	No	No
chr10	5239675	5240839	401.35	No	No	No
chr10	5605246	5606276	203.96	No	No	No
chr10	5632861	5633762	247.21	No	No	No
chr10	5704165	5705273	247.9	No	No	No
chr10	6131353	6131671	55.97	No	No	No
chr10	7280687	7281452	115.34	No	No	No
chr10	7596377	7597956	716.63	No	Yes	No
chr10	7599317	7600850	287.24	No	No	No
chr10	7799268	7800040	66.32	No	No	No
chr10	7975162	7976323	103.72	No	No	No
chr10	8143541	8144472	95.54	No	No	No
chr10	8624799	8625155	50.79	No	No	No
chr10	8648288	8648718	67.26	No	No	No
chr10	8801918	8802770	97.41	No	No	No
chr10	8858774	8859492	114.55	No	No	No
chr10	8883458	8884347	185.57	No	No	Yes
chr10	9049567	9050254	90.04	No	No	No
chr10	9158186	9158679	54.5	No	No	No
chr10	9257370	9258539	304.17	No	No	No
chr10	9444545	9445290	103.83	No	No	No
chr10	9596294	9597619	408.51	No	No	No
chr10	9599749	9601332	587.57	No	Yes	Yes
chr10	9639761	9640972	198.08	No	No	No
chr10	9785074	9785878	110.01	No	No	No
chr10	10524752	10526133	906.43	Yes	No	No
chr10	10658758	10659278	79.7	No	No	No
chr10	10950395	10951257	106.39	No	No	No
chr10	11642373	11643304	144.97	No	No	No
chr10	12043371	12043997	74.37	No	No	No
chr10	12156039	12156962	69.04	No	No	No
chr10	12446586	12448499	765.87	No	Yes	No
chr10	12852219	12853311	316.02	No	No	No
chr10	12937972	12938637	128.52	No	No	No
chr10	12952237	12953669	1078.85	Yes	Yes	No
chr10	13390262	13391210	227.17	No	Yes	No
chr10	13538903	13540213	206.66	No	No	No
chr10	13679894	13680956	399.17	Yes	No	Yes
chr10	13690746	13691326	91.91	No	No	No
chr10	13692124	13694152	677.7	No	No	No
chr10	14339538	14340256	88.17	No	No	No
chr10	14436067	14437221	183.04	No	No	No
chr10	14519782	14520932	324.22	No	No	No
chr10	15657971	15658851	104.27	No	No	No
chr10	15681165	15681677	90.2	No	No	No
chr10	16140584	16141204	85.66	No	No	No
chr10	16210953	16212092	365.67	No	No	No
chr10	16217254	16218599	344.05	No	No	No
chr10	16578214	16579167	169.24	No	No	No
chr10	16750557	16751771	253.15	No	No	No
chr10	17465874	17466463	77.9	No	No	No
chr10	17519783	17520584	161.54	No	No	No
chr10	17807810	17808458	60.59	No	No	No
chr10	17927144	17928078	84.43	No	No	No
chr10	18198183	18199033	110.55	No	Yes	No
chr10	18570992	18572482	625.26	No	Yes	No
chr10	18660260	18660755	74.34	No	No	No
chr10	19337267	19338310	413.51	No	No	No
chr10	19369973	19370892	188.26	No	No	No
chr10	19414968	19416222	452.4	No	No	Yes
chr10	19606129	19607268	310.14	No	No	No
chr10	19684829	19685246	50.14	No	No	No
chr10	19802960	19803352	52.23	No	No	No
chr10	19814000	19814970	130.89	No	No	No
chr10	19822659	19823786	476.48	Yes	Yes	No
chr10	19861402	19861964	59.22	No	No	No
chr10	19909830	19911176	652.36	No	Yes	No
chr10	20023577	20024124	61.28	No	No	No
chr10	20233593	20234640	194.67	No	No	No
chr10	20242173	20242647	56.63	No	No	No
chr10	20373966	20375544	555.53	No	Yes	No
chr10	20734126	20735459	521.51	No	Yes	No
chr10	20816544	20817746	268.84	Yes	No	No
chr10	20849438	20850857	473.12	No	No	No
chr10	20978790	20980306	451.53	No	No	No
chr10	20986848	20987397	56.39	No	No	No
chr10	20987425	20987860	50.75	No	No	No
chr10	20990062	20991147	131.15	No	No	No
chr10	20994724	20995490	110.27	No	No	No
chr10	21041566	21043027	396.37	No	No	No
chr10	21058343	21058791	115.09	No	No	No
chr10	21239484	21240235	143.99	No	No	No
chr10	21310061	21310614	71.34	No	No	No
chr10	21311031	21312385	481.56	No	Yes	No
chr10	21332832	21334643	1922.79	No	Yes	No
chr10	21337296	21337590	51.74	No	No	No
chr10	21364016	21365449	703.07	No	Yes	No
chr10	21452943	21454065	171.83	No	No	No
chr10	21532979	21533619	84.61	No	No	No
chr10	21595991	21597289	324.87	No	No	No
chr10	21614367	21615159	82.64	No	No	No
chr10	22050749	22051420	52.79	No	No	No
chr10	22167254	22168280	186.1	No	No	No
chr10	22214248	22215036	69.86	No	No	No
chr10	22397014	22397572	66.29	No	No	No
chr10	22490017	22490752	121.54	No	No	No
chr10	22570766	22571519	109.71	No	No	No
chr10	22783348	22784661	433.7	No	Yes	No
chr10	22809990	22811351	102.85	No	No	No
chr10	23217822	23219061	210.01	No	No	No
chr10	23463024	23463339	56.41	No	No	No
chr10	23493371	23494552	326.99	No	No	No
chr10	23705516	23706883	608.58	No	Yes	No
chr10	24342437	24343122	100.75	No	No	No
chr10	24609618	24610379	124.09	No	No	No
chr10	25312132	25312530	56.81	No	No	No
chr10	25633696	25634131	68.35	No	No	No
chr10	25634198	25634539	52.75	No	No	No
chr10	25656950	25658288	269.23	No	No	No
chr10	25658525	25659678	281.39	No	No	No
chr10	25706817	25707710	132.8	No	No	Yes
chr10	25954722	25956400	1027.02	No	No	No
chr10	26063791	26064520	73.56	No	No	No
chr10	26428311	26428878	63.49	No	No	No
chr10	26552863	26554735	1115.79	Yes	Yes	No
chr10	26836807	26837284	59.14	No	No	No
chr10	26935195	26936573	536.49	No	No	No
chr10	27014277	27015564	172.81	No	Yes	No
chr10	27395836	27396936	135.85	No	No	No
chr10	27536437	27537598	342.99	No	No	No
chr10	27567610	27569063	406.35	No	No	No
chr10	27570633	27572084	210.21	No	No	No
chr10	27854328	27854871	54.95	No	No	No
chr10	27935829	27937196	215.69	No	Yes	No
chr10	28141150	28141896	78.4	No	No	No
chr10	28392687	28393582	82.08	No	No	No
chr10	28464470	28465421	155.33	No	No	No
chr10	28738699	28740564	979.95	Yes	Yes	No
chr10	29136777	29137466	90.26	No	No	No
chr10	29263754	29265057	517.32	Yes	No	No
chr10	29390841	29391586	120.26	No	No	No
chr10	30521679	30522175	81.33	No	No	No
chr10	30529611	30530717	307.2	No	No	No
chr10	30550876	30552120	100.1	No	No	No
chr10	30576137	30576679	55.54	No	No	No
chr10	30682359	30684569	2175.88	No	Yes	No
chr10	30747272	30748518	316.24	No	No	No
chr10	30805587	30806703	141.9	No	No	No
chr10	30906621	30906972	73.58	No	No	No
chr10	31024653	31026356	614.92	Yes	No	No
chr10	31618757	31619961	180.58	No	No	No
chr10	32244194	32244704	52.69	No	No	No
chr10	32252880	32254271	397.01	Yes	No	No
chr10	32496198	32496907	106.37	No	No	No
chr10	32777950	32779081	215.91	No	No	No
chr10	32945113	32946157	209.49	No	No	No
chr10	33441969	33443460	506.48	No	No	No
chr10	33527096	33528466	543.63	No	No	No
chr10	33627665	33629435	1158.21	No	Yes	No
chr10	34135990	34136444	50.18	No	No	No
chr10	34265031	34265584	57.46	No	No	No
chr10	34317145	34317546	61.93	No	No	No
chr10	34534224	34535308	115.59	No	No	No
chr10	35345906	35347212	368.7	No	No	No
chr10	35606491	35608123	1055.54	Yes	Yes	No
chr10	35623514	35625022	432.94	No	No	No
chr10	35752944	35753961	97.4	No	No	No
chr10	35784970	35785591	51.41	No	No	No
chr10	36909012	36910054	140.62	No	No	No
chr10	37113715	37113982	67.06	No	No	No
chr10	37278414	37279481	245.95	No	No	No
chr10	37783732	37784510	51	No	No	No
chr10	38566698	38567112	52.7	No	No	No
chr10	38587913	38589923	1514.16	No	Yes	No
chr10	38651703	38652873	319.26	No	No	No
chr10	38788072	38789030	124.27	No	No	No
chr10	39134851	39136763	984.11	No	No	No
chr10	39324005	39325490	289.37	No	No	No
chr10	39341354	39342626	711.02	No	No	No
chr10	39400883	39402567	2454.26	No	No	No
chr10	39420763	39421728	152.2	No	No	No
chr10	39422507	39423750	236.53	No	No	No
chr10	39624554	39626058	2378.63	No	Yes	No
chr10	39636657	39638007	1279.29	No	No	No
chr10	39644903	39645294	53.23	No	No	No
chr10	39715209	39716840	664.16	No	No	Yes
chr10	39744517	39746331	423.76	No	Yes	No
chr10	39818196	39819024	111.53	No	No	No
chr10	39894347	39895950	914.85	Yes	Yes	No
chr10	39997866	39998700	136.18	No	No	No
chr10	40036455	40036942	64.43	No	No	No
chr10	40221901	40223292	488.83	No	No	No
chr10	40266816	40268347	212.54	No	No	No
chr10	40284233	40285982	822.1	No	No	No
chr10	40288298	40290115	1123.38	No	No	No
chr10	40304420	40306364	1072.95	No	No	Yes
chr10	40375330	40376502	342.61	No	No	No
chr10	40429951	40430676	121.88	No	No	No
chr10	40631466	40631936	50.68	No	No	No
chr10	40652365	40652777	50.71	No	No	No
chr10	40669008	40669594	63.34	No	No	No
chr10	40758760	40759997	349.43	No	No	No
chr10	40871918	40872664	79.17	No	No	No
chr10	40954144	40954871	61.48	No	No	No
chr10	41100530	41102410	1589.28	Yes	Yes	No
chr10	41235891	41237296	1175.57	No	Yes	No
chr10	41241156	41241602	53.33	No	No	No
chr10	41255051	41256987	1450.01	No	Yes	No
chr10	41327170	41328004	99.23	No	No	No
chr10	41359747	41362177	3107.4	No	Yes	No
chr10	41530385	41531348	193.3	No	No	No
chr10	41629490	41630965	544.49	No	Yes	No
chr10	41658871	41660255	841.09	No	Yes	No
chr10	41707521	41708504	326.13	No	No	No
chr10	41822389	41823450	144.63	No	No	No
chr10	41867532	41868927	460.5	No	No	No
chr10	41875906	41876712	94.24	Yes	No	No
chr10	42109373	42109939	72.12	No	No	No
chr10	42415988	42416298	57.16	No	No	No
chr10	42507273	42508662	609.58	No	No	No
chr10	42683338	42684027	71.06	No	No	No
chr10	42810955	42812718	1140.01	No	No	No
chr10	43226220	43228101	2065.04	No	Yes	No
chr10	43244163	43245617	1025.14	Yes	Yes	No
chr10	43278422	43279125	88.8	No	No	No
chr10	43295987	43298615	3150.03	No	No	No
chr10	43354199	43355521	553.71	No	No	No
chr10	43537849	43538546	82.92	No	No	No
chr10	43606068	43606520	83.33	No	No	No
chr10	43639734	43641419	1126.25	Yes	Yes	No
chr10	44331207	44332233	124.49	No	No	No
chr10	44375962	44376610	64.09	No	No	No
chr10	45044582	45045695	341.67	No	Yes	No
chr10	45128620	45129626	223.1	No	No	No
chr10	45132584	45133525	121.05	No	No	No
chr10	45305483	45306833	281.29	No	No	No
chr10	45619040	45620223	235.08	No	No	No
chr10	45631683	45632336	63.31	No	No	Yes
chr10	45851606	45852349	90.94	No	No	No
chr10	46142083	46143586	848.76	No	Yes	No
chr10	46234337	46235523	369.31	No	No	No
chr10	46272621	46273178	66.6	No	No	No
chr10	46375076	46375392	56.27	No	No	No
chr10	46677238	46679176	1444	Yes	Yes	No
chr10	46791847	46792208	50.16	No	No	No
chr10	46904667	46906204	636.67	No	Yes	No
chr10	47429983	47430471	61.56	No	No	No
chr10	47808160	47810154	937.3	No	No	No
chr10	48381489	48382696	219.17	No	No	No
chr10	48670455	48672068	422.89	No	Yes	No
chr10	48721508	48723292	1206.97	No	Yes	Yes
chr10	49444350	49444962	64.4	No	No	No
chr10	49785585	49786445	89.95	No	No	No
chr10	50426987	50427427	51.57	No	No	No
chr10	50464708	50465827	128.68	No	No	No
chr10	50639707	50640361	75.84	No	No	No
chr10	50683092	50684841	1668.27	No	Yes	No
chr10	50690062	50691220	540.76	No	No	No
chr10	50852433	50853476	203.06	No	No	No
chr10	51395715	51397960	2193.33	Yes	Yes	No
chr10	51443870	51444937	130.87	No	No	No
chr10	51565379	51566387	181.42	No	No	No
chr10	51756708	51757195	55.16	No	No	No
chr10	51937739	51938957	494.45	No	No	No
chr10	51959209	51961740	1950.7	Yes	Yes	No
chr10	51981335	51983300	1649.73	No	Yes	Yes
chr10	52018285	52020631	2472.44	No	Yes	No
chr10	52047627	52048888	191.56	No	No	No
chr10	52063919	52065607	606.59	No	No	No
chr10	52091988	52092485	88.51	No	No	No
chr10	52129239	52130315	289.18	Yes	No	No
chr10	52273284	52274332	198.21	No	No	No
chr10	52465344	52466382	342.94	No	No	No
chr10	52693588	52694051	51.43	No	No	No
chr10	52824737	52825778	124.37	No	No	No
chr10	52912100	52913521	493.12	No	No	No
chr10	53174776	53176493	1890.18	No	Yes	No
chr10	53528578	53529576	249.91	Yes	No	No
chr10	53850140	53851992	928.82	Yes	Yes	No
chr10	53922604	53923517	167.22	No	No	No
chr10	53970254	53971342	144.55	No	No	No
chr10	54007366	54008367	187.22	No	No	No
chr10	54221684	54222063	61.81	No	No	No
chr10	54357812	54359582	1140.83	Yes	No	No
chr10	54980683	54981985	252.31	No	No	No
chr10	55512437	55514028	973.09	No	No	No
chr10	55546615	55547669	143.95	No	No	No
chr10	55698464	55700110	1811.78	Yes	Yes	Yes
chr10	55876525	55878099	753.59	No	No	No
chr10	56368951	56370853	858.56	No	Yes	No
chr10	56566327	56568199	1569.47	Yes	No	Yes
chr10	56892100	56893918	846.36	No	No	Yes
chr10	57384467	57384874	79.89	No	No	No
chr10	57521874	57522943	379.53	No	No	No
chr10	57606579	57607244	60.98	No	No	No
chr10	57613063	57613832	115	No	No	No
chr10	57783912	57785927	1734.2	No	Yes	No
chr10	58325538	58326199	52.22	No	No	No
chr10	58358530	58360248	977.68	No	No	Yes
chr10	58363210	58363921	67.83	No	No	No
chr10	58370326	58372674	2024.95	No	No	No
chr10	58408811	58410135	123.43	No	No	No
chr10	58428801	58430970	2027.6	Yes	Yes	No
chr10	58494993	58496170	375.03	No	No	No
chr10	58509042	58509832	82.47	No	No	No
chr10	58563559	58565404	1387.5	No	Yes	No
chr10	58566951	58567267	51.25	No	No	No
chr10	58593648	58595368	1587.29	No	Yes	No
chr10	58698665	58699428	122.52	No	No	No
chr10	58924802	58925266	51.32	No	No	No
chr10	58967729	58968987	260.71	No	No	No
chr10	59025457	59026635	236.89	No	No	No
chr10	59091112	59092909	1835.55	Yes	Yes	No
chr10	59110989	59112409	530.68	No	No	No
chr10	59157969	59159612	1170.45	No	Yes	No
chr10	59190294	59191720	732.35	No	No	No
chr10	59659097	59660959	1476.99	Yes	Yes	No
chr10	59709205	59711020	1839.64	No	Yes	No
chr10	59811333	59811764	55.08	No	No	No
chr10	60031567	60032557	212.48	No	No	No
chr10	60274566	60275023	65.41	No	No	No
chr10	60385980	60386884	101.51	No	No	No
chr10	60618216	60620483	3100	Yes	Yes	No
chr10	60662032	60664144	3153.53	Yes	Yes	No
chr10	60696349	60697675	614.16	No	No	No
chr10	60704002	60705500	646.19	No	No	No
chr10	60845103	60847725	3100	Yes	Yes	No
chr10	60875503	60876611	254.12	Yes	No	No
chr10	60908376	60910010	789.24	No	No	No
chr10	60958712	60959226	70.23	No	No	No
chr10	60959294	60959857	93.44	No	No	No
chr10	60965783	60968189	3100	Yes	Yes	No
chr10	61107115	61108413	544.31	No	No	Yes
chr10	61239111	61240975	2957.3	Yes	Yes	No
chr10	61375581	61377308	554.65	No	No	No
chr10	61508633	61509843	629.94	No	Yes	Yes
chr10	61581656	61581995	53.02	No	No	No
chr10	61583151	61583984	155.22	No	No	No
chr10	61600092	61600922	79.51	No	No	No
chr10	61627588	61628197	67.15	No	No	No
chr10	61640219	61640930	81.3	No	No	No
chr10	61656444	61657670	341.72	No	No	No
chr10	61733846	61734728	265.52	No	No	No
chr10	61739607	61740977	1086.33	No	No	No
chr10	62178436	62179758	472.23	No	No	No
chr10	62286871	62287574	69.62	No	No	No
chr10	62354100	62355220	459.25	No	No	Yes
chr10	62444496	62445535	72.44	No	No	No
chr10	62482158	62482863	84.48	No	No	No
chr10	62497783	62498437	74.32	No	No	No
chr10	62755221	62755841	127.89	No	No	No
chr10	62760007	62762730	3100	No	Yes	No
chr10	62769064	62770724	341.37	No	No	No
chr10	62935302	62936484	338.89	No	No	Yes
chr10	62993049	62993913	265.41	No	No	No
chr10	63298731	63300161	705.01	No	No	No
chr10	63324755	63327285	2693.93	No	No	No
chr10	63331765	63332511	85.32	No	No	No
chr10	63332824	63334532	1614.25	No	Yes	No
chr10	63384520	63385199	68.8	No	No	No
chr10	64025682	64027346	920.75	Yes	Yes	No
chr10	64082300	64083359	350.4	No	No	No
chr10	64236911	64239130	3100	Yes	Yes	No
chr10	64367506	64369527	1170.63	Yes	Yes	No
chr10	64436080	64436677	86.79	No	No	Yes
chr10	64456807	64458512	797.85	No	No	No
chr10	64468167	64470289	2233.13	Yes	Yes	No
chr10	64491679	64494157	3100	Yes	Yes	No
chr10	64832353	64833579	313.24	No	No	No
chr10	64970686	64972289	943.95	No	Yes	No
chr10	65926680	65928689	1537.28	No	No	Yes
chr10	66238896	66240377	1118	Yes	Yes	No
chr10	66284165	66285333	400.38	Yes	Yes	No
chr10	66352994	66354500	596.45	No	Yes	No
chr10	66551645	66553714	1648.24	No	Yes	No
chr10	66597493	66598890	670.51	No	Yes	No
chr10	66612429	66613919	640.45	No	No	No
chr10	67167746	67168179	63.2	No	No	No
chr10	67231958	67233670	2129.84	No	Yes	No
chr10	67252186	67252913	79.5	No	No	No
chr10	67254673	67255760	262.02	No	No	No
chr10	67258896	67259845	164.64	No	No	No
chr10	67464388	67465851	556.29	No	Yes	No
chr10	67583524	67585147	848.38	Yes	No	No
chr10	67637794	67638307	54.99	No	No	Yes
chr10	67683227	67685323	967.37	No	Yes	No
chr10	67786948	67788235	350.94	No	No	No
chr10	67813023	67814135	217.59	No	No	No
chr10	67861927	67863130	446.78	No	No	Yes
chr10	67986199	67986577	53.53	No	No	No
chr10	68116425	68118152	1857.93	No	Yes	No
chr10	68191809	68193092	516.78	No	Yes	No
chr10	68284987	68286505	1458.44	No	Yes	No
chr10	68356730	68357841	241.48	No	No	No
chr10	68408181	68409124	176.62	No	No	No
chr10	68419910	68421328	1491.93	No	No	No
chr10	68802289	68803047	83.95	No	No	No
chr10	68821337	68822942	417.96	No	No	No
chr10	68881408	68882023	107.76	No	No	No
chr10	68966553	68968099	446.82	No	No	No
chr10	69157120	69158849	679.84	No	Yes	No
chr10	69227466	69229357	1399.13	No	Yes	Yes
chr10	69289460	69290491	170.53	No	No	No
chr10	69359628	69361008	687.39	No	No	Yes
chr10	69543219	69544153	119.24	No	No	No
chr10	69636760	69637964	374.07	No	Yes	No
chr10	69942204	69943713	664.45	No	No	No
chr10	69986594	69987327	153.15	No	No	No
chr10	70106132	70106638	72.88	No	No	No
chr10	70610630	70611886	109.72	No	No	No
chr10	70743496	70744263	225.57	No	Yes	No
chr10	70776514	70777490	122.83	No	No	No
chr10	70818582	70819353	92.38	No	No	No
chr10	70902442	70904096	1385.73	No	Yes	Yes
chr10	70930322	70931357	503.01	No	No	No
chr10	71228511	71229354	285.4	No	No	No
chr10	71230757	71231559	146.91	No	No	No
chr10	71482105	71483361	498.56	No	Yes	No
chr10	71616961	71617624	108	No	Yes	No
chr10	71758020	71759332	642.69	No	Yes	No
chr10	71785163	71785781	78.52	No	No	No
chr10	71884454	71885238	96.59	No	No	No
chr10	71893076	71893984	159.58	No	No	No
chr10	72117565	72118255	72.99	No	No	No
chr10	72262088	72262805	165.98	No	No	No
chr10	72312015	72312985	343.82	No	Yes	No
chr10	72667568	72668119	54.61	No	No	No
chr10	72975407	72976213	100.79	No	No	No
chr10	73079350	73080458	177.39	No	No	No
chr10	73157668	73159891	1753.9	Yes	Yes	No
chr10	73165460	73165994	57.76	No	No	No
chr10	73329929	73330955	215.18	No	No	No
chr10	73517707	73519584	1501.46	Yes	Yes	No
chr10	74462407	74462960	80.59	No	No	No
chr10	74479048	74480438	640.69	No	No	No
chr10	74849689	74851207	600.17	No	No	No
chr10	75001788	75003461	1120.44	No	No	No
chr10	75303737	75304187	52.88	No	No	No
chr10	75507103	75508110	236.59	No	No	No
chr10	75593883	75595395	655.73	No	No	No
chr10	75630035	75630375	55.15	No	No	No
chr10	75653484	75655109	1539.42	No	No	No
chr10	75680123	75682747	3100	No	No	No
chr10	75745784	75747542	2282.36	No	No	No
chr10	75847685	75849386	2550.38	No	No	No
chr10	75910120	75911625	1038.05	No	No	Yes
chr10	76075331	76076028	140.26	No	No	No
chr10	76362136	76362464	54.54	No	No	No
chr10	76482340	76482944	67.71	No	No	No
chr10	76495640	76496800	568.28	No	No	No
chr10	76555440	76555986	63.15	No	No	No
chr10	76625271	76625973	63.65	No	No	No
chr10	76669835	76672322	3100	Yes	Yes	No
chr10	76874108	76876598	3100	No	Yes	No
chr10	76908755	76910633	1434.76	No	Yes	No
chr10	77092469	77094011	976.09	No	No	No
chr10	77192343	77193281	129.07	No	No	No
chr10	77278277	77279163	178.29	No	No	No
chr10	77335382	77336300	141.16	No	No	No
chr10	77371470	77372696	284.79	No	No	No
chr10	77489088	77490601	686.91	No	No	Yes
chr10	77497751	77498340	71.38	No	No	No
chr10	77561380	77562493	368.34	No	Yes	No
chr10	77611813	77614121	2836.76	No	No	No
chr10	77747775	77748448	67.34	No	No	No
chr10	77849688	77851046	413.3	No	No	No
chr10	78079006	78080244	256.8	No	No	No
chr10	78165313	78167360	2583.03	No	Yes	No
chr10	78176257	78176982	93.27	No	No	No
chr10	78250163	78251231	523.19	No	No	No
chr10	78323308	78324789	987.59	No	Yes	No
chr10	78364989	78366575	609.09	No	No	No
chr10	78399516	78400268	116.9	No	No	No
chr10	78440531	78442475	3100	No	No	Yes
chr10	78513096	78514408	1051.66	No	No	No
chr10	78718194	78718864	79.55	No	No	No
chr10	79071598	79072108	68.33	No	No	No
chr10	79228203	79229622	265.69	No	No	No
chr10	79577191	79578048	249.51	No	Yes	No
chr10	79708881	79710207	1107.54	No	No	Yes
chr10	79963280	79964728	1592.9	No	No	No
chr10	79967284	79968187	183.19	No	No	No
chr10	80023227	80024844	2123.86	No	No	No
chr10	80182689	80183097	51.18	No	No	No
chr10	80377932	80378999	388.63	No	No	No
chr10	80503517	80503892	67.81	No	No	No
chr10	80519685	80520251	70.23	No	No	No
chr10	80553160	80554125	144.06	No	No	No
chr10	80706041	80709182	3100	No	No	No
chr10	80730852	80731651	102.27	No	No	No
chr10	80817823	80818735	151.62	No	No	No
chr10	80865202	80865844	89.69	No	No	No
chr10	81002938	81003448	127.27	No	No	No
chr10	81111396	81111878	58.54	No	No	No
chr10	81172930	81173622	71.39	No	No	No
chr10	81729091	81730614	994.79	No	No	No
chr10	81865035	81865556	69.74	No	No	No
chr10	81888492	81889706	819.58	No	No	No
chr10	81994097	81994633	65.75	No	No	No
chr10	82021746	82023288	838.14	No	No	No
chr10	82360223	82360563	52.89	No	No	No
chr10	82656629	82657951	946.77	No	Yes	No
chr10	82705205	82707619	3100	No	Yes	No
chr10	82872395	82873211	143.95	No	No	No
chr10	82967842	82968356	68.36	No	No	No
chr10	83044926	83045881	159.87	No	No	No
chr10	83048871	83051006	2226.21	No	No	No
chr10	83197877	83198527	58.93	No	No	No
chr10	83214257	83214714	65.41	No	No	No
chr10	83227705	83228457	58.1	No	No	No
chr10	83245877	83247447	1586.09	No	No	Yes
chr10	83442468	83444760	3069.98	No	Yes	No
chr10	83819202	83820253	141.15	No	No	No
chr10	84314503	84316070	596.03	No	No	Yes
chr10	84373647	84374997	456.28	No	No	No
chr10	84568452	84569978	601.64	No	Yes	No
chr10	84719820	84720657	86.38	No	No	No
chr10	84845298	84847203	1046.1	No	No	No
chr10	85188658	85190204	1356.95	Yes	Yes	No
chr10	85268687	85269601	162.18	No	No	No
chr10	85341781	85342543	150.29	No	No	No
chr10	85392698	85393533	130.43	No	No	No
chr10	85436084	85437513	713.09	No	Yes	No
chr10	85438461	85439154	96.2	No	No	No
chr10	85519829	85521335	1769.51	No	No	No
chr10	85543910	85545351	893.02	No	Yes	No
chr10	85619431	85619946	51.57	No	No	No
chr10	85744581	85745431	124.01	No	No	No
chr10	85931769	85933152	795.94	No	No	No
chr10	85951394	85953870	2220.61	No	Yes	No
chr10	86026441	86027138	65.18	No	No	No
chr10	86062550	86064193	1160.57	No	Yes	No
chr10	86116319	86116711	74.72	No	No	No
chr10	86191802	86194415	3100	Yes	Yes	No
chr10	86216615	86217193	70.69	No	No	No
chr10	86247317	86249667	2592.51	Yes	Yes	No
chr10	86302686	86303463	88.63	No	No	No
chr10	86378060	86379104	404.58	No	No	No
chr10	86478080	86479120	367.77	No	No	No
chr10	86733447	86734613	309.09	No	No	No
chr10	86781039	86782657	963.2	No	No	No
chr10	86790830	86792916	1167.57	No	No	No
chr10	86997357	86998269	380.48	No	No	No
chr10	87043053	87043666	53.76	No	No	No
chr10	87093120	87095372	1171.23	Yes	Yes	No
chr10	88046118	88046532	50.07	No	No	No
chr10	88137234	88137926	66.81	No	No	No
chr10	88161797	88162327	63.2	No	No	No
chr10	88176471	88177658	306.72	No	No	No
chr10	88194370	88195663	498.2	No	No	No
chr10	88680624	88681693	233.04	No	No	Yes
chr10	89162808	89164194	877.05	Yes	Yes	No
chr10	89190803	89191869	343.5	Yes	No	No
chr10	89247613	89248974	373.67	Yes	No	No
chr10	89592997	89594539	365.9	No	No	No
chr10	89682327	89683752	532.19	No	Yes	No
chr10	89884648	89885146	81.04	No	No	No
chr10	89985299	89985947	63.02	No	No	No
chr10	90365755	90366110	65.31	No	No	No
chr10	90373155	90374547	359.01	No	Yes	No
chr10	90380516	90381063	69.43	No	Yes	No
chr10	90544690	90545847	294.96	No	No	No
chr10	90617056	90618023	119.75	No	No	No
chr10	90691636	90693610	2470.19	Yes	Yes	Yes
chr10	90706355	90707301	412.1	No	No	No
chr10	90791840	90792297	51.66	No	No	No
chr10	90824437	90825013	98.69	No	No	No
chr10	90851929	90852342	71.48	No	Yes	No
chr10	90962356	90964108	1231.8	Yes	Yes	No
chr10	91094083	91095297	972.11	No	No	No
chr10	91107661	91109051	979.32	No	Yes	No
chr10	91220380	91221241	223.16	No	No	No
chr10	91382759	91383764	314.12	No	No	No
chr10	91439886	91441327	906.44	No	Yes	No
chr10	91447131	91449054	725.73	Yes	No	No
chr10	91616152	91617489	497.57	No	No	No
chr10	91651855	91652581	183.07	No	No	No
chr10	91837693	91838910	692.56	No	No	No
chr10	91996292	91998011	1040.1	No	Yes	Yes
chr10	92000078	92002249	1901.32	No	Yes	No
chr10	92345624	92346785	304.79	No	No	No
chr10	92373880	92374953	162.34	No	No	No
chr10	92534831	92536359	1145.84	No	Yes	No
chr10	92575958	92577831	1569.92	Yes	Yes	No
chr10	92645236	92648546	3100	Yes	Yes	No
chr10	93022310	93023029	107.29	No	No	No
chr10	93169721	93170638	152.57	No	No	No
chr10	93408443	93409778	350.32	No	No	No
chr10	93473143	93474656	2087.34	No	Yes	No
chr10	93579824	93581245	651.41	No	No	No
chr10	93664312	93665127	91.17	No	Yes	No
chr10	93744173	93746827	3100	Yes	Yes	Yes
chr10	93919134	93919687	80.59	No	No	No
chr10	93934277	93935927	1092.51	No	No	No
chr10	93970802	93972206	408.55	No	No	No
chr10	94495427	94496226	169.69	No	No	No
chr10	94512479	94512980	53.18	No	No	No
chr10	94528124	94528616	74.74	No	No	No
chr10	94677178	94679490	2207.79	No	Yes	No
chr10	95223216	95223790	68.85	No	No	No
chr10	95248370	95248815	58.13	No	No	No
chr10	95373888	95375636	1543.02	Yes	No	No
chr10	95530328	95532010	901.65	No	No	No
chr10	95592193	95592886	118.19	No	No	No
chr10	95600698	95602141	1010.85	No	Yes	No
chr10	96003618	96004571	314.61	No	No	No
chr10	96124023	96124756	109.64	No	No	No
chr10	96221517	96222261	97.05	No	No	No
chr10	96574718	96575890	335.28	No	No	No
chr10	97147114	97147552	66.29	No	No	No
chr10	97602775	97603384	98.69	No	No	No
chr10	97804261	97805970	685.41	No	Yes	Yes
chr10	98760974	98761768	122.78	No	No	No
chr10	98917236	98917849	66.71	No	No	No
chr10	99001268	99003003	1035.61	No	Yes	No
chr10	99023925	99025050	187.71	No	No	No
chr10	99422230	99423293	195.7	No	No	No
chr10	99674699	99675057	50.54	No	No	No
chr10	99967427	99968084	162.23	No	Yes	No
chr10	100639148	100640570	569.38	Yes	No	No
chr10	100801948	100802346	52.38	No	No	No
chr10	100827208	100827719	52.33	No	No	No
chr10	100846596	100847297	53.94	No	No	No
chr10	101235243	101236635	278.29	No	No	No
chr10	101637229	101639194	1579.81	No	Yes	No
chr10	101912242	101913096	171.21	No	No	No
chr10	102033247	102034596	210.46	No	No	No
chr10	102148820	102149447	56.21	No	No	No
chr10	102887136	102888525	593.04	No	No	No
chr10	103435649	103436463	190.98	No	No	No
chr10	104289257	104290352	234.04	No	No	No
chr10	104671204	104672320	197.47	No	No	No
chr10	105212078	105212724	50.08	No	No	Yes
chr10	105694085	105695898	1027.94	Yes	Yes	No
chr10	106029680	106030455	75.23	No	No	No
chr10	106482636	106483773	310.55	No	No	No
chr10	106725741	106727252	271.98	No	No	Yes
chr10	106960314	106961621	310.29	No	No	No
chr10	107148012	107148725	62.53	No	No	No
chr10	107228263	107229049	50.18	No	No	No
chr10	107247843	107248406	74.6	No	No	No
chr10	107337060	107338201	224.03	No	No	No
chr10	107342743	107343309	62.57	No	No	No
chr10	107481702	107482585	152.01	No	No	No
chr10	107778650	107779322	62.12	No	No	No
chr10	107854454	107855138	76.31	No	No	No
chr10	108261212	108262223	105.03	No	No	No
chr10	108444316	108444661	51.95	No	No	No
chr10	108831363	108832421	145.28	No	No	No
chr10	109154196	109155737	312.21	Yes	No	No
chr10	109488875	109489548	135.48	No	No	No
chr10	109848018	109849284	393.05	No	No	No
chr10	109887431	109888950	240.72	No	No	No
chr10	110397887	110398581	96.07	No	No	Yes
chr10	110587662	110588284	120.86	No	No	No
chr10	111047782	111049238	744.21	No	Yes	No
chr10	111306357	111306993	65.89	No	No	No
chr10	111545034	111546630	651.46	No	No	Yes
chr10	111612370	111613340	391.68	No	No	No
chr10	111823369	111824425	327.74	No	No	No
chr10	111977144	111978091	256.31	No	No	No
chr10	112584480	112585436	195.06	No	No	No
chr10	112879576	112880920	413.05	No	No	No
chr10	114223956	114225612	575.08	No	No	No
chr10	114588930	114590162	193.46	No	No	No
chr10	115015532	115016592	418.44	No	No	No
chr10	115057634	115058747	258.5	No	No	No
chr10	115196188	115196669	70.23	No	No	No
chr10	115379952	115381095	219.45	No	Yes	No
chr10	115576842	115577597	100.8	No	No	No
chr10	115813338	115814635	496.59	No	No	Yes
chr10	115870369	115871998	611.02	No	No	No
chr10	116051400	116053173	1256.48	No	Yes	No
chr10	116129086	116130384	313.88	No	No	No
chr10	116162244	116162878	70.75	No	No	No
chr10	116377446	116378284	393.75	No	No	No
chr10	116495435	116496372	116.9	No	No	No
chr10	116538414	116538879	51.22	No	No	No
chr10	116685135	116685517	54.37	No	No	No
chr10	116875076	116875894	143.65	No	No	No
chr10	117043959	117044443	58.3	No	No	No
chr10	117123425	117124603	356.74	Yes	No	No
chr10	117202504	117203364	135.19	No	No	No
chr10	117293196	117294008	159.71	No	No	No
chr10	117523202	117524384	189.41	No	No	No
chr10	117555448	117556552	302.3	No	No	No
chr10	117727107	117728009	73.79	No	No	No
chr10	117812526	117813666	119.7	No	No	No
chr10	117854731	117855765	297.96	No	No	No
chr10	117961881	117962944	353.15	No	No	No
chr10	117985285	117986170	186.26	No	No	No
chr10	118028223	118028784	55.9	No	No	No
chr10	118907747	118909158	1095.18	No	No	No
chr10	119056970	119057323	58.25	No	No	No
chr10	119700231	119700573	52.37	No	No	No
chr10	119790769	119791228	51.87	No	No	No
chr10	119873730	119874267	55.39	No	No	No
chr10	120586803	120587947	361.71	No	No	Yes
chr10	120614555	120615862	575.53	No	No	No
chr10	120666623	120667392	86.45	No	No	No
chr10	120875347	120876443	174.74	No	No	No
chr10	121237167	121238557	353.9	No	No	No
chr10	121434682	121435939	300.34	No	No	No
chr10	121506250	121506677	76.79	No	No	No
chr10	122054237	122054813	121.63	No	No	No
chr10	122119450	122120253	119.75	No	No	No
chr10	122451313	122451749	54.49	No	No	No
chr10	122658795	122660286	1142.28	No	Yes	Yes
chr10	122803664	122804286	87.73	No	No	No
chr10	122863088	122863775	108.85	No	No	Yes
chr10	123475836	123476596	98.88	No	No	No
chr10	124058005	124058687	78.16	No	No	No
chr10	124078423	124078845	66.3	No	No	No
chr10	125062992	125063682	70.76	No	No	No
chr10	125556752	125558604	756.06	No	No	No
chr10	126353298	126354386	439.12	No	No	No
chr10	126853275	126853926	138.14	No	Yes	No
chr10	126963421	126963769	58.31	No	No	No
chr10	127077804	127078326	57.67	No	No	No
chr10	127146361	127147360	109.76	No	No	Yes
chr10	127252864	127254860	739.4	No	Yes	No
chr10	127353376	127354426	374.46	No	No	No
chr10	127442660	127443606	101.36	No	No	No
chr10	127470694	127472248	714.16	No	No	No
chr10	127473129	127473561	68.77	No	No	No
chr10	127603082	127604057	164.22	No	No	No
chr10	127625766	127627479	492.25	Yes	No	No
chr10	127824231	127824698	57.44	No	No	No
chr10	127824955	127826626	930.57	Yes	No	No
chr10	127828439	127830432	1061.56	No	No	No
chr10	127951603	127952527	264.26	No	Yes	No
chr10	128304626	128306203	355.12	No	No	No
chr10	128454738	128457029	2135.06	No	Yes	No
chr10	128457330	128457769	52.25	No	No	No
chr10	128466327	128467188	188.38	No	No	No
chr10	128571606	128572837	514.87	No	Yes	Yes
chr10	128609914	128611141	256.72	No	No	No
chr10	128868037	128869250	491.51	No	No	No
chr10	128875319	128876814	941.12	No	Yes	No
chr10	128950357	128951846	539.74	No	No	No
chr10	129106609	129108075	423.4	No	No	No
chr10	129256420	129257411	192.8	No	No	No
chr10	129482520	129483489	188.8	No	No	No
chr10	129673603	129676323	2867.69	Yes	Yes	No
chr10	130139410	130139917	53.16	No	No	No
chr10	130141550	130143234	1015.09	No	Yes	No
chr10	130293518	130294531	677.74	No	No	No
chr10	130315100	130316191	309.2	No	No	No
chr10	130442626	130443406	142.05	No	No	No
chr11	3132734	3134521	1793.04	No	No	No
chr11	3292879	3293797	531.07	No	No	Yes
chr11	3434822	3435536	82.68	No	No	No
chr11	3463426	3464594	375.06	No	No	No
chr11	3612284	3612668	61.11	No	No	No
chr11	3681391	3683319	2700.75	No	No	No
chr11	3734762	3735109	55.4	No	No	No
chr11	3879478	3881064	868.26	No	No	No
chr11	3899222	3901265	2114.57	No	Yes	No
chr11	4108221	4109175	152.42	No	No	No
chr11	4313369	4313971	82.87	No	No	No
chr11	4322970	4323508	99.15	No	No	Yes
chr11	4543174	4544359	227.18	No	No	No
chr11	4659960	4660568	80.67	No	No	No
chr11	4660602	4661163	77.15	No	No	No
chr11	4701408	4702434	232.79	No	No	No
chr11	4749405	4750790	412.7	No	No	No
chr11	4779545	4780382	186.82	No	No	Yes
chr11	4964471	4964903	51.67	No	No	No
chr11	4972828	4974237	943.39	No	No	No
chr11	4979648	4980053	65.36	No	No	No
chr11	4993655	4994471	115.23	No	No	No
chr11	5041066	5042729	1861.84	No	No	No
chr11	5146707	5147191	55.5	No	No	No
chr11	5320968	5322102	205.82	No	No	No
chr11	5397693	5399084	208.38	No	No	No
chr11	5545081	5546204	360.4	No	No	Yes
chr11	5561276	5562341	407.73	No	Yes	No
chr11	5566484	5567512	467.06	No	No	No
chr11	5680035	5681200	585.97	No	Yes	No
chr11	5711184	5711922	104.75	No	No	No
chr11	6108643	6109939	570.71	No	Yes	No
chr11	6149969	6151057	114.37	No	No	No
chr11	6156063	6157902	2559.5	No	No	No
chr11	6181518	6183741	2485.89	No	Yes	No
chr11	6213476	6215010	585.2	No	Yes	No
chr11	6372725	6373309	63.56	No	No	No
chr11	6463376	6465454	1172.37	No	No	No
chr11	6586607	6587372	115.21	No	No	Yes
chr11	6603087	6604608	294.02	No	No	No
[truncated: 14,543 more rows]
