# Supplementary material for: Refined spatial temporal epigenomic profiling reveals intrinsic connection between PRDM9-mediated H3K4me3 and the fate of double-stranded breaks
Source: Cell Res. 2020 Feb 11;30(3):256–68. doi: 10.1038/s41422-020-0281-1 (PMC7054334; doi:10.1038/s41422-020-0281-1)
Supplement: Supplementary file 22 — Supplementary information, Table S7 [file 41422_2020_281_MOESM22_ESM.xlsx]

## Sheet: Sheet1
Supplementary information, Table S7 NDRs in mid-zygotene.
NDRs in mid-zygotene
chr	start	end	type
chr1	3670981	3671280	proximal NDR
chr1	3671421	3671800	proximal NDR
chr1	3672301	3672440	proximal NDR
chr1	4496781	4496960	proximal NDR
chr1	4784621	4784780	proximal NDR
chr1	4785181	4785380	proximal NDR
chr1	4785401	4785900	proximal NDR
chr1	4807521	4808260	proximal NDR
chr1	4857521	4858400	proximal NDR
chr1	5083001	5083600	proximal NDR
chr1	6214241	6215400	proximal NDR
chr1	6359001	6359140	proximal NDR
chr1	6359181	6359420	proximal NDR
chr1	7088401	7089360	proximal NDR
chr1	9545081	9546060	proximal NDR
chr1	9546141	9546340	proximal NDR
chr1	9699721	9699900	proximal NDR
chr1	9699981	9700840	proximal NDR
chr1	9747821	9748660	proximal NDR
chr1	9797801	9798720	proximal NDR
chr1	9908541	9908760	proximal NDR
chr1	9943801	9944300	proximal NDR
chr1	9966981	9967160	proximal NDR
chr1	9967241	9968380	proximal NDR
chr1	10008861	10009020	proximal NDR
chr1	10037861	10038040	proximal NDR
chr1	10038061	10038320	proximal NDR
chr1	10232061	10233440	proximal NDR
chr1	10993441	10993660	proximal NDR
chr1	10993701	10993840	proximal NDR
chr1	10993861	10994040	proximal NDR
chr1	11414281	11414420	proximal NDR
chr1	12692921	12693100	proximal NDR
chr1	12990681	12990880	proximal NDR
chr1	12990901	12991060	proximal NDR
chr1	12992521	12992660	proximal NDR
chr1	13126501	13126720	proximal NDR
chr1	13126801	13126940	proximal NDR
chr1	13127001	13127300	proximal NDR
chr1	13127621	13127780	proximal NDR
chr1	13372721	13374380	proximal NDR
chr1	13374501	13374740	proximal NDR
chr1	13589121	13589720	proximal NDR
chr1	13589741	13590220	proximal NDR
chr1	13659941	13660820	proximal NDR
chr1	14309701	14309980	proximal NDR
chr1	14755341	14755580	proximal NDR
chr1	14918701	14919000	proximal NDR
chr1	15312741	15312920	proximal NDR
chr1	15805201	15805420	proximal NDR
chr1	15805461	15806120	proximal NDR
chr1	15892341	15892900	proximal NDR
chr1	15892921	15893120	proximal NDR
chr1	16092901	16093500	proximal NDR
chr1	16104061	16104480	proximal NDR
chr1	16104661	16104840	proximal NDR
chr1	16104861	16105940	proximal NDR
chr1	16106021	16106300	proximal NDR
chr1	16518521	16519020	proximal NDR
chr1	16519241	16519460	proximal NDR
chr1	16519681	16520140	proximal NDR
chr1	16618481	16619600	proximal NDR
chr1	16619621	16619760	proximal NDR
chr1	16656521	16657020	proximal NDR
chr1	16657041	16657340	proximal NDR
chr1	16665041	16665660	proximal NDR
chr1	16688601	16688860	proximal NDR
chr1	17096701	17096860	proximal NDR
chr1	17096881	17097300	proximal NDR
chr1	17097461	17098140	proximal NDR
chr1	17727341	17727520	proximal NDR
chr1	19209881	19210100	proximal NDR
chr1	20819841	20820520	proximal NDR
chr1	20890441	20890960	proximal NDR
chr1	20951561	20951920	proximal NDR
chr1	20951941	20952100	proximal NDR
chr1	21079081	21079580	proximal NDR
chr1	21079601	21079780	proximal NDR
chr1	21218501	21218720	proximal NDR
chr1	21351081	21351220	proximal NDR
chr1	21961341	21961820	proximal NDR
chr1	21962161	21962380	proximal NDR
chr1	22805341	22805540	proximal NDR
chr1	22805621	22806440	proximal NDR
chr1	23101721	23101900	proximal NDR
chr1	23101921	23102100	proximal NDR
chr1	23102121	23102360	proximal NDR
chr1	23382561	23383280	proximal NDR
chr1	23383381	23383540	proximal NDR
chr1	23762461	23762760	proximal NDR
chr1	23762801	23763140	proximal NDR
chr1	23921761	23922580	proximal NDR
chr1	24005381	24005820	proximal NDR
chr1	24099661	24100660	proximal NDR
chr1	24678401	24679040	proximal NDR
chr1	25829881	25830040	proximal NDR
chr1	25830081	25830440	proximal NDR
chr1	25830501	25830640	proximal NDR
chr1	30948961	30949160	proximal NDR
chr1	30949181	30950080	proximal NDR
chr1	30950101	30950260	proximal NDR
chr1	32172441	32173100	proximal NDR
chr1	33669461	33670340	proximal NDR
chr1	33719701	33720520	proximal NDR
chr1	33756961	33757100	proximal NDR
chr1	33757421	33757640	proximal NDR
chr1	33757661	33757900	proximal NDR
chr1	33757921	33758080	proximal NDR
chr1	33813861	33814780	proximal NDR
chr1	33838941	33839160	proximal NDR
chr1	33907681	33907900	proximal NDR
chr1	34438941	34439120	proximal NDR
chr1	34439221	34439980	proximal NDR
chr1	34440041	34440240	proximal NDR
chr1	34459401	34459820	proximal NDR
chr1	34459841	34460000	proximal NDR
chr1	34460021	34460220	proximal NDR
chr1	34499041	34499180	proximal NDR
chr1	34499221	34499400	proximal NDR
chr1	34579601	34579800	proximal NDR
chr1	34635741	34635960	proximal NDR
chr1	34636561	34636760	proximal NDR
chr1	34801681	34801920	proximal NDR
chr1	34842601	34843260	proximal NDR
chr1	34848481	34848620	proximal NDR
chr1	34849821	34850200	proximal NDR
chr1	36068101	36068680	proximal NDR
chr1	36068881	36069080	proximal NDR
chr1	36069141	36069360	proximal NDR
chr1	36244001	36244500	proximal NDR
chr1	36307521	36308040	proximal NDR
chr1	36308141	36308280	proximal NDR
chr1	36368581	36369360	proximal NDR
chr1	36369421	36369560	proximal NDR
chr1	36444841	36445560	proximal NDR
chr1	36471301	36471820	proximal NDR
chr1	36472041	36472260	proximal NDR
chr1	36511601	36512000	proximal NDR
chr1	36512141	36512880	proximal NDR
chr1	36546661	36546820	proximal NDR
chr1	36546861	36547500	proximal NDR
chr1	36547721	36547880	proximal NDR
chr1	36557121	36557320	proximal NDR
chr1	36557401	36557720	proximal NDR
chr1	36557821	36558020	proximal NDR
chr1	36558201	36558380	proximal NDR
chr1	36558681	36558860	proximal NDR
chr1	36559461	36559620	proximal NDR
chr1	36682601	36683320	proximal NDR
chr1	36691261	36691920	proximal NDR
chr1	36709601	36710280	proximal NDR
chr1	36938901	36939140	proximal NDR
chr1	36939161	36940160	proximal NDR
chr1	37299621	37300440	proximal NDR
chr1	37429301	37429460	proximal NDR
chr1	37429721	37430740	proximal NDR
chr1	37540501	37541280	proximal NDR
chr1	37719541	37720000	proximal NDR
chr1	37864641	37865480	proximal NDR
chr1	37872081	37872500	proximal NDR
chr1	37890141	37890360	proximal NDR
chr1	37890441	37890660	proximal NDR
chr1	37890881	37891080	proximal NDR
chr1	37996881	37997540	proximal NDR
chr1	37997861	37998720	proximal NDR
chr1	38128981	38129980	proximal NDR
chr1	38130001	38130340	proximal NDR
chr1	38626761	38626960	proximal NDR
chr1	38627121	38627520	proximal NDR
chr1	38897841	38898060	proximal NDR
chr1	38898081	38898300	proximal NDR
chr1	38987501	38988200	proximal NDR
chr1	39193661	39194100	proximal NDR
chr1	39367641	39368440	proximal NDR
chr1	39478061	39478200	proximal NDR
chr1	39478261	39478980	proximal NDR
chr1	39535481	39536320	proximal NDR
chr1	39576481	39577660	proximal NDR
chr1	39650521	39650680	proximal NDR
chr1	39650901	39651080	proximal NDR
chr1	39720721	39721280	proximal NDR
chr1	39900461	39900660	proximal NDR
chr1	39900681	39900860	proximal NDR
chr1	39900881	39901520	proximal NDR
chr1	39901921	39902080	proximal NDR
chr1	40087221	40087380	proximal NDR
chr1	40465461	40465660	proximal NDR
chr1	40465721	40465960	proximal NDR
chr1	40681241	40681440	proximal NDR
chr1	40790501	40790800	proximal NDR
chr1	40790881	40791040	proximal NDR
chr1	40805561	40805700	proximal NDR
chr1	40805961	40806120	proximal NDR
chr1	42694861	42695040	proximal NDR
chr1	42695481	42695620	proximal NDR
chr1	42696641	42697120	proximal NDR
chr1	42697141	42697520	proximal NDR
chr1	42697541	42698140	proximal NDR
chr1	42698301	42698480	proximal NDR
chr1	42698501	42698660	proximal NDR
chr1	42713041	42713180	proximal NDR
chr1	42713201	42713420	proximal NDR
chr1	42713461	42713620	proximal NDR
chr1	42713641	42713820	proximal NDR
chr1	42714461	42714600	proximal NDR
chr1	42851021	42851700	proximal NDR
chr1	42952201	42952340	proximal NDR
chr1	42952601	42952920	proximal NDR
chr1	42952941	42953500	proximal NDR
chr1	42954261	42954420	proximal NDR
chr1	43098361	43099080	proximal NDR
chr1	43445381	43446240	proximal NDR
chr1	43446281	43446440	proximal NDR
chr1	43826961	43827120	proximal NDR
chr1	43827201	43828240	proximal NDR
chr1	43933121	43933340	proximal NDR
chr1	43933581	43934600	proximal NDR
chr1	44020361	44020560	proximal NDR
chr1	44102021	44102680	proximal NDR
chr1	44119301	44119520	proximal NDR
chr1	44119541	44119820	proximal NDR
chr1	44119881	44120060	proximal NDR
chr1	44147761	44148280	proximal NDR
chr1	44551561	44551740	proximal NDR
chr1	44551781	44552020	proximal NDR
chr1	44552061	44552280	proximal NDR
chr1	44552341	44552600	proximal NDR
chr1	45795041	45795240	proximal NDR
chr1	45795261	45795880	proximal NDR
chr1	45925461	45925820	proximal NDR
chr1	46066881	46067100	proximal NDR
chr1	46425521	46425740	proximal NDR
chr1	46852781	46854080	proximal NDR
chr1	46854101	46854240	proximal NDR
chr1	50927001	50927320	proximal NDR
chr1	50927381	50927660	proximal NDR
chr1	50927721	50928000	proximal NDR
chr1	51477521	51477660	proximal NDR
chr1	51477701	51478080	proximal NDR
chr1	51478101	51478760	proximal NDR
chr1	51915021	51915380	proximal NDR
chr1	51915401	51915580	proximal NDR
chr1	51915701	51916080	proximal NDR
chr1	52119201	52119720	proximal NDR
chr1	52232161	52233600	proximal NDR
chr1	52499661	52499840	proximal NDR
chr1	52500281	52500500	proximal NDR
chr1	52630481	52631020	proximal NDR
chr1	52631041	52631240	proximal NDR
chr1	52726681	52726900	proximal NDR
chr1	52726921	52727480	proximal NDR
chr1	52817121	52817520	proximal NDR
chr1	52817741	52817880	proximal NDR
chr1	52844741	52845180	proximal NDR
chr1	52845201	52845360	proximal NDR
chr1	52952661	52952900	proximal NDR
chr1	52953141	52953320	proximal NDR
chr1	53296661	53297440	proximal NDR
chr1	53313541	53314020	proximal NDR
chr1	53352341	53352720	proximal NDR
chr1	53352761	53352960	proximal NDR
chr1	53706541	53706740	proximal NDR
chr1	53707341	53707560	proximal NDR
chr1	53784441	53784660	proximal NDR
chr1	53784681	53785420	proximal NDR
chr1	54194321	54194520	proximal NDR
chr1	54194541	54194900	proximal NDR
chr1	54194921	54195280	proximal NDR
chr1	54250241	54250400	proximal NDR
chr1	54250501	54251040	proximal NDR
chr1	54438681	54439180	proximal NDR
chr1	54557141	54557900	proximal NDR
chr1	54557921	54558100	proximal NDR
chr1	54925721	54926180	proximal NDR
chr1	54926201	54926560	proximal NDR
chr1	55026801	55027080	proximal NDR
chr1	55027101	55027680	proximal NDR
chr1	55027721	55027940	proximal NDR
chr1	55052321	55052480	proximal NDR
chr1	55052521	55053360	proximal NDR
chr1	55087321	55088680	proximal NDR
chr1	55130941	55131880	proximal NDR
chr1	55225481	55225680	proximal NDR
chr1	55226481	55226620	proximal NDR
chr1	55227981	55228140	proximal NDR
chr1	55236921	55237560	proximal NDR
chr1	55362421	55363920	proximal NDR
chr1	55405621	55406180	proximal NDR
chr1	55406201	55406700	proximal NDR
chr1	56972481	56973080	proximal NDR
chr1	57377341	57378180	proximal NDR
chr1	57406121	57406580	proximal NDR
chr1	57406641	57407060	proximal NDR
chr1	57774741	57775420	proximal NDR
chr1	57969461	57969700	proximal NDR
chr1	57969721	57970320	proximal NDR
chr1	58029961	58030140	proximal NDR
chr1	58391941	58392140	proximal NDR
chr1	58392581	58393860	proximal NDR
chr1	58422621	58422820	proximal NDR
chr1	58423561	58423940	proximal NDR
chr1	58423961	58424220	proximal NDR
chr1	58424761	58424920	proximal NDR
chr1	58445101	58445580	proximal NDR
chr1	58504461	58504760	proximal NDR
chr1	58504781	58505160	proximal NDR
chr1	58585801	58586440	proximal NDR
chr1	58586741	58586900	proximal NDR
chr1	58652721	58652880	proximal NDR
chr1	58711401	58711780	proximal NDR
chr1	58795341	58795540	proximal NDR
chr1	58795561	58795840	proximal NDR
chr1	58972961	58973140	proximal NDR
chr1	58973161	58974260	proximal NDR
chr1	59094161	59094340	proximal NDR
chr1	59094381	59094560	proximal NDR
chr1	59094581	59095000	proximal NDR
chr1	59119641	59119980	proximal NDR
chr1	59120001	59120540	proximal NDR
chr1	59236821	59237040	proximal NDR
chr1	59237061	59237480	proximal NDR
chr1	59481561	59482260	proximal NDR
chr1	59482361	59482600	proximal NDR
chr1	59482621	59482860	proximal NDR
chr1	59516161	59516380	proximal NDR
chr1	59670161	59670360	proximal NDR
chr1	59670381	59670960	proximal NDR
chr1	59670981	59671140	proximal NDR
chr1	59684841	59685320	proximal NDR
chr1	59762701	59764040	proximal NDR
chr1	59764601	59764820	proximal NDR
chr1	59912521	59914000	proximal NDR
chr1	60042421	60042560	proximal NDR
chr1	60042581	60043520	proximal NDR
chr1	60097041	60097240	proximal NDR
chr1	60098041	60098820	proximal NDR
chr1	60180161	60181060	proximal NDR
chr1	60181121	60181320	proximal NDR
chr1	60342961	60343160	proximal NDR
chr1	60343181	60343700	proximal NDR
chr1	60343721	60343880	proximal NDR
chr1	60409221	60410280	proximal NDR
chr1	60566141	60566380	proximal NDR
chr1	60566401	60567340	proximal NDR
chr1	61379681	61379900	proximal NDR
chr1	61638681	61639320	proximal NDR
chr1	61639341	61639620	proximal NDR
chr1	62702941	62703760	proximal NDR
chr1	62795661	62795960	proximal NDR
chr1	63113341	63114480	proximal NDR
chr1	63114541	63114780	proximal NDR
chr1	63176341	63176520	proximal NDR
chr1	63176541	63176940	proximal NDR
chr1	63176961	63177180	proximal NDR
chr1	63177201	63177440	proximal NDR
chr1	63200101	63200340	proximal NDR
chr1	63445301	63445480	proximal NDR
chr1	63445761	63445920	proximal NDR
chr1	63445981	63446440	proximal NDR
chr1	63730461	63730740	proximal NDR
chr1	63730761	63730920	proximal NDR
chr1	64120561	64120700	proximal NDR
chr1	64120761	64120900	proximal NDR
chr1	64121521	64121800	proximal NDR
chr1	64121841	64122100	proximal NDR
chr1	64532341	64533740	proximal NDR
chr1	64616881	64617060	proximal NDR
chr1	64617121	64617500	proximal NDR
chr1	64617621	64617940	proximal NDR
chr1	64690341	64691320	proximal NDR
chr1	64691341	64691600	proximal NDR
chr1	64736941	64738140	proximal NDR
chr1	64738381	64738520	proximal NDR
chr1	64956421	64956960	proximal NDR
chr1	64957321	64957480	proximal NDR
chr1	65073461	65073640	proximal NDR
chr1	65186301	65187220	proximal NDR
chr1	65311621	65311840	proximal NDR
chr1	65926621	65926880	proximal NDR
chr1	66174981	66175560	proximal NDR
chr1	66467981	66468300	proximal NDR
chr1	66468321	66468640	proximal NDR
chr1	66468741	66468880	proximal NDR
chr1	66700601	66701340	proximal NDR
chr1	66816501	66816720	proximal NDR
chr1	66816761	66818000	proximal NDR
chr1	66862701	66863340	proximal NDR
chr1	66863361	66863560	proximal NDR
chr1	67038501	67039100	proximal NDR
chr1	69106601	69106740	proximal NDR
chr1	69106961	69107180	proximal NDR
chr1	69107821	69108060	proximal NDR
chr1	69687121	69687700	proximal NDR
chr1	69826801	69827240	proximal NDR
chr1	71102301	71103320	proximal NDR
chr1	71556941	71557600	proximal NDR
chr1	71652641	71652880	proximal NDR
chr1	71652901	71653060	proximal NDR
chr1	71653121	71653480	proximal NDR
chr1	72211901	72212480	proximal NDR
chr1	72284001	72284220	proximal NDR
chr1	72284241	72284540	proximal NDR
chr1	72284681	72284860	proximal NDR
chr1	72307281	72307620	proximal NDR
chr1	72307641	72307820	proximal NDR
chr1	72536181	72536720	proximal NDR
chr1	72537101	72537320	proximal NDR
chr1	72583041	72583380	proximal NDR
chr1	72710741	72710960	proximal NDR
chr1	72711141	72711360	proximal NDR
chr1	72711401	72711780	proximal NDR
chr1	72824441	72824620	proximal NDR
chr1	72824681	72824900	proximal NDR
chr1	72825281	72825500	proximal NDR
chr1	72874001	72874220	proximal NDR
chr1	74124221	74124780	proximal NDR
chr1	74206801	74207000	proximal NDR
chr1	74236041	74236220	proximal NDR
chr1	74236281	74237220	proximal NDR
chr1	74284361	74285200	proximal NDR
chr1	74285821	74286000	proximal NDR
chr1	74303761	74303900	proximal NDR
chr1	74303941	74304360	proximal NDR
chr1	74390221	74390380	proximal NDR
chr1	74390881	74391040	proximal NDR
chr1	74391341	74391740	proximal NDR
chr1	74391761	74392160	proximal NDR
chr1	74392181	74392460	proximal NDR
chr1	74392721	74392940	proximal NDR
chr1	74505501	74506840	proximal NDR
chr1	74587481	74587700	proximal NDR
chr1	74587741	74588640	proximal NDR
chr1	74600861	74601000	proximal NDR
chr1	74601081	74601240	proximal NDR
chr1	74601301	74601480	proximal NDR
chr1	74661441	74662100	proximal NDR
chr1	74713321	74713460	proximal NDR
chr1	74713521	74713680	proximal NDR
chr1	74713721	74713860	proximal NDR
chr1	74748901	74749100	proximal NDR
chr1	74771701	74772040	proximal NDR
chr1	74791921	74792120	proximal NDR
chr1	74854361	74854560	proximal NDR
chr1	74854821	74855060	proximal NDR
chr1	74855101	74855340	proximal NDR
chr1	74855361	74856260	proximal NDR
chr1	74884721	74884900	proximal NDR
chr1	74900541	74901080	proximal NDR
chr1	74950221	74950360	proximal NDR
chr1	74951141	74951300	proximal NDR
chr1	74951421	74951680	proximal NDR
chr1	75142341	75142500	proximal NDR
chr1	75142541	75143280	proximal NDR
chr1	75168501	75169120	proximal NDR
chr1	75169141	75169360	proximal NDR
chr1	75179681	75180000	proximal NDR
chr1	75180041	75180480	proximal NDR
chr1	75191621	75192240	proximal NDR
chr1	75192361	75192720	proximal NDR
chr1	75210461	75210620	proximal NDR
chr1	75210641	75211180	proximal NDR
chr1	75218541	75218760	proximal NDR
chr1	75219181	75219420	proximal NDR
chr1	75219441	75219620	proximal NDR
chr1	75219641	75220000	proximal NDR
chr1	75230621	75230760	proximal NDR
chr1	75236421	75236700	proximal NDR
chr1	75236721	75237100	proximal NDR
chr1	75263941	75264200	proximal NDR
chr1	75277561	75277720	proximal NDR
chr1	75316941	75318160	proximal NDR
chr1	75360361	75360540	proximal NDR
chr1	75360761	75360920	proximal NDR
chr1	75375201	75375440	proximal NDR
chr1	75375461	75376000	proximal NDR
chr1	75449981	75450180	proximal NDR
chr1	75450201	75450340	proximal NDR
chr1	75450561	75450720	proximal NDR
chr1	75450881	75451100	proximal NDR
chr1	75478601	75478820	proximal NDR
chr1	75478841	75479880	proximal NDR
chr1	75505341	75505480	proximal NDR
chr1	75505521	75505860	proximal NDR
chr1	75506041	75506220	proximal NDR
chr1	75506241	75506540	proximal NDR
chr1	75521281	75521940	proximal NDR
chr1	75546261	75546620	proximal NDR
chr1	75546641	75546780	proximal NDR
chr1	77514341	77514560	proximal NDR
chr1	77515161	77515340	proximal NDR
chr1	77516081	77516540	proximal NDR
chr1	78196541	78196780	proximal NDR
chr1	78196901	78197120	proximal NDR
chr1	78310361	78310540	proximal NDR
chr1	78488481	78489000	proximal NDR
chr1	78489041	78489240	proximal NDR
chr1	78657501	78658520	proximal NDR
chr1	78658881	78659060	proximal NDR
chr1	79671521	79671880	proximal NDR
chr1	79671901	79672080	proximal NDR
chr1	79672101	79672340	proximal NDR
chr1	79760781	79760960	proximal NDR
chr1	79761421	79761920	proximal NDR
chr1	79775921	79776440	proximal NDR
chr1	79858141	79858300	proximal NDR
chr1	79858321	79858820	proximal NDR
chr1	79859421	79859600	proximal NDR
chr1	80339661	80341260	proximal NDR
chr1	80758241	80758440	proximal NDR
chr1	80758621	80758780	proximal NDR
chr1	81076401	81076600	proximal NDR
chr1	82291461	82291700	proximal NDR
chr1	82316361	82317120	proximal NDR
chr1	82724741	82725460	proximal NDR
chr1	82725661	82725820	proximal NDR
chr1	82839221	82840240	proximal NDR
chr1	82840261	82840400	proximal NDR
chr1	83060981	83061480	proximal NDR
chr1	83159821	83159980	proximal NDR
chr1	84217841	84218040	proximal NDR
chr1	84695821	84696020	proximal NDR
chr1	84696041	84696180	proximal NDR
chr1	84696721	84696940	proximal NDR
chr1	84697401	84697540	proximal NDR
chr1	84838401	84838940	proximal NDR
chr1	84839241	84839700	proximal NDR
chr1	84839721	84840600	proximal NDR
chr1	84933581	84933780	proximal NDR
chr1	84934541	84934680	proximal NDR
chr1	85735781	85735960	proximal NDR
chr1	85736641	85736840	proximal NDR
chr1	85793201	85794100	proximal NDR
chr1	85794161	85794380	proximal NDR
chr1	85894481	85894620	proximal NDR
chr1	85894641	85895040	proximal NDR
chr1	85895621	85895800	proximal NDR
chr1	86021741	86021920	proximal NDR
chr1	86045801	86046060	proximal NDR
chr1	86046081	86046240	proximal NDR
chr1	86046301	86046580	proximal NDR
chr1	86064201	86064500	proximal NDR
chr1	86064521	86064780	proximal NDR
chr1	86064801	86065140	proximal NDR
chr1	86154261	86154460	proximal NDR
chr1	86154641	86154940	proximal NDR
chr1	86154961	86155120	proximal NDR
chr1	86303081	86303220	proximal NDR
chr1	86303421	86303620	proximal NDR
chr1	86358621	86360180	proximal NDR
chr1	86360521	86360720	proximal NDR
chr1	86389321	86389540	proximal NDR
chr1	86389801	86389960	proximal NDR
chr1	86525241	86525620	proximal NDR
chr1	86525641	86525800	proximal NDR
chr1	86525821	86526180	proximal NDR
chr1	86526301	86526660	proximal NDR
chr1	86526681	86527040	proximal NDR
chr1	86527141	86527520	proximal NDR
chr1	86528041	86528360	proximal NDR
chr1	86581841	86582040	proximal NDR
chr1	86582121	86582960	proximal NDR
chr1	86586941	86587460	proximal NDR
chr1	86703541	86704300	proximal NDR
chr1	87155921	87156100	proximal NDR
chr1	87206121	87206260	proximal NDR
chr1	87206441	87206580	proximal NDR
chr1	87213021	87213180	proximal NDR
chr1	87213681	87214460	proximal NDR
chr1	87264281	87264440	proximal NDR
chr1	87264801	87265000	proximal NDR
chr1	87326701	87327740	proximal NDR
chr1	87620481	87620640	proximal NDR
chr1	87755801	87756480	proximal NDR
chr1	87803041	87803180	proximal NDR
chr1	87852981	87853400	proximal NDR
chr1	87853421	87853860	proximal NDR
chr1	88007761	88007920	proximal NDR
chr1	88008161	88008620	proximal NDR
chr1	88205361	88206000	proximal NDR
chr1	88277061	88277860	proximal NDR
chr1	88701161	88701340	proximal NDR
chr1	88701661	88701840	proximal NDR
chr1	88701961	88702300	proximal NDR
chr1	88702341	88702540	proximal NDR
chr1	89016241	89016460	proximal NDR
chr1	89069561	89069740	proximal NDR
chr1	89069901	89070880	proximal NDR
chr1	89071041	89071200	proximal NDR
chr1	89454661	89455240	proximal NDR
chr1	89455541	89455740	proximal NDR
chr1	89455921	89456120	proximal NDR
chr1	89930121	89930340	proximal NDR
chr1	89930361	89930500	proximal NDR
chr1	89930721	89930880	proximal NDR
chr1	89931081	89931440	proximal NDR
chr1	90153261	90153400	proximal NDR
chr1	90202821	90202960	proximal NDR
chr1	90204001	90204140	proximal NDR
chr1	90602401	90602540	proximal NDR
chr1	90603221	90603840	proximal NDR
chr1	90603861	90604040	proximal NDR
chr1	90914561	90914740	proximal NDR
chr1	90914981	90915140	proximal NDR
chr1	91144721	91145260	proximal NDR
chr1	91249961	91250840	proximal NDR
chr1	91250861	91251080	proximal NDR
chr1	91351121	91351260	proximal NDR
chr1	91366281	91366800	proximal NDR
chr1	91398241	91399000	proximal NDR
chr1	91406161	91406300	proximal NDR
chr1	91412641	91412840	proximal NDR
chr1	91413041	91413540	proximal NDR
chr1	91414041	91414340	proximal NDR
chr1	91414381	91414600	proximal NDR
chr1	91459041	91459780	proximal NDR
chr1	91459801	91459960	proximal NDR
chr1	91460141	91460300	proximal NDR
chr1	91460661	91460820	proximal NDR
chr1	91494101	91494260	proximal NDR
chr1	91494401	91495000	proximal NDR
chr1	91539881	91540080	proximal NDR
chr1	91540261	91541120	proximal NDR
chr1	91800601	91800760	proximal NDR
chr1	91801301	91801880	proximal NDR
chr1	92179581	92181120	proximal NDR
chr1	92473421	92474040	proximal NDR
chr1	92474061	92474240	proximal NDR
chr1	92641521	92641680	proximal NDR
chr1	92641721	92642180	proximal NDR
chr1	92647901	92648080	proximal NDR
chr1	92648821	92649080	proximal NDR
chr1	92831521	92832060	proximal NDR
chr1	92832081	92832220	proximal NDR
chr1	92906821	92907620	proximal NDR
chr1	92910181	92910360	proximal NDR
chr1	92910681	92911300	proximal NDR
chr1	92911461	92911660	proximal NDR
chr1	92934341	92934500	proximal NDR
chr1	92934521	92935000	proximal NDR
chr1	93004801	93004960	proximal NDR
chr1	93007301	93007440	proximal NDR
chr1	93100601	93100780	proximal NDR
chr1	93101801	93102000	proximal NDR
chr1	93102041	93102240	proximal NDR
chr1	93102901	93103040	proximal NDR
chr1	93234761	93234960	proximal NDR
chr1	93235901	93236160	proximal NDR
chr1	93305601	93306020	proximal NDR
chr1	93342521	93343200	proximal NDR
chr1	93343401	93343820	proximal NDR
chr1	93343841	93344000	proximal NDR
chr1	93478141	93478600	proximal NDR
chr1	93478721	93479320	proximal NDR
chr1	93479381	93479520	proximal NDR
chr1	93479541	93479800	proximal NDR
chr1	93511361	93511740	proximal NDR
chr1	93511801	93512760	proximal NDR
chr1	93513061	93513240	proximal NDR
chr1	93513381	93513540	proximal NDR
chr1	93635181	93635920	proximal NDR
chr1	93685621	93685780	proximal NDR
chr1	93686541	93686680	proximal NDR
chr1	93686721	93686900	proximal NDR
chr1	93753881	93754340	proximal NDR
chr1	93754361	93755400	proximal NDR
chr1	93801641	93801800	proximal NDR
chr1	93801821	93802140	proximal NDR
chr1	93803481	93804100	proximal NDR
chr1	93804121	93804540	proximal NDR
chr1	93825061	93825480	proximal NDR
chr1	93825521	93825700	proximal NDR
chr1	93826441	93826620	proximal NDR
chr1	94052981	94053160	proximal NDR
chr1	95313481	95314400	proximal NDR
chr1	95667561	95667780	proximal NDR
chr1	96871481	96871680	proximal NDR
chr1	97660621	97660800	proximal NDR
chr1	97660821	97661060	proximal NDR
chr1	97661121	97661340	proximal NDR
chr1	97661521	97661760	proximal NDR
chr1	97661861	97662280	proximal NDR
chr1	97769721	97770300	proximal NDR
chr1	97770321	97770540	proximal NDR
chr1	97770561	97770740	proximal NDR
chr1	98094921	98095140	proximal NDR
chr1	98095161	98095340	proximal NDR
chr1	98095361	98095520	proximal NDR
chr1	98095541	98095780	proximal NDR
chr1	99772241	99772480	proximal NDR
chr1	105356441	105356700	proximal NDR
chr1	105663141	105663400	proximal NDR
chr1	105663541	105664160	proximal NDR
chr1	105664181	105664560	proximal NDR
chr1	105780541	105780800	proximal NDR
chr1	105989761	105991560	proximal NDR
chr1	106171381	106171900	proximal NDR
chr1	106171921	106172460	proximal NDR
chr1	106172501	106173200	proximal NDR
chr1	106714101	106714260	proximal NDR
chr1	106714421	106714660	proximal NDR
chr1	106759481	106759920	proximal NDR
chr1	106760281	106760460	proximal NDR
chr1	106796201	106796880	proximal NDR
chr1	111864241	111864400	proximal NDR
chr1	111864541	111865180	proximal NDR
chr1	115684581	115684760	proximal NDR
chr1	118309961	118310160	proximal NDR
chr1	118311081	118311400	proximal NDR
chr1	118311421	118311560	proximal NDR
chr1	118321561	118321920	proximal NDR
chr1	118321941	118322140	proximal NDR
chr1	118388621	118389100	proximal NDR
chr1	118389161	118389460	proximal NDR
chr1	118389481	118389900	proximal NDR
chr1	118389961	118390120	proximal NDR
chr1	118459161	118459380	proximal NDR
chr1	118459401	118459880	proximal NDR
chr1	118460221	118460380	proximal NDR
chr1	118627721	118628080	proximal NDR
chr1	118628101	118628560	proximal NDR
chr1	119053421	119053640	proximal NDR
chr1	119053661	119053840	proximal NDR
chr1	119054041	119054220	proximal NDR
chr1	119054241	119054420	proximal NDR
chr1	119420801	119420960	proximal NDR
chr1	119420981	119421400	proximal NDR
chr1	119421501	119421700	proximal NDR
chr1	119421821	119422060	proximal NDR
chr1	119422541	119422700	proximal NDR
chr1	119422821	119423040	proximal NDR
chr1	119504641	119505060	proximal NDR
chr1	119525961	119526760	proximal NDR
chr1	119648321	119648460	proximal NDR
chr1	119648501	119649160	proximal NDR
chr1	119837001	119837900	proximal NDR
chr1	119913041	119913380	proximal NDR
chr1	120007201	120007420	proximal NDR
chr1	120073821	120073980	proximal NDR
chr1	120120721	120121320	proximal NDR
chr1	120269761	120269920	proximal NDR
chr1	120340221	120340380	proximal NDR
chr1	120340421	120340580	proximal NDR
chr1	120602101	120602340	proximal NDR
chr1	120602941	120603280	proximal NDR
chr1	120603441	120603940	proximal NDR
chr1	121430901	121431120	proximal NDR
chr1	121431341	121431520	proximal NDR
chr1	121431541	121431880	proximal NDR
chr1	121527341	121527540	proximal NDR
chr1	121528781	121528940	proximal NDR
chr1	121567581	121567820	proximal NDR
chr1	121567841	121568400	proximal NDR
chr1	124045061	124045200	proximal NDR
chr1	124045801	124045960	proximal NDR
chr1	124045981	124046180	proximal NDR
chr1	125435201	125436080	proximal NDR
chr1	125560341	125561400	proximal NDR
chr1	125676821	125676980	proximal NDR
chr1	125911821	125912020	proximal NDR
chr1	125912041	125912260	proximal NDR
chr1	126830121	126830340	proximal NDR
chr1	127204821	127205100	proximal NDR
chr1	127205121	127205540	proximal NDR
chr1	127205941	127206540	proximal NDR
chr1	127676921	127677120	proximal NDR
chr1	127677301	127678060	proximal NDR
chr1	127678481	127678640	proximal NDR
chr1	127727961	127728180	proximal NDR
chr1	127773581	127773720	proximal NDR
chr1	127773741	127774300	proximal NDR
chr1	127774341	127774520	proximal NDR
chr1	127774561	127774800	proximal NDR
chr1	127868581	127868960	proximal NDR
chr1	127868981	127869120	proximal NDR
chr1	128102641	128103900	proximal NDR
chr1	128244081	128244660	proximal NDR
chr1	128244701	128245000	proximal NDR
chr1	128359041	128359240	proximal NDR
chr1	128359281	128359980	proximal NDR
chr1	128416741	128417580	proximal NDR
chr1	128590701	128590920	proximal NDR
chr1	128592301	128592500	proximal NDR
chr1	129273281	129273460	proximal NDR
chr1	130422481	130422640	proximal NDR
chr1	130422681	130422880	proximal NDR
chr1	130422901	130423060	proximal NDR
chr1	130462181	130462860	proximal NDR
chr1	130463001	130463180	proximal NDR
chr1	130715521	130716220	proximal NDR
chr1	130716701	130716860	proximal NDR
chr1	130716881	130717220	proximal NDR
chr1	130717261	130717940	proximal NDR
chr1	130801981	130802120	proximal NDR
chr1	131096721	131097040	proximal NDR
chr1	131097141	131097360	proximal NDR
chr1	131097441	131098100	proximal NDR
chr1	131137861	131138440	proximal NDR
chr1	131153021	131153360	proximal NDR
chr1	131244561	131244740	proximal NDR
chr1	131244921	131245120	proximal NDR
chr1	131245261	131245680	proximal NDR
chr1	131525801	131526020	proximal NDR
chr1	131526061	131526240	proximal NDR
chr1	131526301	131528400	proximal NDR
chr1	131599081	131599300	proximal NDR
chr1	131599881	131600020	proximal NDR
chr1	131600101	131600280	proximal NDR
chr1	131797561	131797780	proximal NDR
chr1	131827521	131827740	proximal NDR
chr1	131827761	131828320	proximal NDR
chr1	131867041	131867340	proximal NDR
chr1	131867361	131867580	proximal NDR
chr1	131867601	131867940	proximal NDR
chr1	131910021	131911300	proximal NDR
chr1	131962801	131963320	proximal NDR
chr1	132007221	132008440	proximal NDR
chr1	132067901	132068040	proximal NDR
chr1	132139441	132139580	proximal NDR
chr1	132140261	132140480	proximal NDR
chr1	132190401	132190560	proximal NDR
chr1	132190601	132190800	proximal NDR
chr1	132191481	132191660	proximal NDR
chr1	132298681	132298840	proximal NDR
chr1	132316001	132316420	proximal NDR
chr1	132390921	132391160	proximal NDR
chr1	132391361	132391920	proximal NDR
chr1	132417201	132418360	proximal NDR
chr1	132477001	132477140	proximal NDR
chr1	132477261	132477520	proximal NDR
chr1	132477561	132477720	proximal NDR
chr1	132542401	132542620	proximal NDR
chr1	132741361	132741580	proximal NDR
chr1	132741601	132741780	proximal NDR
chr1	132879621	132879760	proximal NDR
chr1	132880321	132880740	proximal NDR
chr1	132880761	132880960	proximal NDR
chr1	133045821	133046440	proximal NDR
chr1	133046461	133046680	proximal NDR
chr1	133130961	133132000	proximal NDR
chr1	133268901	133269040	proximal NDR
chr1	133270041	133270200	proximal NDR
chr1	133363381	133363620	proximal NDR
chr1	133363781	133363980	proximal NDR
chr1	133364181	133364380	proximal NDR
chr1	133422841	133423020	proximal NDR
chr1	133423481	133423700	proximal NDR
chr1	133423961	133424500	proximal NDR
chr1	133424861	133425020	proximal NDR
chr1	133609701	133610580	proximal NDR
chr1	133660801	133661280	proximal NDR
chr1	133661301	133661600	proximal NDR
chr1	133908441	133908660	proximal NDR
chr1	133908681	133908880	proximal NDR
chr1	134079021	134079400	proximal NDR
chr1	134234961	134235100	proximal NDR
chr1	134289741	134289880	proximal NDR
chr1	134290141	134290360	proximal NDR
chr1	134290401	134290620	proximal NDR
chr1	134291001	134291200	proximal NDR
chr1	134361541	134362180	proximal NDR
chr1	134405621	134405760	proximal NDR
chr1	134405801	134406480	proximal NDR
chr1	134414941	134415120	proximal NDR
chr1	134415141	134416020	proximal NDR
chr1	134455221	134455900	proximal NDR
chr1	134494481	134495060	proximal NDR
chr1	134559961	134561280	proximal NDR
chr1	134561381	134561780	proximal NDR
chr1	134645581	134645800	proximal NDR
chr1	134645881	134646040	proximal NDR
chr1	134646221	134646780	proximal NDR
chr1	134955581	134956140	proximal NDR
chr1	134962141	134962740	proximal NDR
chr1	134963221	134963420	proximal NDR
chr1	135105141	135105380	proximal NDR
chr1	135146621	135146800	proximal NDR
chr1	135146821	135147040	proximal NDR
chr1	135147061	135147240	proximal NDR
chr1	135147361	135147600	proximal NDR
chr1	135283461	135284240	proximal NDR
chr1	135313481	135314000	proximal NDR
chr1	135324661	135324800	proximal NDR
chr1	135374241	135374640	proximal NDR
chr1	135374661	135375220	proximal NDR
chr1	135430101	135430960	proximal NDR
chr1	135584321	135584460	proximal NDR
chr1	135584521	135584700	proximal NDR
chr1	135585041	135585280	proximal NDR
chr1	135585321	135585460	proximal NDR
chr1	135765561	135765760	proximal NDR
chr1	135765921	135766320	proximal NDR
chr1	135766341	135766560	proximal NDR
chr1	135766581	135766820	proximal NDR
chr1	135818641	135818960	proximal NDR
chr1	135818981	135819140	proximal NDR
chr1	135918701	135918880	proximal NDR
chr1	135919061	135919280	proximal NDR
chr1	136007481	136007620	proximal NDR
chr1	136008001	136008180	proximal NDR
chr1	136050961	136051260	proximal NDR
chr1	136051481	136051680	proximal NDR
chr1	136131221	136132020	proximal NDR
chr1	136234121	136234280	proximal NDR
chr1	136234301	136234680	proximal NDR
chr1	136259641	136259800	proximal NDR
chr1	136259821	136260000	proximal NDR
chr1	136260181	136260360	proximal NDR
chr1	136260381	136260780	proximal NDR
chr1	136345341	136346340	proximal NDR
chr1	136346741	136346880	proximal NDR
chr1	136415081	136415740	proximal NDR
chr1	136466081	136466700	proximal NDR
chr1	136624581	136625860	proximal NDR
chr1	136696021	136696200	proximal NDR
chr1	136696221	136696420	proximal NDR
chr1	138619121	138619900	proximal NDR
chr1	138847841	138848180	proximal NDR
chr1	138848461	138848660	proximal NDR
chr1	138848681	138848860	proximal NDR
chr1	138848881	138849120	proximal NDR
chr1	138856361	138857020	proximal NDR
chr1	138963161	138964260	proximal NDR
chr1	139379161	139379380	proximal NDR
chr1	139379421	139379580	proximal NDR
chr1	139379641	139379820	proximal NDR
chr1	139421841	139422640	proximal NDR
chr1	139454481	139455300	proximal NDR
chr1	140656341	140656480	proximal NDR
chr1	143702101	143702280	proximal NDR
chr1	143702341	143703280	proximal NDR
chr1	143739381	143739900	proximal NDR
chr1	143776661	143777760	proximal NDR
chr1	143777781	143777920	proximal NDR
chr1	144004081	144004460	proximal NDR
chr1	149961021	149961200	proximal NDR
chr1	150100181	150100360	proximal NDR
chr1	150392621	150393880	proximal NDR
chr1	150993281	150993520	proximal NDR
chr1	151344181	151345540	proximal NDR
chr1	151427861	151429160	proximal NDR
chr1	151500121	151501220	proximal NDR
chr1	151571681	151571820	proximal NDR
chr1	151754921	151756040	proximal NDR
chr1	152089581	152089980	proximal NDR
chr1	152090021	152090260	proximal NDR
chr1	152090281	152090440	proximal NDR
chr1	152090861	152091060	proximal NDR
chr1	152386261	152386860	proximal NDR
chr1	152399861	152400320	proximal NDR
chr1	152765941	152767120	proximal NDR
chr1	152902041	152903200	proximal NDR
chr1	152903541	152903780	proximal NDR
chr1	152954921	152955060	proximal NDR
chr1	152955121	152955360	proximal NDR
chr1	153185901	153186320	proximal NDR
chr1	153331921	153332160	proximal NDR
chr1	153332301	153332640	proximal NDR
chr1	153332661	153332840	proximal NDR
chr1	153332861	153333360	proximal NDR
chr1	153414241	153414560	proximal NDR
chr1	153424221	153424360	proximal NDR
chr1	153424981	153425320	proximal NDR
chr1	153426221	153426400	proximal NDR
chr1	153486841	153487900	proximal NDR
chr1	153549641	153549800	proximal NDR
chr1	153549941	153550140	proximal NDR
chr1	153653081	153653300	proximal NDR
chr1	153653361	153653500	proximal NDR
chr1	153740241	153740480	proximal NDR
chr1	153749561	153749880	proximal NDR
chr1	153899381	153899600	proximal NDR
chr1	153899701	153900800	proximal NDR
chr1	153901161	153901380	proximal NDR
chr1	154725721	154725880	proximal NDR
chr1	154725921	154726100	proximal NDR
chr1	154726701	154726840	proximal NDR
chr1	154726881	154727060	proximal NDR
chr1	155098261	155098580	proximal NDR
chr1	155098661	155099460	proximal NDR
chr1	155099501	155099940	proximal NDR
chr1	155158441	155159340	proximal NDR
chr1	155416701	155417700	proximal NDR
chr1	155558001	155558660	proximal NDR
chr1	155741201	155741400	proximal NDR
chr1	155741761	155741980	proximal NDR
chr1	155742341	155742760	proximal NDR
chr1	155742781	155743260	proximal NDR
chr1	155812501	155813220	proximal NDR
chr1	155813241	155813460	proximal NDR
chr1	155972641	155973460	proximal NDR
chr1	155973481	155973620	proximal NDR
chr1	156035441	156036700	proximal NDR
chr1	156204421	156204560	proximal NDR
chr1	156204601	156204840	proximal NDR
chr1	156303241	156303820	proximal NDR
chr1	156310421	156310560	proximal NDR
chr1	156310601	156310740	proximal NDR
chr1	156310821	156311020	proximal NDR
chr1	156420601	156421240	proximal NDR
chr1	156473041	156473220	proximal NDR
chr1	156473841	156474560	proximal NDR
chr1	156558381	156559540	proximal NDR
chr1	156672981	156673120	proximal NDR
chr1	156673861	156674120	proximal NDR
chr1	156674301	156674480	proximal NDR
chr1	156674501	156674700	proximal NDR
chr1	156674981	156675120	proximal NDR
chr1	156718341	156719340	proximal NDR
chr1	156719501	156719700	proximal NDR
chr1	156938741	156939120	proximal NDR
chr1	156939161	156939980	proximal NDR
chr1	157411121	157411340	proximal NDR
chr1	157411741	157412900	proximal NDR
chr1	157458401	157458880	proximal NDR
chr1	158355661	158355880	proximal NDR
chr1	158356081	158356300	proximal NDR
chr1	158356321	158356520	proximal NDR
chr1	158362481	158362640	proximal NDR
chr1	158957981	158958120	proximal NDR
chr1	159231741	159232000	proximal NDR
chr1	159232021	159232780	proximal NDR
chr1	159232821	159233020	proximal NDR
chr1	160044281	160044420	proximal NDR
chr1	160044521	160044700	proximal NDR
chr1	160154621	160154840	proximal NDR
chr1	160154861	160155040	proximal NDR
chr1	160194861	160195800	proximal NDR
chr1	160212341	160213480	proximal NDR
chr1	160791901	160792100	proximal NDR
chr1	160792261	160793180	proximal NDR
chr1	160906121	160906520	proximal NDR
chr1	160906541	160907240	proximal NDR
chr1	161034401	161035260	proximal NDR
chr1	161070301	161070540	proximal NDR
chr1	161070561	161070820	proximal NDR
chr1	161070861	161071020	proximal NDR
chr1	161071041	161071260	proximal NDR
chr1	161131161	161131340	proximal NDR
chr1	161131361	161131700	proximal NDR
chr1	161141821	161142000	proximal NDR
chr1	161142561	161143020	proximal NDR
chr1	161250721	161250900	proximal NDR
chr1	161250961	161251400	proximal NDR
chr1	161875981	161876140	proximal NDR
chr1	161876221	161877100	proximal NDR
chr1	161877161	161877440	proximal NDR
chr1	161877821	161877960	proximal NDR
chr1	161969041	161969600	proximal NDR
chr1	162217681	162218060	proximal NDR
chr1	162476841	162477000	proximal NDR
chr1	162477041	162477200	proximal NDR
chr1	162477241	162477780	proximal NDR
chr1	162477881	162478160	proximal NDR
chr1	162548341	162548800	proximal NDR
chr1	162570381	162570760	proximal NDR
chr1	162570781	162571120	proximal NDR
chr1	162739941	162740780	proximal NDR
chr1	163314941	163315160	proximal NDR
chr1	163403561	163404100	proximal NDR
chr1	163779341	163779980	proximal NDR
chr1	163780001	163780180	proximal NDR
chr1	163929601	163930480	proximal NDR
chr1	163994461	163995220	proximal NDR
chr1	164247941	164248140	proximal NDR
chr1	164248541	164249580	proximal NDR
chr1	164275481	164275780	proximal NDR
chr1	164306981	164307240	proximal NDR
chr1	164307381	164307760	proximal NDR
chr1	164307781	164307940	proximal NDR
chr1	164457641	164457840	proximal NDR
chr1	164458001	164458220	proximal NDR
chr1	164458341	164458560	proximal NDR
chr1	165091861	165092040	proximal NDR
chr1	165193841	165194700	proximal NDR
chr1	165236501	165237400	proximal NDR
chr1	165459541	165459940	proximal NDR
chr1	165459961	165460740	proximal NDR
chr1	165460881	165461540	proximal NDR
chr1	165634081	165635000	proximal NDR
chr1	165707761	165707940	proximal NDR
chr1	165707961	165708180	proximal NDR
chr1	165763601	165764100	proximal NDR
chr1	166001441	166003160	proximal NDR
chr1	166003181	166003640	proximal NDR
chr1	166238381	166238960	proximal NDR
chr1	166253981	166254400	proximal NDR
chr1	166378841	166379360	proximal NDR
chr1	166379481	166380260	proximal NDR
chr1	166409341	166410060	proximal NDR
chr1	167000621	167000840	proximal NDR
chr1	167000861	167001080	proximal NDR
chr1	167001101	167001260	proximal NDR
chr1	167001281	167001580	proximal NDR
chr1	167283661	167284060	proximal NDR
chr1	167284201	167284460	proximal NDR
chr1	167284481	167284840	proximal NDR
chr1	167284861	167285060	proximal NDR
chr1	167285081	167285460	proximal NDR
chr1	167308221	167308880	proximal NDR
chr1	167308901	167309120	proximal NDR
chr1	167349761	167350700	proximal NDR
chr1	167393701	167393920	proximal NDR
chr1	167394021	167394240	proximal NDR
chr1	167598301	167598700	proximal NDR
chr1	167688521	167688680	proximal NDR
chr1	167688701	167688900	proximal NDR
chr1	167689101	167689460	proximal NDR
chr1	168431381	168431620	proximal NDR
chr1	168432261	168432700	proximal NDR
chr1	169531321	169531720	proximal NDR
chr1	169968921	169969500	proximal NDR
chr1	170174561	170175440	proximal NDR
chr1	170214841	170215600	proximal NDR
chr1	170216161	170216300	proximal NDR
chr1	170589461	170589600	proximal NDR
chr1	170589801	170590020	proximal NDR
chr1	170644261	170644480	proximal NDR
chr1	170867201	170867420	proximal NDR
chr1	170867461	170867680	proximal NDR
chr1	170867701	170867960	proximal NDR
chr1	170884961	170885480	proximal NDR
chr1	171063721	171063880	proximal NDR
chr1	171064481	171064660	proximal NDR
chr1	171064881	171065080	proximal NDR
chr1	171065781	171066120	proximal NDR
chr1	171150261	171150420	proximal NDR
chr1	171150461	171150800	proximal NDR
chr1	171151081	171151300	proximal NDR
chr1	171195841	171196340	proximal NDR
chr1	171221841	171222140	proximal NDR
chr1	171222301	171222740	proximal NDR
chr1	171222941	171223080	proximal NDR
chr1	171246941	171247480	proximal NDR
chr1	171250781	171250980	proximal NDR
chr1	171269601	171269760	proximal NDR
chr1	171270141	171270800	proximal NDR
chr1	171280701	171280920	proximal NDR
chr1	171281301	171281700	proximal NDR
chr1	171286441	171286660	proximal NDR
chr1	171287461	171288140	proximal NDR
chr1	171294261	171294460	proximal NDR
chr1	171294601	171294900	proximal NDR
chr1	171328641	171329060	proximal NDR
chr1	171329101	171330040	proximal NDR
chr1	171345361	171345500	proximal NDR
chr1	171345521	171345860	proximal NDR
chr1	171346381	171346600	proximal NDR
chr1	171360321	171360520	proximal NDR
chr1	171360541	171360760	proximal NDR
chr1	171370181	171370400	proximal NDR
chr1	171411141	171411840	proximal NDR
chr1	171437221	171437400	proximal NDR
chr1	171437421	171437660	proximal NDR
chr1	171437841	171438040	proximal NDR
chr1	171503301	171503940	proximal NDR
chr1	171503981	171504240	proximal NDR
chr1	172026781	172026920	proximal NDR
chr1	172027001	172027560	proximal NDR
chr1	172058481	172058620	proximal NDR
chr1	172082401	172083140	proximal NDR
chr1	172126581	172126900	proximal NDR
chr1	172126921	172127060	proximal NDR
chr1	172127121	172127280	proximal NDR
chr1	172147881	172148300	proximal NDR
chr1	172148361	172148740	proximal NDR
chr1	172206461	172206820	proximal NDR
chr1	172312201	172312340	proximal NDR
chr1	172312361	172312680	proximal NDR
chr1	172312841	172312980	proximal NDR
chr1	172340761	172340960	proximal NDR
chr1	172340981	172341380	proximal NDR
chr1	172376281	172376940	proximal NDR
chr1	172377441	172377580	proximal NDR
chr1	172481521	172481880	proximal NDR
chr1	172482061	172482220	proximal NDR
chr1	172482941	172483200	proximal NDR
chr1	172500421	172500600	proximal NDR
chr1	172500801	172500980	proximal NDR
chr1	172521081	172521260	proximal NDR
chr1	172632421	172632700	proximal NDR
chr1	172632721	172633180	proximal NDR
chr1	172633201	172633400	proximal NDR
chr1	172634341	172634480	proximal NDR
chr1	173367361	173367520	proximal NDR
chr1	174501721	174502100	proximal NDR
chr1	174502241	174502440	proximal NDR
chr1	174502861	174503040	proximal NDR
chr1	174921701	174921840	proximal NDR
chr1	175492221	175492580	proximal NDR
chr1	175492601	175492820	proximal NDR
chr1	175625181	175625860	proximal NDR
chr1	175691761	175691980	proximal NDR
chr1	175692061	175693140	proximal NDR
chr1	175693161	175693320	proximal NDR
chr1	175880421	175880640	proximal NDR
chr1	175880681	175880980	proximal NDR
chr1	175920861	175921080	proximal NDR
chr1	176274761	176274920	proximal NDR
chr1	176275341	176275580	proximal NDR
chr1	176813481	176814480	proximal NDR
chr1	176814601	176815000	proximal NDR
chr1	176835621	176835900	proximal NDR
chr1	176836081	176836300	proximal NDR
chr1	177795761	177796360	proximal NDR
chr1	177796381	177796960	proximal NDR
chr1	178187281	178188160	proximal NDR
chr1	178318201	178319300	proximal NDR
chr1	178319421	178319580	proximal NDR
chr1	178336401	178336840	proximal NDR
chr1	178336881	178337480	proximal NDR
chr1	178337521	178338020	proximal NDR
chr1	178339001	178339220	proximal NDR
chr1	178405621	178406700	proximal NDR
chr1	178527841	178528200	proximal NDR
chr1	178528381	178528560	proximal NDR
chr1	178528581	178528760	proximal NDR
chr1	178528781	178529120	proximal NDR
chr1	178529641	178529860	proximal NDR
chr1	178529901	178530420	proximal NDR
chr1	178530441	178530600	proximal NDR
chr1	179517601	179518160	proximal NDR
chr1	179545941	179546860	proximal NDR
chr1	179667941	179668720	proximal NDR
chr1	179802761	179804060	proximal NDR
chr1	179959661	179960440	proximal NDR
chr1	180195241	180195460	proximal NDR
chr1	180195641	180195820	proximal NDR
chr1	180195841	180196400	proximal NDR
chr1	180255761	180255940	proximal NDR
chr1	180255961	180256100	proximal NDR
chr1	180256141	180256500	proximal NDR
chr1	180330521	180330660	proximal NDR
chr1	180330941	180331280	proximal NDR
chr1	180482961	180483120	proximal NDR
chr1	180483221	180483580	proximal NDR
chr1	180568661	180569320	proximal NDR
chr1	180569361	180569540	proximal NDR
chr1	180640621	180641480	proximal NDR
chr1	180641501	180642100	proximal NDR
chr1	180696541	180696720	proximal NDR
chr1	180696761	180697180	proximal NDR
chr1	180697341	180697500	proximal NDR
chr1	180725781	180726560	proximal NDR
chr1	180812481	180812820	proximal NDR
chr1	180813041	180813820	proximal NDR
chr1	180813841	180814360	proximal NDR
chr1	180814421	180814580	proximal NDR
chr1	180850621	180851360	proximal NDR
chr1	180904161	180904340	proximal NDR
chr1	180904381	180904780	proximal NDR
chr1	180942501	180942640	proximal NDR
chr1	181017121	181017280	proximal NDR
chr1	181017301	181017680	proximal NDR
chr1	181017861	181018060	proximal NDR
chr1	181143841	181144540	proximal NDR
chr1	181149761	181149920	proximal NDR
chr1	181150741	181151340	proximal NDR
chr1	181210821	181212660	proximal NDR
chr1	181352381	181352600	proximal NDR
chr1	181352621	181352980	proximal NDR
chr1	181510661	181510820	proximal NDR
chr1	181841721	181842860	proximal NDR
chr1	182019341	182020420	proximal NDR
chr1	182020441	182020620	proximal NDR
chr1	182124521	182125360	proximal NDR
chr1	182282141	182283000	proximal NDR
chr1	182340861	182341820	proximal NDR
chr1	182408641	182409740	proximal NDR
chr1	182517221	182517720	proximal NDR
chr1	182748721	182748900	proximal NDR
chr1	182763921	182764120	proximal NDR
chr1	182764141	182764360	proximal NDR
chr1	182764381	182764520	proximal NDR
chr1	182764821	182765020	proximal NDR
chr1	182954501	182954660	proximal NDR
chr1	182954701	182954900	proximal NDR
chr1	182954921	182955080	proximal NDR
chr1	183221181	183221680	proximal NDR
chr1	183296401	183296880	proximal NDR
chr1	183296901	183297860	proximal NDR
chr1	183369141	183369740	proximal NDR
chr1	183388781	183389140	proximal NDR
chr1	183389321	183389500	proximal NDR
chr1	183418601	183418780	proximal NDR
chr1	184033361	184034020	proximal NDR
chr1	184034201	184034480	proximal NDR
chr1	184034501	184034640	proximal NDR
chr1	184731541	184731820	proximal NDR
chr1	184731841	184732040	proximal NDR
chr1	184732061	184732260	proximal NDR
chr1	184732321	184732460	proximal NDR
chr1	184732641	184732880	proximal NDR
chr1	184810721	184810880	proximal NDR
chr1	184811101	184811260	proximal NDR
chr1	184845401	184846080	proximal NDR
chr1	184999121	185000080	proximal NDR
chr1	185203121	185203320	proximal NDR
chr1	185203861	185204500	proximal NDR
chr1	185328561	185328760	proximal NDR
chr1	185328821	185329040	proximal NDR
chr1	185329161	185329540	proximal NDR
chr1	185331121	185331320	proximal NDR
chr1	185331941	185332300	proximal NDR
chr1	185362821	185363520	proximal NDR
chr1	185454681	185454820	proximal NDR
chr1	185454881	185455220	proximal NDR
chr1	185455421	185455600	proximal NDR
chr1	186116961	186117500	proximal NDR
chr1	186705281	186705420	proximal NDR
chr1	186748981	186749620	proximal NDR
chr1	186749741	186749880	proximal NDR
chr1	186966621	186966780	proximal NDR
chr1	186967001	186967480	proximal NDR
chr1	186967501	186967820	proximal NDR
chr1	186967841	186968160	proximal NDR
chr1	187215421	187215860	proximal NDR
chr1	187607821	187608000	proximal NDR
chr1	187608221	187608420	proximal NDR
chr1	187608601	187608740	proximal NDR
chr1	187608941	187609120	proximal NDR
chr1	187609541	187609740	proximal NDR
chr1	189006941	189007140	proximal NDR
chr1	189007221	189008060	proximal NDR
chr1	189008081	189008260	proximal NDR
chr1	189687641	189688480	proximal NDR
chr1	189727661	189727820	proximal NDR
chr1	189728081	189728280	proximal NDR
chr1	189921221	189921420	proximal NDR
chr1	189921761	189921960	proximal NDR
chr1	189921981	189922340	proximal NDR
chr1	189922361	189922600	proximal NDR
chr1	190170181	190170380	proximal NDR
chr1	190170461	190170680	proximal NDR
chr1	190170821	190171060	proximal NDR
chr1	190911421	190912020	proximal NDR
chr1	190978061	190978240	proximal NDR
chr1	190978261	190978460	proximal NDR
chr1	190978641	190978820	proximal NDR
chr1	190978841	190979220	proximal NDR
chr1	191025141	191025300	proximal NDR
chr1	191025541	191025720	proximal NDR
chr1	191025921	191026060	proximal NDR
chr1	191026101	191026480	proximal NDR
chr1	191062781	191063120	proximal NDR
chr1	191063141	191063520	proximal NDR
chr1	191097801	191098000	proximal NDR
chr1	191098021	191098160	proximal NDR
chr1	191098181	191098360	proximal NDR
chr1	191098501	191098700	proximal NDR
chr1	191182381	191182560	proximal NDR
chr1	191183501	191183660	proximal NDR
chr1	191183821	191184040	proximal NDR
chr1	191184561	191184820	proximal NDR
chr1	191317621	191317760	proximal NDR
chr1	191317781	191318220	proximal NDR
chr1	191325721	191326020	proximal NDR
chr1	191326041	191326540	proximal NDR
chr1	191396101	191397440	proximal NDR
chr1	191397461	191397820	proximal NDR
chr1	191574921	191575820	proximal NDR
chr1	191575841	191576200	proximal NDR
chr1	191717261	191717400	proximal NDR
chr1	191717661	191719240	proximal NDR
chr1	191719321	191719460	proximal NDR
chr1	191820941	191821160	proximal NDR
chr1	191821241	191821420	proximal NDR
chr1	191821441	191822080	proximal NDR
chr1	191906001	191906380	proximal NDR
chr1	191906401	191907140	proximal NDR
chr1	191907161	191907360	proximal NDR
chr1	191907381	191907720	proximal NDR
chr1	192092101	192092260	proximal NDR
chr1	192092421	192092820	proximal NDR
chr1	192136461	192136900	proximal NDR
chr1	192136941	192137080	proximal NDR
chr1	192137481	192137740	proximal NDR
chr1	192137761	192138720	proximal NDR
chr1	192138741	192138880	proximal NDR
chr1	192190681	192190820	proximal NDR
chr1	192190841	192191040	proximal NDR
chr1	192770541	192770700	proximal NDR
chr1	192770761	192771160	proximal NDR
chr1	192854901	192855060	proximal NDR
chr1	192855081	192855920	proximal NDR
chr1	192856001	192856200	proximal NDR
chr1	193034461	193034600	proximal NDR
chr1	193034981	193036180	proximal NDR
chr1	193129761	193130120	proximal NDR
chr1	193130141	193130500	proximal NDR
chr1	193130521	193130660	proximal NDR
chr1	193152801	193153520	proximal NDR
chr1	193153541	193153700	proximal NDR
chr1	193153721	193153900	proximal NDR
chr1	193154121	193154300	proximal NDR
chr1	193173321	193173540	proximal NDR
chr1	193173561	193173980	proximal NDR
chr1	193272441	193272640	proximal NDR
chr1	193272661	193273020	proximal NDR
chr1	193273221	193273360	proximal NDR
chr1	194222661	194222840	proximal NDR
chr1	194223121	194223340	proximal NDR
chr1	194619581	194619960	proximal NDR
chr1	194619981	194620160	proximal NDR
chr1	194620501	194620720	proximal NDR
chr1	194976201	194976460	proximal NDR
chr1	194976481	194976700	proximal NDR
chr1	194976901	194977100	proximal NDR
chr1	195091841	195092060	proximal NDR
chr1	195092081	195092220	proximal NDR
chr1	195092261	195092540	proximal NDR
chr1	195130981	195131220	proximal NDR
chr1	195131261	195131400	proximal NDR
chr1	195176581	195176940	proximal NDR
chr10	3367101	3367240	proximal NDR
chr10	3367461	3367600	proximal NDR
chr10	3740161	3740360	proximal NDR
chr10	3740461	3740640	proximal NDR
chr10	3740661	3740880	proximal NDR
chr10	3973141	3973300	proximal NDR
chr10	3973321	3973540	proximal NDR
chr10	3973641	3973900	proximal NDR
chr10	4266501	4266740	proximal NDR
chr10	4386601	4388260	proximal NDR
chr10	4388521	4388680	proximal NDR
chr10	4431921	4432140	proximal NDR
chr10	4432161	4432780	proximal NDR
chr10	5550041	5550240	proximal NDR
chr10	5550481	5550660	proximal NDR
chr10	5550681	5550820	proximal NDR
chr10	5804701	5804860	proximal NDR
chr10	5805001	5805820	proximal NDR
chr10	5805841	5806200	proximal NDR
chr10	5823541	5824640	proximal NDR
chr10	7211721	7211900	proximal NDR
chr10	7211921	7212100	proximal NDR
chr10	7212121	7212340	proximal NDR
chr10	7473301	7473440	proximal NDR
chr10	7589561	7590200	proximal NDR
chr10	7590281	7590660	proximal NDR
chr10	7662401	7662540	proximal NDR
chr10	7662641	7663720	proximal NDR
chr10	7667321	7667860	proximal NDR
chr10	7680621	7680780	proximal NDR
chr10	7680801	7681960	proximal NDR
chr10	7725801	7726280	proximal NDR
chr10	7780141	7781160	proximal NDR
chr10	7792501	7792640	proximal NDR
chr10	7792661	7793140	proximal NDR
chr10	7955141	7956920	proximal NDR
chr10	8517881	8518060	proximal NDR
chr10	8518201	8518620	proximal NDR
chr10	8518641	8518800	proximal NDR
chr10	8885601	8886020	proximal NDR
chr10	8886061	8886360	proximal NDR
chr10	9674581	9674780	proximal NDR
chr10	9675361	9675540	proximal NDR
chr10	9676141	9676280	proximal NDR
chr10	9900301	9900740	proximal NDR
chr10	9900761	9901420	proximal NDR
chr10	9901441	9901600	proximal NDR
chr10	9901761	9902060	proximal NDR
chr10	10472221	10472520	proximal NDR
chr10	10557761	10557940	proximal NDR
chr10	10557961	10558420	proximal NDR
chr10	11080741	11080940	proximal NDR
chr10	11080981	11081140	proximal NDR
chr10	11149061	11149920	proximal NDR
chr10	11279961	11280100	proximal NDR
chr10	11280601	11281440	proximal NDR
chr10	11281461	11281700	proximal NDR
chr10	11343241	11343920	proximal NDR
chr10	12921861	12922000	proximal NDR
chr10	12922341	12922500	proximal NDR
chr10	12922521	12923200	proximal NDR
chr10	12964021	12964440	proximal NDR
chr10	12964481	12964740	proximal NDR
chr10	13008241	13008600	proximal NDR
chr10	13008621	13008960	proximal NDR
chr10	13008981	13009140	proximal NDR
chr10	13090461	13090820	proximal NDR
chr10	13090841	13091320	proximal NDR
chr10	13192701	13192920	proximal NDR
chr10	13192981	13193420	proximal NDR
chr10	13193561	13193760	proximal NDR
chr10	13473761	13473940	proximal NDR
chr10	13473961	13474120	proximal NDR
chr10	13474261	13474480	proximal NDR
chr10	13500501	13500680	proximal NDR
chr10	13501101	13501240	proximal NDR
chr10	13501321	13501500	proximal NDR
chr10	13552861	13553360	proximal NDR
chr10	13868761	13869060	proximal NDR
chr10	13965421	13966020	proximal NDR
chr10	13966161	13966400	proximal NDR
chr10	13966561	13966740	proximal NDR
chr10	13966881	13967060	proximal NDR
chr10	13967081	13967480	proximal NDR
chr10	14545381	14545560	proximal NDR
chr10	14705141	14705720	proximal NDR
chr10	15791881	15792020	proximal NDR
chr10	17722361	17722620	proximal NDR
chr10	17722961	17723360	proximal NDR
chr10	17723381	17723540	proximal NDR
chr10	17723621	17723900	proximal NDR
chr10	17723921	17724280	proximal NDR
chr10	17724361	17724660	proximal NDR
chr10	17947101	17947500	proximal NDR
chr10	17947521	17948360	proximal NDR
chr10	17948381	17948540	proximal NDR
chr10	18022021	18022220	proximal NDR
chr10	18022561	18022780	proximal NDR
chr10	18022801	18023040	proximal NDR
chr10	18024001	18024180	proximal NDR
chr10	18055261	18056280	proximal NDR
chr10	18233921	18234080	proximal NDR
chr10	18234721	18235420	proximal NDR
chr10	18407541	18407740	proximal NDR
chr10	18407801	18408000	proximal NDR
chr10	18545641	18546140	proximal NDR
chr10	18743441	18743600	proximal NDR
chr10	18743621	18744080	proximal NDR
chr10	18844481	18844660	proximal NDR
chr10	18844701	18844900	proximal NDR
chr10	18844921	18845480	proximal NDR
chr10	19014641	19014840	proximal NDR
chr10	19015021	19015660	proximal NDR
chr10	19591561	19592440	proximal NDR
chr10	19712421	19712580	proximal NDR
chr10	19712601	19712920	proximal NDR
chr10	19849981	19850360	proximal NDR
chr10	19850521	19850960	proximal NDR
chr10	19851001	19851220	proximal NDR
chr10	19851301	19851740	proximal NDR
chr10	19907221	19907840	proximal NDR
chr10	19933601	19934060	proximal NDR
chr10	19934081	19934360	proximal NDR
chr10	19934401	19934740	proximal NDR
chr10	19934761	19935020	proximal NDR
chr10	20148461	20149100	proximal NDR
chr10	20149121	20149600	proximal NDR
chr10	20207001	20207220	proximal NDR
chr10	20311881	20312600	proximal NDR
chr10	20312621	20313260	proximal NDR
chr10	20347541	20347680	proximal NDR
chr10	20347701	20348060	proximal NDR
chr10	20348521	20348680	proximal NDR
chr10	20725101	20725240	proximal NDR
chr10	20952101	20952280	proximal NDR
chr10	20952341	20953020	proximal NDR
chr10	20953041	20953220	proximal NDR
chr10	21159701	21159960	proximal NDR
chr10	21160121	21160260	proximal NDR
chr10	21295801	21296420	proximal NDR
chr10	21593081	21593500	proximal NDR
chr10	21690361	21690520	proximal NDR
chr10	22067301	22067460	proximal NDR
chr10	22148481	22148700	proximal NDR
chr10	22148721	22148940	proximal NDR
chr10	22150301	22150480	proximal NDR
chr10	22158341	22158580	proximal NDR
chr10	22159861	22160000	proximal NDR
chr10	22644901	22645080	proximal NDR
chr10	22730861	22732160	proximal NDR
chr10	22819541	22819780	proximal NDR
chr10	23350421	23350660	proximal NDR
chr10	23350741	23350920	proximal NDR
chr10	23786881	23787100	proximal NDR
chr10	23787121	23787440	proximal NDR
chr10	23787541	23787700	proximal NDR
chr10	23796861	23797220	proximal NDR
chr10	23970881	23971060	proximal NDR
chr10	23971301	23971500	proximal NDR
chr10	24149201	24149640	proximal NDR
chr10	24149661	24149860	proximal NDR
chr10	24223441	24223960	proximal NDR
chr10	24595521	24595660	proximal NDR
chr10	24595821	24596020	proximal NDR
chr10	24711641	24711800	proximal NDR
chr10	24711821	24712200	proximal NDR
chr10	24869741	24870320	proximal NDR
chr10	25359561	25360440	proximal NDR
chr10	25536461	25536660	proximal NDR
chr10	25537001	25537160	proximal NDR
chr10	26078161	26078300	proximal NDR
chr10	26078541	26078700	proximal NDR
chr10	26078981	26079140	proximal NDR
chr10	26373981	26374540	proximal NDR
chr10	26374661	26374880	proximal NDR
chr10	26374901	26375400	proximal NDR
chr10	26375881	26376160	proximal NDR
chr10	26771141	26771300	proximal NDR
chr10	26772141	26772320	proximal NDR
chr10	27616641	27616820	proximal NDR
chr10	28074621	28074840	proximal NDR
chr10	28075881	28076080	proximal NDR
chr10	29313141	29313300	proximal NDR
chr10	29313341	29313700	proximal NDR
chr10	29361381	29362280	proximal NDR
chr10	29535521	29535720	proximal NDR
chr10	30200161	30200700	proximal NDR
chr10	30600341	30600580	proximal NDR
chr10	30600601	30600800	proximal NDR
chr10	30618041	30618660	proximal NDR
chr10	30802641	30803020	proximal NDR
chr10	30803081	30803500	proximal NDR
chr10	30842261	30842480	proximal NDR
chr10	30842621	30843160	proximal NDR
chr10	31313221	31313440	proximal NDR
chr10	31313481	31313780	proximal NDR
chr10	31413581	31413800	proximal NDR
chr10	31413841	31413980	proximal NDR
chr10	31445101	31445440	proximal NDR
chr10	31445621	31446120	proximal NDR
chr10	31608481	31609720	proximal NDR
chr10	31609741	31610020	proximal NDR
chr10	32889661	32889800	proximal NDR
chr10	32889821	32890460	proximal NDR
chr10	33083681	33083820	proximal NDR
chr10	33624241	33624380	proximal NDR
chr10	33905261	33905400	proximal NDR
chr10	33950901	33951200	proximal NDR
chr10	34019201	34019940	proximal NDR
chr10	34127441	34127620	proximal NDR
chr10	34127801	34127940	proximal NDR
chr10	34206521	34206680	proximal NDR
chr10	34206941	34207080	proximal NDR
chr10	34207101	34207320	proximal NDR
chr10	34207341	34207620	proximal NDR
chr10	34281901	34282320	proximal NDR
chr10	34282341	34282560	proximal NDR
chr10	34282581	34282880	proximal NDR
chr10	34297361	34297580	proximal NDR
chr10	34297601	34297800	proximal NDR
chr10	34297821	34298040	proximal NDR
chr10	34298101	34298240	proximal NDR
chr10	34298261	34298460	proximal NDR
chr10	34418201	34418760	proximal NDR
chr10	34484061	34484260	proximal NDR
chr10	34484281	34484480	proximal NDR
chr10	36974041	36975300	proximal NDR
chr10	37138341	37138720	proximal NDR
chr10	39133741	39134140	proximal NDR
chr10	39134161	39134400	proximal NDR
chr10	39369461	39369960	proximal NDR
chr10	39369981	39370120	proximal NDR
chr10	39370141	39370540	proximal NDR
chr10	39613121	39613380	proximal NDR
chr10	39731021	39731240	proximal NDR
chr10	39731261	39732520	proximal NDR
chr10	39732541	39733000	proximal NDR
chr10	39899061	39899360	proximal NDR
chr10	39926561	39926940	proximal NDR
chr10	39926961	39927100	proximal NDR
chr10	39927161	39927300	proximal NDR
chr10	39959841	39960000	proximal NDR
chr10	40024801	40025500	proximal NDR
chr10	40141741	40142540	proximal NDR
chr10	40143061	40143220	proximal NDR
chr10	40246681	40247200	proximal NDR
chr10	40247401	40247600	proximal NDR
chr10	40256581	40256720	proximal NDR
chr10	40256821	40257000	proximal NDR
chr10	40257361	40257520	proximal NDR
chr10	40257541	40257860	proximal NDR
chr10	40258101	40258240	proximal NDR
chr10	40258341	40258540	proximal NDR
chr10	40300861	40301840	proximal NDR
chr10	40302101	40302600	proximal NDR
chr10	40348721	40348960	proximal NDR
chr10	40348981	40349620	proximal NDR
chr10	40349641	40350180	proximal NDR
chr10	40570341	40570560	proximal NDR
chr10	40683501	40683660	proximal NDR
chr10	40882841	40883240	proximal NDR
chr10	40883261	40884080	proximal NDR
chr10	40884101	40884520	proximal NDR
chr10	41071001	41071200	proximal NDR
chr10	41071401	41071580	proximal NDR
chr10	41302741	41303320	proximal NDR
chr10	41303821	41304060	proximal NDR
chr10	41449501	41449680	proximal NDR
chr10	41449741	41449900	proximal NDR
chr10	41449941	41450140	proximal NDR
chr10	41450221	41450740	proximal NDR
chr10	41476061	41476260	proximal NDR
chr10	41476281	41476420	proximal NDR
chr10	41476461	41476700	proximal NDR
chr10	41477401	41477600	proximal NDR
chr10	41490221	41490740	proximal NDR
chr10	41518781	41518980	proximal NDR
chr10	41519021	41519600	proximal NDR
chr10	41519621	41520040	proximal NDR
chr10	41809621	41809800	proximal NDR
chr10	41809861	41810660	proximal NDR
chr10	42018141	42018560	proximal NDR
chr10	42275201	42275940	proximal NDR
chr10	42276321	42276460	proximal NDR
chr10	42276541	42276980	proximal NDR
chr10	42277001	42277260	proximal NDR
chr10	42277541	42277980	proximal NDR
chr10	42478241	42478740	proximal NDR
chr10	42501321	42501500	proximal NDR
chr10	42501521	42501680	proximal NDR
chr10	42501801	42502760	proximal NDR
chr10	42582721	42583100	proximal NDR
chr10	42583181	42583320	proximal NDR
chr10	42583341	42583540	proximal NDR
chr10	42584241	42584540	proximal NDR
chr10	42584661	42584800	proximal NDR
chr10	42678761	42679160	proximal NDR
chr10	42679181	42679360	proximal NDR
chr10	42761241	42761780	proximal NDR
chr10	42761801	42762360	proximal NDR
chr10	43173121	43173560	proximal NDR
chr10	43174121	43174460	proximal NDR
chr10	43174481	43174860	proximal NDR
chr10	43174881	43175060	proximal NDR
chr10	43221001	43221640	proximal NDR
chr10	43221761	43222000	proximal NDR
chr10	43479161	43479380	proximal NDR
chr10	43479401	43480100	proximal NDR
chr10	43540621	43541200	proximal NDR
chr10	43578501	43578700	proximal NDR
chr10	43578861	43579260	proximal NDR
chr10	43580041	43580220	proximal NDR
chr10	43825821	43826040	proximal NDR
chr10	43901301	43901920	proximal NDR
chr10	44003381	44003520	proximal NDR
chr10	44003561	44003940	proximal NDR
chr10	44004341	44004560	proximal NDR
chr10	44004581	44004740	proximal NDR
chr10	44005621	44005900	proximal NDR
chr10	44268181	44268820	proximal NDR
chr10	44458461	44458960	proximal NDR
chr10	45066941	45067180	proximal NDR
chr10	45067201	45067680	proximal NDR
chr10	45067781	45067960	proximal NDR
chr10	45289101	45289520	proximal NDR
chr10	45289541	45289700	proximal NDR
chr10	45335521	45335960	proximal NDR
chr10	45335981	45336180	proximal NDR
chr10	45469081	45469260	proximal NDR
chr10	45471461	45471640	proximal NDR
chr10	45577681	45577960	proximal NDR
chr10	45577981	45578660	proximal NDR
chr10	49788401	49788600	proximal NDR
chr10	49788621	49788820	proximal NDR
chr10	50592461	50593000	proximal NDR
chr10	50894161	50894360	proximal NDR
chr10	50894381	50894600	proximal NDR
chr10	50894781	50895080	proximal NDR
chr10	50895141	50895360	proximal NDR
chr10	51677801	51678120	proximal NDR
chr10	52022981	52023120	proximal NDR
chr10	52233481	52233880	proximal NDR
chr10	52233901	52234140	proximal NDR
chr10	52381741	52382600	proximal NDR
chr10	52417281	52418400	proximal NDR
chr10	52545561	52545960	proximal NDR
chr10	52690301	52690560	proximal NDR
chr10	52690641	52691100	proximal NDR
chr10	53379241	53380060	proximal NDR
chr10	53380081	53380280	proximal NDR
chr10	53596521	53596960	proximal NDR
chr10	53596981	53597900	proximal NDR
chr10	53629301	53630280	proximal NDR
chr10	53750781	53751080	proximal NDR
chr10	53751141	53751320	proximal NDR
chr10	53751461	53751600	proximal NDR
chr10	54074821	54075020	proximal NDR
chr10	54075061	54075240	proximal NDR
chr10	54075281	54075980	proximal NDR
chr10	56228481	56228740	proximal NDR
chr10	56228841	56229080	proximal NDR
chr10	56378681	56378820	proximal NDR
chr10	57486101	57486560	proximal NDR
chr10	57486581	57487000	proximal NDR
chr10	57532141	57532380	proximal NDR
chr10	57532401	57532680	proximal NDR
chr10	57631901	57632240	proximal NDR
chr10	57784761	57784980	proximal NDR
chr10	57794621	57795000	proximal NDR
chr10	57795281	57795480	proximal NDR
chr10	58232021	58232200	proximal NDR
chr10	58255261	58255840	proximal NDR
chr10	58322981	58323980	proximal NDR
chr10	58446141	58446300	proximal NDR
chr10	58446681	58447600	proximal NDR
chr10	58497761	58498240	proximal NDR
chr10	58675641	58675900	proximal NDR
chr10	58812281	58812420	proximal NDR
chr10	58812441	58812740	proximal NDR
chr10	58813001	58813180	proximal NDR
chr10	58813201	58813560	proximal NDR
chr10	59221181	59221340	proximal NDR
chr10	59221381	59222300	proximal NDR
chr10	59222581	59222800	proximal NDR
chr10	59222901	59223060	proximal NDR
chr10	59323021	59323400	proximal NDR
chr10	59323561	59323740	proximal NDR
chr10	59323761	59324000	proximal NDR
chr10	59324221	59324380	proximal NDR
chr10	59615941	59616980	proximal NDR
chr10	59701941	59702100	proximal NDR
chr10	59702261	59703040	proximal NDR
chr10	59879341	59880280	proximal NDR
chr10	59950841	59951020	proximal NDR
chr10	59951401	59951720	proximal NDR
chr10	59951741	59952200	proximal NDR
chr10	59952601	59952800	proximal NDR
chr10	60002701	60003720	proximal NDR
chr10	60106861	60107060	proximal NDR
chr10	60107421	60107560	proximal NDR
chr10	60126001	60126160	proximal NDR
chr10	60218801	60218980	proximal NDR
chr10	60277461	60277720	proximal NDR
chr10	60277781	60278020	proximal NDR
chr10	60278041	60278260	proximal NDR
chr10	60346541	60346720	proximal NDR
chr10	60346761	60347000	proximal NDR
chr10	60400661	60400820	proximal NDR
chr10	60697161	60697320	proximal NDR
chr10	60752661	60753040	proximal NDR
chr10	60753161	60753380	proximal NDR
chr10	60831061	60831300	proximal NDR
chr10	60831321	60831840	proximal NDR
chr10	60936881	60937040	proximal NDR
chr10	61089281	61089500	proximal NDR
chr10	61146181	61146900	proximal NDR
chr10	61146941	61148140	proximal NDR
chr10	61273021	61273300	proximal NDR
chr10	61273341	61273560	proximal NDR
chr10	61382521	61382740	proximal NDR
chr10	61383181	61383660	proximal NDR
chr10	61418381	61418600	proximal NDR
chr10	61452281	61453120	proximal NDR
chr10	61475581	61475960	proximal NDR
chr10	61595021	61595460	proximal NDR
chr10	61648321	61649000	proximal NDR
chr10	61649581	61649720	proximal NDR
chr10	61680021	61680740	proximal NDR
chr10	61695121	61695260	proximal NDR
chr10	61695281	61695800	proximal NDR
chr10	61695821	61696040	proximal NDR
chr10	61696201	61696440	proximal NDR
chr10	61696621	61696780	proximal NDR
chr10	61715121	61715420	proximal NDR
chr10	61782641	61782840	proximal NDR
chr10	61782861	61783100	proximal NDR
chr10	61783221	61783600	proximal NDR
chr10	61783661	61784180	proximal NDR
chr10	61978341	61978520	proximal NDR
chr10	62110561	62111200	proximal NDR
chr10	62230781	62231000	proximal NDR
chr10	62231141	62231480	proximal NDR
chr10	62339341	62339480	proximal NDR
chr10	62339901	62340040	proximal NDR
chr10	62340101	62340660	proximal NDR
chr10	62340721	62340860	proximal NDR
chr10	62449241	62449860	proximal NDR
chr10	62450141	62450320	proximal NDR
chr10	62486281	62487400	proximal NDR
chr10	62577881	62578060	proximal NDR
chr10	62578081	62578660	proximal NDR
chr10	62578881	62579060	proximal NDR
chr10	62601621	62601760	proximal NDR
chr10	62601941	62602480	proximal NDR
chr10	62650661	62651780	proximal NDR
chr10	62725721	62726180	proximal NDR
chr10	62791561	62792660	proximal NDR
chr10	62920481	62920960	proximal NDR
chr10	62946641	62947560	proximal NDR
chr10	62947901	62948060	proximal NDR
chr10	62980081	62980920	proximal NDR
chr10	63022701	63022980	proximal NDR
chr10	63023001	63024200	proximal NDR
chr10	63024221	63024380	proximal NDR
chr10	63100161	63100380	proximal NDR
chr10	63100401	63100600	proximal NDR
chr10	63243521	63244500	proximal NDR
chr10	63338221	63339720	proximal NDR
chr10	63381621	63381800	proximal NDR
chr10	63382361	63382540	proximal NDR
chr10	63382721	63382900	proximal NDR
chr10	63428861	63429040	proximal NDR
chr10	63429521	63430340	proximal NDR
chr10	66921181	66921340	proximal NDR
chr10	67096261	67097340	proximal NDR
chr10	67126621	67127620	proximal NDR
chr10	67284921	67285580	proximal NDR
chr10	67285601	67285740	proximal NDR
chr10	67536881	67537120	proximal NDR
chr10	67537521	67537840	proximal NDR
chr10	67548261	67548620	proximal NDR
chr10	67548681	67548840	proximal NDR
chr10	67548861	67549280	proximal NDR
chr10	67549301	67549460	proximal NDR
chr10	67549661	67549820	proximal NDR
chr10	67912041	67912200	proximal NDR
chr10	67912441	67912600	proximal NDR
chr10	67978161	67978360	proximal NDR
chr10	67979321	67979840	proximal NDR
chr10	68723861	68724000	proximal NDR
chr10	69208861	69209020	proximal NDR
chr10	69211901	69212080	proximal NDR
chr10	69212841	69213020	proximal NDR
chr10	69213041	69213220	proximal NDR
chr10	69352181	69352560	proximal NDR
chr10	69352761	69353180	proximal NDR
chr10	69353201	69353400	proximal NDR
chr10	70095601	70095800	proximal NDR
chr10	70096621	70096780	proximal NDR
chr10	70097101	70097460	proximal NDR
chr10	70097681	70097820	proximal NDR
chr10	70097841	70098040	proximal NDR
chr10	70245161	70245380	proximal NDR
chr10	70245601	70245740	proximal NDR
chr10	70440881	70441060	proximal NDR
chr10	70441121	70441260	proximal NDR
chr10	70598661	70598960	proximal NDR
chr10	70598981	70600180	proximal NDR
chr10	71159321	71159460	proximal NDR
chr10	71159481	71159680	proximal NDR
chr10	71237661	71238360	proximal NDR
chr10	71285081	71285500	proximal NDR
chr10	71344481	71345120	proximal NDR
chr10	71347561	71348260	proximal NDR
chr10	71348421	71348620	proximal NDR
chr10	72654601	72654980	proximal NDR
chr10	74966841	74967240	proximal NDR
chr10	74967301	74967520	proximal NDR
chr10	74967841	74968000	proximal NDR
chr10	75036941	75037540	proximal NDR
chr10	75037701	75037860	proximal NDR
chr10	75060161	75060380	proximal NDR
chr10	75060501	75060900	proximal NDR
chr10	75060921	75061240	proximal NDR
chr10	75211681	75211820	proximal NDR
chr10	75211841	75212740	proximal NDR
chr10	75316981	75317200	proximal NDR
chr10	75317221	75317420	proximal NDR
chr10	75317841	75317980	proximal NDR
chr10	75516961	75517800	proximal NDR
chr10	75517821	75518180	proximal NDR
chr10	75559701	75560080	proximal NDR
chr10	75560101	75560280	proximal NDR
chr10	75763801	75764600	proximal NDR
chr10	75772701	75772880	proximal NDR
chr10	75773301	75773740	proximal NDR
chr10	75774101	75774280	proximal NDR
chr10	75780701	75780920	proximal NDR
chr10	75780941	75781160	proximal NDR
chr10	75798521	75798660	proximal NDR
chr10	75834181	75834420	proximal NDR
chr10	75859541	75859740	proximal NDR
chr10	75859801	75860460	proximal NDR
chr10	75892941	75893220	proximal NDR
chr10	75893241	75893820	proximal NDR
chr10	75920881	75921060	proximal NDR
chr10	75921081	75921300	proximal NDR
chr10	75921321	75921780	proximal NDR
chr10	75921801	75922000	proximal NDR
chr10	75922021	75922180	proximal NDR
chr10	75932201	75932600	proximal NDR
chr10	75954261	75954480	proximal NDR
chr10	75954501	75954680	proximal NDR
chr10	76008221	76008400	proximal NDR
chr10	76009241	76009400	proximal NDR
chr10	76031381	76031540	proximal NDR
chr10	76032381	76032820	proximal NDR
chr10	76032841	76033100	proximal NDR
chr10	76206921	76207120	proximal NDR
chr10	76237361	76237560	proximal NDR
chr10	76237721	76237980	proximal NDR
chr10	76238301	76238440	proximal NDR
chr10	76344441	76344620	proximal NDR
chr10	76344701	76345120	proximal NDR
chr10	76345161	76345580	proximal NDR
chr10	76442141	76442520	proximal NDR
chr10	76442541	76443140	proximal NDR
chr10	76468521	76468700	proximal NDR
chr10	76468721	76469020	proximal NDR
chr10	76530861	76531000	proximal NDR
chr10	76531041	76531180	proximal NDR
chr10	76531221	76531980	proximal NDR
chr10	76623141	76623280	proximal NDR
chr10	76623301	76623620	proximal NDR
chr10	76961001	76961200	proximal NDR
chr10	76961241	76961380	proximal NDR
chr10	76961401	76961540	proximal NDR
chr10	76961561	76962520	proximal NDR
chr10	77033101	77033300	proximal NDR
chr10	77258801	77259660	proximal NDR
chr10	77417741	77418580	proximal NDR
chr10	77515501	77516060	proximal NDR
chr10	77581441	77582060	proximal NDR
chr10	77605921	77606240	proximal NDR
[truncated: 71,486 more rows]
